# Supplementary material for: Age-specific composition of milk microbiota in Tibetan sheep and goats
Source: Appl Microbiol Biotechnol. 2024 Jul 9;108(1):411. doi: 10.1007/s00253-024-13252-w (PMC11233330; doi:10.1007/s00253-024-13252-w)
Supplement: Supplementary file 2 — Supplementary file2 (XLSX 1123 KB) [file 253_2024_13252_MOESM2_ESM.xlsx]

## Sheet: Title Page
Supplementary Tables Journal name: Applied Microbiology and Biotechnology Manuscript Title: Age-Specific Composition of Milk Microbiota in Tibetan Sheep and Goats The names of the authors: Xi Cao1†; Yumeng Fang1†; Pingcuo Bandan2†; Langda Suo2; Gesang Jiacuo2; Yujiang Wu2; Awang Cuoji2; Deqing Zhuoga2; Yulin Chen1; De Ji2*;, Ciren Quzhen2*; Ke Zhang1* 1 Key Laboratory of Animal Genetics, Breeding…

## Sheet: Supp.Table S1
Table S1 Information on Tibetan goats and sheep.
Items	Tibetan Goats	PengBo Sheep
Location	Lhasa	Lhasa
Number of lambs/kids	1	1
Number of maternal pregnancies	44960	3
Maternal age (years)	44989	4
Sampling time	2020.3-2020.6	2021.3-2021.6
Does it exhibit symptoms of mastitis	No	No

## Sheet: Supp.Table S2
Table S2.Dietary Ingredients of Tibetan goats and sheep.
Ingredient composition (% DM)		Nutritional level
Corn grain	47.08	Dry matter (% DM)	80.97
Soybean meal	17.8	Crude protein (CP)	14.97
Wheat grain	8	Crude fat (EE)	2.65
Wheat Bran	5	Crude fiber (CF)	7.21
Alfalfa	5	Nitrogen free extract (NFE)	51.91
Highland barley	10	Crude ash (ASH)	2.73
Methionine	0.02	Neutral detergent fiber (NDF)	14.05
Zeolite powder	0.5	Acid detergent fiber (ADF)	6.52
Multivitamins	0.1
Yeast Extraction	3
Premix	1
Salt	1
Ca, P	1.5
Total	100

## Sheet: Supp.Table S3
Table S3.The relative abundance of microbial phyla in the milk of Tibetan sheep and goats during the lactation period.
#OTU ID	G0_13	G7_13	G0_8	G56_15	G0_14	G14_10	G56_4	G7_18	G28_14	G7_5	G7_10	G28_1	G7_16	G14_5	G7_11	G56_16	G56_17	G14_8	G28_9	G7_17	G28_3	G56_12	G28_5	G0_1	G0_17	G14_17	G14_12	G14_3	G7_12	G28_7	G28_15	G56_11	G56_10	G56_13	G56_6	G14_18	G14_9	G7_2	G56_2	G56_18	G28_2	G56_1	G14_4	G7_14	G28_18	G14_14	G28_10	G14_1	G56_9
p__Abditibacteriota	0	0	0	0	0	0	0	0	0	0	0	0	0	0	0	0	0	0	7	0	0	0	0	0	0	0	0	0	0	0	0	0	0	0	0	4	2	2	0	0	0	0	0	0	0	0	0	0	0
p__Acidobacteriota	21	5	159	29	2	12	8	0	8	36	10	0	2	2	6	17	9	41	13	5	0	36	0	47	6	9	11	6	16	19	19	25	15	23	10	51	70	4	13	24	66	12	0	0	0	33	21	8	37
p__Actinobacteriota	803	609	5073	2656	1842	2990	8729	439	1731	3426	889	15827	953	2522	917	883	3779	4352	4437	1125	14814	4977	7036	956	3494	1342	7917	3252	789	6723	2010	1643	4685	924	3662	3402	4672	6846	5220	14628	3758	1769	546	1784	872	2907	3483	3672	2208
p__Armatimonadota	0	0	23	0	0	0	0	0	2	0	0	0	0	0	0	0	0	0	0	0	0	0	0	0	0	0	0	0	0	0	0	0	0	0	0	3	3	0	0	0	0	2	0	0	0	0	0	0	0
p__Bacteroidota	162	44	351	162	336	860	203	22	507	349	82	1372	122	368	90	47	107	1096	1226	135	1286	154	470	66	63	2001	1851	1208	77	1424	531	51	788	76	351	2521	601	219	52	219	1436	464	4899	129	289	817	2522	751	153
p__Bdellovibrionota	2	4	21	0	6	2	0	0	0	9	2	0	0	2	3	0	0	7	5	0	3	2	0	4	3	4	0	0	0	5	2	2	7	0	0	8	3	5	3	0	17	0	0	9	2	11	41	0	0
p__Caldatribacteriota	0	0	0	0	0	0	0	0	0	0	0	0	0	0	0	0	0	0	0	0	0	0	0	0	0	0	0	0	0	0	0	0	0	0	0	0	0	0	0	0	0	0	0	0	0	0	0	0	0
p__Caldisericota	0	0	0	9	0	0	10	0	0	0	0	0	0	0	0	6	8	0	0	0	0	6	0	0	0	0	0	0	0	0	0	4	29	0	5	0	0	0	0	0	0	8	0	0	0	0	0	0	18
p__Calditrichota	0	0	0	0	0	0	0	0	0	0	0	0	0	0	0	0	0	0	0	0	0	0	0	0	0	0	0	0	0	0	0	0	0	0	0	0	0	0	0	0	0	0	0	0	0	0	0	0	0
p__Campilobacterota	0	0	0	0	0	0	3	0	0	43	0	22	14	0	0	2	3	9	5	0	2	5	0	3	0	0	0	0	0	0	0	0	0	0	0	10	3	0	0	0	0	20	4	0	0	0	10	0	2
p__Chloroflexi	54	14	202	32	25	41	86	0	9	81	8	230	5	26	4	14	86	76	69	15	113	78	19	23	6	17	55	72	5	49	29	23	150	32	40	272	68	10	31	161	86	52	0	22	4	111	50	56	22
p__Cloacimonadota	0	0	0	0	0	0	0	0	0	0	0	0	0	0	0	0	0	0	0	0	0	0	0	0	0	0	0	0	0	0	0	0	0	0	0	0	0	0	0	0	0	0	0	0	0	0	0	0	0
p__Cyanobacteria	40	218	346	16	444	62	0	19	95	102	72	6	23	84	20	16	28	112	168	64	12	51	85	51	54	15	103	96	49	197	248	31	0	182	24	158	92	26	19	12	289	15	0	94	123	55	214	124	46
p__Dadabacteria	0	0	0	0	0	0	0	0	0	0	0	0	0	0	0	0	0	0	0	0	0	0	0	0	0	0	0	0	0	0	0	0	0	0	0	0	0	0	0	0	0	0	0	0	0	0	0	0	0
p__Deferribacterota	0	0	0	0	0	0	0	0	0	0	0	0	0	0	0	0	0	0	0	0	0	0	0	0	0	0	0	0	0	0	0	0	0	0	0	0	0	0	0	0	0	0	0	0	0	0	0	0	0
p__Deferrisomatota	0	0	15	0	0	0	0	0	0	7	0	0	0	0	0	0	0	0	0	0	0	0	0	0	0	0	0	0	0	0	0	0	0	0	0	0	0	0	0	0	0	0	0	0	0	0	0	0	0
p__Deinococcota	0	0	11	0	5	14	0	0	8	0	4	30	2	3	0	5	0	14	566	0	6	4	0	0	0	0	11	24	0	65	2	0	5	0	4	6	4	0	0	4	82	8	0	7	0	10	16	4	3
p__Dependentiae	0	0	0	0	10	0	0	0	0	0	0	0	0	0	2	0	0	0	0	0	0	6	0	0	0	0	0	0	2	0	0	0	0	0	0	0	2	0	0	0	0	0	0	0	0	0	0	0	0
p__Desulfobacterota	24	0	79	3	34	12	0	0	2	23	0	4	27	4	0	2	0	11	0	4	2	0	5	0	0	15	9	16	0	12	7	0	7	0	0	19	7	11	0	3	25	3	0	17	0	3	9	3	7
p__Elusimicrobiota	0	0	0	0	4	0	0	0	0	2	0	0	0	0	0	0	0	0	5	0	0	0	0	0	0	0	0	0	0	11	2	0	0	0	0	0	0	0	0	3	2	2	0	0	0	2	3	4	0
p__Entotheonellaeota	0	0	0	0	0	2	0	0	0	0	0	0	0	0	0	0	0	0	0	0	0	0	0	0	0	0	0	0	0	0	0	0	0	0	0	2	0	0	0	0	0	0	0	0	0	0	0	0	0
p__Fermentibacterota	0	0	0	0	0	0	0	0	0	0	0	0	0	0	0	0	0	0	0	0	0	0	0	0	0	0	0	0	0	0	0	0	0	0	0	0	0	0	0	0	0	0	0	0	0	0	0	0	0
p__Fibrobacterota	0	0	0	0	2	4	0	0	18	0	0	0	0	0	3	0	0	48	66	6	0	0	8	0	0	9	5	91	0	15	3	0	0	0	0	10	9	8	0	3	37	0	0	0	0	0	16	9	0
p__Firmicutes	737	1528	6469	1591	6165	18106	10180	1253	3276	6746	2075	20419	2077	6889	1619	636	4001	11762	11896	2886	20645	2827	15199	1378	5554	9048	12142	11392	577	15090	5074	1171	7703	332	8198	11476	12140	17187	1434	6950	7862	15224	5009	2362	667	3562	21060	12632	1531
p__Fusobacteriota	0	0	8	6	39	8	0	0	0	10	0	36	6	79	0	2	0	20	0	2	10	0	0	0	2	23	0	32	0	86	13	3	0	0	0	8	0	2	0	3	79	0	20956	0	2	47	29	23	0
p__Gemmatimonadota	0	0	9	0	14	0	0	2	12	0	0	0	3	0	0	0	0	3	91	4	0	0	0	9	0	5	14	7	0	5	2	3	0	0	0	42	25	5	0	0	22	3	0	0	4	9	6	2	0
p__Hydrogenedentes	0	0	0	0	0	0	0	0	0	0	0	0	0	0	0	0	0	0	0	0	0	0	0	0	0	0	0	0	0	0	0	0	0	0	0	0	0	0	0	0	0	0	0	0	0	0	0	0	0
p__Latescibacterota	0	0	4	0	0	0	0	0	0	0	0	0	0	0	0	0	0	0	0	0	0	0	0	0	0	0	0	0	0	2	0	0	0	0	0	3	0	0	0	0	0	0	0	0	0	2	0	0	0
p__MBNT15	0	0	0	0	5	0	0	0	0	0	0	0	0	0	0	0	0	0	0	0	0	0	0	0	0	0	0	0	0	0	0	0	0	0	0	0	0	2	0	0	0	0	0	0	0	0	0	0	0
p__Margulisbacteria	0	0	0	0	0	0	0	0	0	0	0	0	0	0	0	0	0	0	0	0	0	0	0	0	0	0	0	0	0	0	0	0	0	0	0	0	0	0	0	0	0	0	0	0	0	0	0	0	0
p__Methylomirabilota	0	0	4	0	0	0	0	0	0	0	0	0	0	0	0	0	0	0	0	0	0	0	0	0	0	2	6	4	0	0	0	0	0	0	0	8	3	0	0	0	0	0	0	0	0	4	0	0	0
p__Myxococcota	18	0	51	0	13	22	0	0	16	12	6	0	0	0	0	0	0	5	4	3	0	0	5	2	0	4	3	0	2	6	3	0	0	0	0	20	51	0	0	0	4	0	0	3	0	0	0	0	0
p__NB1-j	11	0	0	0	0	0	0	0	0	0	0	0	0	0	0	0	0	0	0	0	0	0	0	2	0	8	0	0	0	0	0	0	0	0	0	5	0	0	0	0	0	0	0	0	0	3	0	0	0
p__Nitrospinota	0	0	0	0	0	0	0	0	0	0	0	0	0	0	0	0	0	0	0	0	0	0	0	0	0	0	0	0	0	0	0	0	0	0	0	0	0	0	0	0	0	0	0	0	0	0	0	0	0
p__Nitrospirota	50	2	19	0	16	0	0	3	0	0	0	0	0	0	0	0	0	0	0	0	0	0	0	3	4	0	4	7	2	0	0	0	0	0	0	3	20	2	0	0	8	0	0	17	0	2	0	0	0
p__Patescibacteria	62	14	110	51	62	180	42	3	201	100	12	220	6	204	21	15	29	305	116	37	81	155	237	9	29	109	247	144	5	178	124	25	75	37	41	290	144	76	37	54	300	95	8	29	55	201	2897	318	66
p__Planctomycetota	0	0	21	0	3	2	0	0	0	0	0	0	0	2	0	0	0	0	16	0	0	0	0	2	0	0	0	4	0	2	0	0	0	0	0	0	0	0	0	0	10	0	0	0	0	2	0	0	5
p__Poribacteria	0	0	0	0	0	0	0	0	0	0	0	0	0	0	0	0	0	0	0	0	0	0	0	0	0	0	0	0	0	0	0	0	0	0	0	0	0	0	0	0	0	0	0	0	0	0	0	0	0
p__Proteobacteria	29060	48815	29662	13082	24274	19788	2450	27324	26146	23880	23434	5761	21400	15724	29854	13004	14537	19763	23300	23106	8311	13953	21540	33441	23724	15075	5415	7098	30732	18718	23185	24548	11569	26511	14125	18863	20402	12955	19595	10786	37420	12163	309	29961	38664	15433	19439	11970	23815
p__RCP2-54	0	0	0	0	0	0	0	0	0	0	0	0	0	0	0	0	0	0	0	0	0	0	0	0	0	0	0	0	0	0	0	0	0	0	0	0	0	0	0	0	0	0	0	0	0	0	0	0	0
p__Rs-K70_termite_group	0	0	0	0	0	0	0	0	0	0	0	0	0	0	0	0	0	0	0	0	0	0	0	0	0	0	0	0	0	0	0	0	0	0	0	0	0	0	0	0	0	0	0	0	0	0	0	0	0
p__SAR324_cladeMarine_group_B	0	0	0	0	0	0	0	0	0	2	0	0	0	0	0	0	0	0	0	0	0	0	0	0	0	0	0	0	0	0	0	0	0	0	0	0	0	0	0	0	0	0	0	0	0	0	0	0	0
p__Spirochaetota	4	0	0	0	4	34	0	0	10	17	0	3	5	3	7	5	5	28	33	2	4	0	0	0	0	4	2	42	0	30	7	6	4	7	0	4	15	8	0	5	36	9	0	0	0	0	36	8	4
p__Sumerlaeota	0	0	0	0	0	7	0	0	4	0	0	0	0	0	0	0	0	0	0	5	0	0	0	0	0	0	3	2	0	0	0	0	0	0	0	7	3	0	0	0	0	0	0	0	3	5	0	0	0
p__Sva0485	7	0	7	0	5	0	0	0	0	0	0	0	0	0	0	0	0	0	0	0	0	0	0	0	0	0	0	2	0	0	0	0	0	0	0	2	0	0	0	0	0	0	0	0	0	0	0	0	0
p__Synergistota	0	0	0	0	0	0	0	0	0	0	0	0	0	0	0	0	0	0	0	0	0	0	3	0	0	0	0	0	0	4	0	0	0	0	0	0	2	0	0	0	0	0	28	0	0	0	0	0	0
p__Thermotogota	0	0	0	0	0	0	0	0	0	0	0	0	0	0	0	0	0	0	0	0	0	0	0	0	0	0	0	0	0	0	0	0	0	0	0	0	0	0	0	0	0	0	0	0	0	0	0	0	0
p__Verrucomicrobiota	2	3	28	0	10	25	0	7	71	45	2	17	4	0	4	0	0	54	110	36	4	0	2	3	0	15	172	77	0	48	23	0	0	0	0	75	11	12	0	6	72	4	0	13	4	55	181	59	0
p__WPS-2	0	0	0	0	0	0	0	0	0	0	0	0	0	0	0	0	2	0	2	0	0	0	0	0	0	0	2	0	0	0	0	0	0	0	0	2	0	0	0	0	0	0	0	0	0	0	0	0	2
p__WS2	0	0	0	0	0	0	0	0	0	0	0	0	0	0	0	0	0	0	0	0	0	0	0	0	0	0	0	0	0	0	0	0	0	0	0	0	0	0	0	0	0	0	0	0	0	0	0	0	0
p__WS4	0	0	0	0	0	0	0	0	0	0	0	0	0	0	0	0	0	0	0	0	0	0	0	0	0	0	0	0	0	0	0	0	0	0	0	0	0	0	0	0	0	0	0	0	0	0	0	0	0
p__unclassified_k__norank_d__Bacteria	448	154	813	21052	305	70	2	86	1068	185	82	48	90	187	57	12774	14802	2143	2041	81	101	546	273	938	201	12	357	86	125	140	2815	2620	1164	1876	68	146	152	307	1768	79	457	150	4	944	541	374	59	77	3052
[truncated: 68 more columns]

## Sheet: Supp.Table S4
Table S4.The relative abundance of microbial familiy in the milk of Tibetan sheep and goats during the lactation period.
#OTU ID	G0_13		G0_8	G56_15	G0_14	G14_10	G56_4	G7_18	G28_14	G7_5	G7_10	G28_1	G7_16	G14_5	G7_11	G56_16	G56_17	G14_8	G28_9	G7_17	G28_3	G56_12	G28_5	G0_1	G0_17	G14_17	G14_12	G14_3	G7_12	G28_7	G28_15	G56_11	G56_10	G56_13	G56_6	G14_18	G14_9	G7_2	G56_2	G56_18	G28_2	G56_1	G14_4	G7_14	G28_18	G14_14	G28_10	G14_1	G56_9
f__27F-1492R	0		0	0	0	0	0	0	0	0	0	0	0	0	0	0	0	0	0	0	0	0	0	0	0	0	0	0	0	0	0	0	0	0	0	0	0	0	0	0	0	0	0	0	0	0	0	0	0
f__37-13	0		0	0	0	0	0	0	0	0	0	0	0	0	0	0	0	0	0	0	0	0	0	0	0	0	0	0	0	0	0	0	0	0	0	0	0	0	0	0	7	0	0	0	0	0	0	0	0
f__67-14	0		5	0	2	0	0	0	0	0	0	0	0	0	0	0	0	7	10	0	0	0	9	0	0	0	2	0	0	0	0	2	0	0	8	18	8	0	0	0	38	5	0	14	0	0	4	2	31
f__A0839	0		0	0	0	0	0	0	0	14	0	0	0	0	0	0	0	0	0	0	0	0	0	0	0	0	0	0	0	0	0	0	0	0	0	0	0	0	0	0	0	0	0	0	0	0	0	0	0
f__A21b	0		0	0	0	0	0	0	0	0	0	0	0	0	0	0	0	0	0	0	0	0	0	0	0	0	0	0	0	0	0	0	0	0	0	0	0	0	0	0	0	0	0	0	0	0	0	0	0
f__A4b	0		6	0	2	0	0	0	0	9	4	0	0	0	0	0	0	0	0	0	0	0	0	0	0	0	0	0	0	0	0	0	0	0	0	3	3	0	5	0	4	2	0	0	0	4	0	0	2
f__AKIW781	0		0	0	0	3	0	0	0	0	0	0	0	0	0	0	0	4	7	3	0	0	0	13	0	0	0	0	0	2	0	0	0	0	0	2	0	0	0	0	0	3	0	0	0	0	0	0	0
f__AKYG1722	0		0	0	0	0	0	0	0	0	0	0	0	0	0	0	0	0	0	0	0	0	0	0	0	0	0	0	0	0	0	0	0	0	0	4	0	0	0	0	0	0	0	0	0	0	0	0	0
f__AKYH767	0		16	0	0	0	0	0	0	0	0	0	0	0	0	0	0	0	0	0	0	0	0	0	0	0	0	0	0	0	0	0	0	0	0	0	0	0	0	0	7	0	0	0	0	0	0	0	0
f__Abditibacteriaceae	0		0	0	0	0	0	0	0	0	0	0	0	0	0	0	0	0	7	0	0	0	0	0	0	0	0	0	0	0	0	0	0	0	0	4	2	2	0	0	0	0	0	0	0	0	0	0	0
f__Acetobacteraceae	0		27	3	7	6	0	2	3	0	0	0	10	2	0	0	2	17	11	3	0	0	2	10	0	0	0	0	2	0	0	0	3	2	0	26	17	9	3	0	14	10	0	11	0	2	5	8	0
f__Acholeplasmataceae	0		0	2	0	0	35	0	0	0	0	52	0	0	0	0	4	0	0	2	23	3	0	0	0	0	2	3	0	0	0	0	22	0	11	0	0	0	0	19	6	0	0	0	0	0	0	0	4
f__Acidaminococcaceae	0		21	0	79	39	8	0	37	106	10	59	82	29	7	2	3	45	49	31	0	4	42	0	0	15	86	66	0	76	20	0	0	0	10	40	30	0	0	16	71	11	0	8	3	42	244	73	0
f__Acidiferrobacteraceae	0		0	0	2	0	0	0	0	0	0	0	0	0	0	0	0	0	0	0	0	0	0	0	0	0	0	0	0	0	0	0	0	0	0	0	0	0	0	0	0	0	0	0	0	0	0	0	7
f__Acidithiobacillaceae	0		0	0	0	0	0	0	0	0	0	0	0	0	0	0	0	0	0	0	0	0	0	0	0	0	0	0	0	0	0	0	0	0	0	0	0	0	0	0	0	0	0	0	0	0	0	0	0
f__Acidobacteriaceae_Subgroup_1	0		0	0	0	0	0	0	0	0	0	0	0	0	0	0	0	0	0	0	0	0	0	0	0	0	2	0	0	0	0	0	0	0	0	0	0	0	0	0	23	0	0	0	0	0	0	0	0
f__Acidothermaceae	0		8	0	0	0	0	0	0	0	0	0	0	0	0	0	0	0	0	0	0	0	0	0	0	0	0	0	0	0	0	0	0	0	0	0	0	0	0	0	0	0	0	0	0	0	0	0	0
f__Actinomarinaceae	0		0	0	0	0	0	0	0	0	0	0	0	0	0	0	0	0	0	0	0	0	0	0	0	0	0	0	0	0	0	0	0	0	0	0	0	0	0	0	0	0	0	0	0	0	0	0	0
f__Actinomycetaceae	0		19	39	31	18	225	0	5	5	3	541	10	38	0	8	104	13	45	3	409	82	14	0	0	16	21	22	0	84	16	23	127	0	94	20	28	0	19	68	6	19	449	6	19	39	33	54	36
f__Actinospicaceae	0		12	0	0	0	0	0	0	0	0	0	0	0	0	0	0	0	0	0	0	0	0	0	0	0	0	0	0	0	0	0	0	0	0	0	0	0	0	0	0	0	0	0	0	0	0	0	0
f__Aerococcaceae	2		592	140	388	499	2067	19	49	267	27	2948	7	584	16	86	694	541	839	30	4357	502	1139	9	545	454	1636	368	7	1511	123	172	1818	22	1105	254	556	1516	629	2510	365	5140	28	403	45	125	387	450	174
f__Aeromonadaceae	0		21	0	4	0	54	0	0	0	0	81	0	0	0	3	0	2	3	0	47	3	0	0	0	6	0	0	8	7	0	0	0	0	8	0	0	0	0	22	11	8	0	0	0	0	0	0	7
f__Akkermansiaceae	0		9	0	3	14	0	5	57	21	0	15	4	0	4	0	0	37	57	28	2	0	0	0	0	13	156	49	0	32	19	0	0	0	0	67	0	9	0	6	46	4	0	6	4	53	115	52	0
f__Alcaligenaceae	25		41	10	51	10	0	47	10	54	32	33	34	9	61	5	7	8	67	36	47	3	3	36	38	4	6	17	50	4	17	0	49	3	8	34	21	29	0	11	14	0	0	52	0	12	4	4	11
f__Alcanivoracaceae	0		0	0	0	0	0	0	0	0	0	0	0	0	0	0	0	0	0	0	0	0	0	0	0	0	0	0	0	0	0	0	0	0	0	0	0	0	0	0	0	0	0	0	0	0	0	0	0
f__Alcanivoracaceae1	0		0	0	0	0	0	0	0	0	0	0	0	0	2	0	0	0	0	0	0	0	0	0	0	2	0	0	0	0	0	0	0	0	0	0	0	0	0	0	0	0	0	0	0	0	0	0	0
f__Alicyclobacillaceae	0		0	0	3	0	0	0	0	0	0	0	0	0	0	0	0	0	0	0	0	0	0	0	0	0	0	0	0	0	0	0	0	0	0	0	0	0	0	0	0	0	0	0	0	0	0	0	0
f__Alteromonadaceae	0		0	6	0	0	3	0	0	0	0	19	0	0	0	0	0	4	0	0	0	0	0	7	0	0	0	0	0	0	0	0	10	0	2	0	0	0	0	0	0	0	0	0	0	0	13	0	3
f__Amb-16S-1323	0		4	0	0	0	0	0	0	0	0	0	0	0	0	0	0	0	0	0	0	0	0	0	0	0	0	0	0	0	0	0	0	0	0	0	0	0	0	0	0	0	0	0	0	0	0	0	0
f__Amoebophilaceae	0		0	0	0	0	0	0	0	0	0	0	0	0	0	0	0	0	0	0	0	0	0	2	0	0	0	0	0	0	0	0	0	0	0	0	0	0	0	0	0	0	0	0	0	0	0	0	0
f__Anaerofustaceae	0		0	0	0	0	0	0	0	0	0	2	0	0	0	0	0	3	6	0	0	0	0	0	0	0	3	13	0	3	0	0	0	0	0	3	5	0	0	0	19	0	0	0	0	0	0	3	0
f__Anaerolineaceae	15		24	11	8	0	0	0	5	0	0	0	0	0	0	3	12	0	0	0	0	21	0	0	3	0	3	3	0	9	0	8	15	19	2	0	0	3	7	6	6	3	0	0	0	0	0	0	14
f__Anaeromyxobacteraceae	16		2	0	8	0	0	0	0	0	0	0	0	0	0	0	0	0	0	0	0	0	0	0	0	0	0	0	0	0	0	0	0	0	0	0	0	0	0	0	0	0	0	0	0	0	0	0	0
f__Anaerovoracaceae	2		20	5	72	468	41	2	71	162	21	108	21	86	13	0	4	131	206	56	114	2	357	6	23	150	272	318	6	204	101	0	13	3	8	157	165	59	4	63	195	124	0	14	12	82	383	422	2
f__Anaplasmataceae	0		0	0	0	0	0	0	0	0	0	0	0	0	0	0	3	0	0	0	0	0	0	0	0	0	0	0	0	0	0	0	0	0	0	0	0	0	0	0	0	0	0	0	0	0	0	0	0
f__Arcobacteraceae	0		0	0	0	0	3	0	0	0	0	22	4	0	0	0	3	9	5	0	0	5	0	0	0	0	0	0	0	0	0	0	0	0	0	10	3	0	0	0	0	0	0	0	0	0	8	0	2
f__Ardenticatenaceae	0		0	0	0	0	0	0	0	0	0	0	0	0	0	0	0	6	0	0	0	0	0	0	0	0	0	0	0	0	0	0	0	0	0	0	0	0	0	0	0	0	0	0	0	0	0	0	0
f__Armatimonadaceae	0		0	0	0	0	0	0	0	0	0	0	0	0	0	0	0	0	0	0	0	0	0	0	0	0	0	0	0	0	0	0	0	0	0	0	0	0	0	0	0	0	0	0	0	0	0	0	0
f__Atopobiaceae	0		2	0	8	26	3	0	2	21	2	14	0	7	3	0	0	16	16	0	0	0	8	0	0	2	12	27	0	23	2	0	0	0	0	16	19	5	0	0	27	0	0	0	2	2	29	56	0
f__Azospirillaceae	0		0	0	0	0	0	0	0	0	0	0	0	0	0	0	0	4	0	0	0	0	3	0	0	0	0	0	0	0	4	0	0	0	0	12	0	0	0	0	0	3	0	0	5	0	0	0	0
f__B1-7BS	0		10	0	0	2	0	0	0	0	0	0	0	0	0	0	0	0	0	0	0	0	0	0	0	0	0	0	0	0	0	0	0	0	0	0	0	0	0	0	0	0	0	0	0	2	0	0	0
f__BIrii41	0		0	0	0	2	0	0	0	0	0	0	0	0	0	0	0	0	0	0	0	0	0	0	0	0	3	0	0	0	0	0	0	0	0	2	0	0	0	0	0	0	0	0	0	0	0	0	0
f__BSV26	6		3	0	7	0	0	0	0	0	0	0	0	0	0	0	0	0	0	0	0	0	0	0	0	0	0	0	0	0	0	0	0	0	0	0	0	0	0	0	0	0	0	0	0	0	0	0	0
f__Babeliaceae	0		0	0	0	0	0	0	0	0	0	0	0	0	0	0	0	0	0	0	0	0	0	0	0	0	0	0	0	0	0	0	0	0	0	0	0	0	0	0	0	0	0	0	0	0	0	0	0
f__Bacillaceae	88		614	48	81	59	116	44	34	85	87	587	32	45	20	11	25	72	384	54	473	6	47	84	56	101	89	98	64	264	35	14	105	10	171	84	91	73	11	88	93	92	0	140	3	19	310	73	30
f__Bacteriovoracaceae	0		7	0	0	0	0	0	0	0	0	0	0	2	0	0	0	0	0	0	3	2	0	4	0	2	0	0	0	0	2	2	7	0	0	0	0	2	0	0	4	0	0	4	0	0	3	0	0
f__Bacteroidaceae	0		5	3	20	136	4	0	21	32	9	18	25	14	8	0	0	59	191	18	15	0	9	5	0	89	140	96	0	118	29	0	6	0	0	61	49	7	2	0	146	106	1405	15	2	94	163	59	0
f__Bacteroidales_BS11_gut_group	0		4	0	0	11	0	0	4	4	0	3	0	3	3	0	0	16	3	4	0	0	4	0	0	0	2	11	0	13	5	0	0	0	0	5	0	0	0	0	7	0	0	0	0	20	32	5	0
f__Bacteroidales_Incertae_Sedis	0		0	0	0	0	0	0	0	0	0	0	0	0	0	0	0	0	0	0	0	0	0	0	0	0	0	0	0	0	0	0	0	0	0	0	0	0	0	0	0	0	0	0	0	0	0	0	0
f__Bacteroidales_RF16_group	0		0	0	9	12	0	0	20	7	8	4	4	17	0	0	3	17	13	4	0	0	8	0	0	31	0	24	0	43	9	0	0	0	0	19	14	0	0	0	48	11	0	0	7	0	36	17	0
f__Bacteroidales_UCG-001	0		0	0	0	0	0	0	8	0	0	0	0	0	0	0	0	0	0	0	0	0	0	0	0	0	0	20	0	8	0	0	0	0	0	0	0	0	0	0	2	0	0	0	0	0	11	0	0
f__Bacteroidetes_BD2-2	0		0	0	0	2	0	0	3	0	4	0	0	0	0	0	0	0	10	0	0	0	0	0	0	0	0	11	0	5	0	0	0	0	0	0	3	0	0	0	22	0	0	0	0	0	0	0	0
f__Bacteroidetes_vadinHA17	0		0	0	0	0	0	0	0	0	0	0	0	0	0	0	0	0	0	0	0	5	0	0	0	0	0	0	0	0	0	5	7	0	0	0	0	0	0	0	0	0	0	0	0	0	0	0	6
f__Balneolaceae	0		4	0	0	0	0	0	0	2	0	0	0	0	0	0	0	0	0	0	0	0	0	5	0	0	0	0	0	0	0	0	0	0	0	0	3	0	0	0	10	0	0	0	0	0	2	0	0
f__Barnesiellaceae	0		0	0	0	0	0	0	3	0	0	0	2	0	0	0	0	0	0	0	0	0	0	0	0	5	2	0	0	7	0	0	2	0	0	3	5	2	0	0	0	0	0	0	0	2	32	0	0
f__Bdellovibrionaceae	2		0	0	6	2	0	0	0	0	2	0	0	0	3	0	0	0	5	0	0	0	0	0	3	2	0	0	0	0	0	0	0	0	0	2	3	3	3	0	4	0	0	0	2	0	29	0	0
f__Beggiatoaceae	0		0	0	0	0	0	0	0	0	0	0	0	0	0	0	0	0	0	0	0	0	0	0	0	0	0	0	0	0	0	0	0	0	0	0	0	0	0	0	0	0	0	0	0	0	0	0	0
f__Beijerinckiaceae	12		50	0	13	16	0	0	37	17	6	0	12	10	2	9	6	13	23	13	10	5	47	0	0	10	5	21	0	41	37	4	11	12	15	90	83	0	0	0	44	29	0	4	53	21	96	25	8
f__Beutenbergiaceae	0		0	0	0	0	0	0	0	0	0	0	0	0	0	0	0	0	0	0	0	0	0	0	0	0	0	0	0	0	0	0	0	0	0	0	0	0	0	0	0	0	0	0	0	0	0	0	0
f__Bifidobacteriaceae	86		115	68	163	217	0	28	93	117	6	7	57	139	15	17	15	103	126	45	7	36	277	23	64	72	451	188	94	94	36	0	0	22	50	220	121	36	9	0	222	24	5	25	17	35	120	228	4
f__Blastocatellaceae	0		4	0	0	4	0	0	0	0	3	0	0	0	0	0	0	8	0	3	0	0	0	15	6	0	3	0	2	0	0	0	0	0	0	9	8	0	0	2	2	0	0	0	0	0	6	4	0
f__Bogoriellaceae	0		7	14	11	6	0	0	0	4	0	64	0	10	0	0	0	13	25	0	39	25	9	0	0	0	15	0	0	0	0	0	0	0	0	33	32	0	0	0	0	8	0	0	0	45	23	31	6
f__Bradymonadaceae	0		0	0	2	0	0	0	0	0	0	0	0	0	0	0	0	0	0	0	0	0	0	0	0	0	0	0	0	0	4	0	0	0	0	0	0	0	0	0	0	0	0	0	0	0	0	0	0
f__Brevibacillaceae	0		0	0	0	5	0	0	0	0	0	0	0	0	0	0	0	6	0	0	0	0	0	0	0	0	0	0	0	0	0	0	0	0	0	0	0	0	0	0	0	0	0	0	0	0	3	0	0
f__Brevibacteriaceae	0		12	24	0	5	63	0	29	5	0	75	2	3	0	0	50	20	17	0	157	52	0	0	0	10	11	56	4	0	33	4	19	0	40	20	36	5	11	19	8	11	0	6	0	21	48	73	16
f__Brevinemataceae	0		0	0	0	0	0	0	0	0	0	0	0	0	0	0	0	0	0	0	0	0	0	0	0	0	0	0	0	0	0	0	0	0	0	0	0	0	0	0	0	0	0	0	0	0	0	0	0
f__Brocadiaceae	0		0	0	0	0	0	0	0	0	0	0	0	0	0	0	0	0	0	0	0	0	0	0	0	0	0	0	0	0	0	0	0	0	0	0	0	0	0	0	0	0	0	0	0	0	0	0	5
f__Bryobacteraceae	0		24	0	0	6	0	0	0	0	0	0	0	0	0	0	0	0	2	0	0	0	0	7	0	0	0	0	0	0	0	0	0	0	0	6	14	0	0	0	7	0	0	0	0	0	0	4	0
f__Burkholderiaceae	15039		15005	11094	12868	6156	966	10707	22481	9093	11057	2309	8498	2987	14014	11026	12373	4483	16265	9084	3187	11927	13800	18050	12390	2923	1668	1374	15732	11840	18491	21456	8863	22982	10850	6095	6459	4810	16713	7432	30224	8337	57	13487	33040	5165	12703	1388	19877
f__Butyricicoccaceae	0		9	0	3	32	0	0	4	8	3	8	9	3	0	0	0	25	96	7	0	0	5	0	4	10	4	24	0	25	17	0	0	0	0	27	19	2	0	0	40	28	0	3	0	4	88	26	0
f__COB_P4-1_termite_group	0		0	0	0	0	0	0	2	0	0	0	0	0	0	0	0	2	0	0	0	0	0	0	0	4	0	0	0	0	0	0	0	0	0	0	0	0	0	0	4	0	0	0	0	0	0	0	0
f__Caedibacteraceae	0		0	0	0	0	0	0	0	0	0	0	0	0	0	0	0	0	0	0	0	0	0	0	0	0	0	0	0	0	0	0	0	0	2	0	0	0	0	0	5	0	0	0	0	2	0	0	5
f__Caldalkalibacillaceae	0		0	0	0	0	0	0	0	0	0	0	0	0	0	0	0	0	0	0	0	0	0	0	0	0	0	0	0	0	0	0	0	0	0	0	0	0	0	0	0	0	0	0	0	0	0	0	0
f__Caldatribacteriaceae	0		0	0	0	0	0	0	0	0	0	0	0	0	0	0	0	0	0	0	0	0	0	0	0	0	0	0	0	0	0	0	0	0	0	0	0	0	0	0	0	0	0	0	0	0	0	0	0
f__Caldicellulosiraptoraceae	0		0	0	0	0	0	0	0	0	0	0	0	0	0	0	0	0	0	0	0	0	0	0	0	0	0	0	0	0	0	0	0	0	0	0	0	0	0	0	0	0	0	0	0	0	0	0	0
f__Caldicoprobacteraceae	0		0	0	0	0	0	0	3	0	0	0	0	0	0	0	0	0	0	0	0	0	0	0	0	0	0	0	0	0	0	0	0	0	0	0	0	0	0	0	0	0	0	0	0	0	0	0	0
f__Caldilineaceae	10		5	0	0	0	0	0	0	0	0	0	0	0	0	0	0	2	5	0	0	0	0	0	0	0	0	0	0	2	0	0	0	0	0	0	2	0	0	0	0	0	0	0	0	0	3	0	0
f__Caldisericaceae	0		0	9	0	0	10	0	0	0	0	0	0	0	0	6	8	0	0	0	0	6	0	0	0	0	0	0	0	0	0	4	29	0	5	0	0	0	0	0	0	8	0	0	0	0	0	0	18
f__Calditrichaceae	0		0	0	0	0	0	0	0	0	0	0	0	0	0	0	0	0	0	0	0	0	0	0	0	0	0	0	0	0	0	0	0	0	0	0	0	0	0	0	0	0	0	0	0	0	0	0	0
f__Caloramatoraceae	0		0	0	0	0	0	0	0	0	0	0	0	0	0	0	0	0	0	0	0	0	0	0	0	0	0	0	0	0	0	0	0	0	0	0	0	0	0	0	0	0	0	0	0	0	0	0	0
f__Caminicellaceae	0		0	0	0	0	0	0	0	0	0	0	0	0	0	0	0	0	0	0	0	0	0	0	0	0	0	0	0	0	0	0	0	0	0	0	0	0	0	0	0	0	0	0	0	0	0	0	0
f__Campylobacteraceae	0		0	0	0	0	0	0	0	43	0	0	0	0	0	0	0	0	0	0	2	0	0	0	0	0	0	0	0	0	0	0	0	0	0	0	0	0	0	0	0	0	4	0	0	0	2	0	0
f__Cardiobacteriaceae	0		3	0	0	0	0	0	0	0	0	17	0	0	0	0	0	0	0	0	7	0	0	0	0	2	0	14	0	61	0	0	0	0	13	0	4	10	0	0	16	0	0	0	0	4	11	13	0
f__Carnobacteriaceae	16		803	537	625	5293	2527	91	219	584	185	6508	24	333	115	160	1252	669	611	142	5812	846	711	134	999	1003	1589	612	9	892	343	399	2702	11	1898	544	834	847	197	1575	592	744	0	131	69	135	1119	623	328
f__Catenulisporaceae	0		0	0	0	0	0	0	0	5	0	0	0	0	0	0	0	0	0	0	0	0	0	0	0	0	0	0	0	0	0	0	0	0	0	0	0	0	0	0	0	0	0	0	0	0	0	0	0
f__Caulobacteraceae	37		46	40	33	210	11	12	121	36	11	44	17	79	26	36	45	95	1010	12	62	48	315	18	10	83	84	38	5	150	423	94	54	89	80	147	81	8	49	21	273	140	0	19	394	96	613	44	96
f__Cellulomonadaceae	0		2	0	20	0	0	0	0	0	0	0	0	7	0	0	0	14	18	0	0	0	0	0	0	9	8	22	0	0	20	0	0	0	0	14	19	0	0	0	5	0	0	0	0	18	8	0	0
f__Cellvibrionaceae	0		6	14	58	13	0	0	2	9	5	47	2	0	0	0	8	24	11	0	19	12	0	0	0	3	8	12	0	5	13	0	28	0	0	7	5	0	0	0	0	0	0	4	0	3	44	10	0
f__Chitinibacteraceae	0		0	0	0	0	0	0	0	0	0	0	0	0	0	0	0	0	0	0	0	0	0	0	0	0	0	0	0	0	0	0	0	0	0	0	0	0	0	0	0	0	0	0	0	0	0	0	0
f__Chitinimonadaceae	0		0	0	0	0	0	0	0	0	0	0	0	0	3	0	0	0	0	0	0	0	0	0	0	0	0	0	0	0	0	0	0	0	0	0	0	0	0	0	0	0	0	0	0	0	0	0	0
f__Chitinophagaceae	0		24	2	3	6	0	0	11	20	0	3	4	2	0	0	0	9	11	2	16	0	0	5	3	5	12	9	8	21	10	0	0	0	0	36	25	5	0	0	36	17	0	0	0	10	52	2	7
f__Chlamydiaceae	0		0	0	0	0	0	0	0	0	0	0	0	0	0	0	0	0	0	0	0	0	0	0	0	0	0	0	0	0	0	0	0	0	0	0	0	0	0	0	0	0	0	0	0	0	0	0	0
f__Chloroflexaceae	0		3	0	0	0	0	0	0	0	0	0	0	0	0	0	0	0	0	0	0	0	0	0	0	0	0	3	0	3	0	0	0	0	0	3	0	0	0	0	3	0	0	0	0	3	0	0	0
f__Christensenellaceae	0		34	0	109	441	46	7	150	232	25	96	41	202	21	0	0	381	361	52	52	0	205	2	11	331	131	441	6	425	198	0	25	2	24	552	238	65	4	26	371	201	0	45	6	83	601	350	3
f__Chromatiaceae	0		0	0	0	0	0	0	0	0	0	0	0	0	0	0	0	0	0	0	0	0	0	0	0	0	0	0	0	0	0	0	0	0	0	0	0	0	0	0	0	0	0	0	0	0	0	0	0
f__Chromobacteriaceae	0		3	0	0	0	0	0	0	0	0	0	0	0	0	0	0	0	0	0	0	0	0	0	0	0	0	0	0	0	0	0	0	0	0	0	0	0	0	0	0	0	0	0	0	0	0	0	0
f__Chroococcidiopsaceae	0		0	0	0	0	0	0	0	0	0	0	0	0	0	0	0	0	3	0	0	0	0	0	0	0	0	5	0	0	0	0	0	0	0	0	0	0	0	0	0	0	0	0	0	0	5	0	0
f__Chthoniobacteraceae	0		0	0	0	9	0	0	0	15	0	0	0	0	0	0	0	4	38	0	0	0	0	3	0	0	10	2	0	0	0	0	0	0	0	0	2	0	0	0	0	0	0	0	0	0	2	2	0
f__Chthonomonadaceae	0		0	0	0	0	0	0	0	0	0	0	0	0	0	0	0	0	0	0	0	0	0	0	0	0	0	0	0	0	0	0	0	0	0	0	0	0	0	0	0	0	0	0	0	0	0	0	0
f__Clade_III	0		0	0	0	0	0	0	0	0	0	0	0	0	0	0	0	0	0	0	0	0	0	0	0	0	0	0	0	0	0	0	0	0	0	0	0	0	0	0	0	0	0	0	0	0	0	0	0
f__Clostridiaceae	44		290	11	296	400	72	19	194	136	91	143	94	230	26	18	63	515	351	134	209	56	860	11	251	238	516	462	62	844	208	20	174	15	109	636	406	158	31	170	157	343	13	68	41	192	342	541	40
f__Clostridium_methylpentosum_group	0		0	0	2	0	0	0	0	0	0	0	0	3	0	0	0	4	4	0	0	0	12	0	0	3	7	3	0	2	0	0	0	0	0	3	0	0	0	0	0	0	0	0	6	0	0	0	0
f__Coleofasciculaceae	0		0	0	0	0	0	0	0	0	5	0	0	0	0	0	0	0	0	0	0	0	0	0	0	0	0	0	0	0	0	0	0	0	0	3	0	0	0	0	0	0	0	0	0	0	0	0	0
f__Colwelliaceae	0		0	0	0	0	0	0	0	0	0	0	0	0	0	0	0	0	0	0	0	0	0	9	0	0	0	0	0	0	0	0	0	0	0	0	0	0	0	0	0	0	0	0	0	0	0	0	0
f__Comamonadaceae	18		68	117	52	4532	2	0	326	60	12	34	3	3142	18	84	34	5160	290	6	118	106	531	0	16	3739	919	1341	22	373	489	149	98	395	175	3625	4201	14	92	49	540	128	71	6	1172	2978	412	1082	180
f__Competibacteraceae	0		0	0	0	0	0	0	0	0	0	0	0	0	0	0	0	0	0	0	0	0	0	0	0	0	0	0	0	0	0	0	0	0	0	0	0	0	0	0	0	0	0	0	0	0	0	0	0
f__Coriobacteriaceae	0		0	0	0	3	0	0	2	0	0	0	157	0	0	0	0	0	7	0	0	0	0	0	0	0	2	0	0	0	5	0	0	0	3	4	3	0	4	0	14	4	0	4	0	0	17	0	2
f__Coriobacteriales_Incertae_Sedis	0		0	0	0	0	0	0	2	0	0	0	0	0	0	0	0	5	0	0	0	0	0	0	0	0	0	0	0	0	0	0	0	0	0	0	0	0	0	0	6	0	0	0	0	0	0	5	0
f__Corynebacteriaceae	25		2933	1625	757	1645	6951	43	259	1752	121	9979	39	1602	44	368	2343	2045	1402	147	10458	3390	5715	36	2685	528	6398	1722	26	4315	700	704	3400	102	2352	719	2494	5591	4532	12650	1248	863	69	798	179	1206	1381	1881	765
f__Corynebacteriales_Incertae_Sedis	0		0	0	0	0	0	0	0	0	0	0	0	0	0	0	0	0	0	0	0	0	0	0	0	0	0	0	0	0	0	0	0	0	0	0	0	0	0	0	0	0	0	0	0	0	0	0	0
f__Coxiellaceae	0		0	0	0	0	0	0	0	0	0	0	0	0	0	0	0	0	0	0	0	0	0	0	0	0	0	0	0	0	0	0	0	0	0	0	0	0	0	0	0	0	0	0	0	0	0	0	0
f__Crocinitomicaceae	5		2	6	2	5	23	0	10	0	0	86	0	2	0	0	0	49	4	0	152	4	0	0	0	11	5	0	0	6	12	2	10	0	37	2	4	0	4	5	9	0	0	0	2	7	101	8	0
f__Cryomorphaceae	0		0	0	0	0	0	0	0	0	0	0	0	0	0	0	0	0	0	0	0	0	0	0	0	0	0	2	0	0	0	0	0	0	0	2	0	0	0	0	0	0	0	0	0	0	0	0	0
f__Cryptosporangiaceae	0		0	0	0	0	0	0	0	0	0	0	0	0	0	0	0	0	0	0	0	0	0	0	0	0	0	0	0	0	0	0	0	0	0	0	0	0	0	0	0	0	0	0	0	0	0	0	0
f__Cyanobacteriaceae	0		0	0	0	0	0	0	0	0	0	0	0	0	0	0	0	0	0	0	0	0	0	0	0	0	0	0	0	0	2	0	0	0	0	0	0	0	0	0	0	0	0	0	0	0	0	0	0
f__Cyanobiaceae	34		95	11	45	13	0	11	24	42	32	0	20	12	13	9	16	34	23	26	8	22	6	43	34	9	4	12	46	36	17	13	0	39	5	12	12	16	9	0	82	2	0	46	23	14	18	3	32
f__Cyclobacteriaceae	0		0	15	11	13	0	0	7	3	0	93	4	0	0	0	0	21	50	0	25	0	8	9	0	0	6	8	2	0	2	0	6	0	4	45	3	0	0	0	54	7	0	5	4	0	9	0	3
f__Cytophagaceae	0		0	0	0	74	0	0	0	0	0	0	0	2	0	0	0	0	14	0	0	0	0	0	0	0	10	3	0	0	0	0	0	0	0	0	3	0	0	2	0	0	0	0	0	3	30	0	0
f__D05-2	0		0	0	0	0	0	0	0	0	0	0	0	0	0	0	0	0	9	0	0	0	0	0	0	0	0	0	0	0	0	0	0	0	0	0	0	0	0	0	0	0	0	0	0	2	0	0	0
f__DEV007	0		0	0	0	0	0	0	0	0	0	2	0	0	0	0	0	0	0	0	0	0	0	0	0	0	0	0	0	0	0	0	0	0	0	0	0	0	0	0	0	0	0	0	0	0	0	0	0
f__Deferribacteraceae	0		0	0	0	0	0	0	0	0	0	0	0	0	0	0	0	0	0	0	0	0	0	0	0	0	0	0	0	0	0	0	0	0	0	0	0	0	0	0	0	0	0	0	0	0	0	0	0
f__Defferrisomataceae	0		15	0	0	0	0	0	0	7	0	0	0	0	0	0	0	0	0	0	0	0	0	0	0	0	0	0	0	0	0	0	0	0	0	0	0	0	0	0	0	0	0	0	0	0	0	0	0
f__Defluviicoccaceae	0		0	0	0	0	0	0	0	0	0	0	0	0	0	0	0	0	0	0	0	0	0	0	0	0	0	0	0	0	0	0	0	0	0	0	0	0	0	0	0	0	0	0	0	0	0	0	0
f__Defluviitaleaceae	0		0	0	2	8	0	0	8	3	0	0	0	0	0	0	0	8	0	0	0	0	3	0	0	5	7	5	0	7	6	0	0	0	0	18	0	2	0	0	13	0	0	0	0	5	14	2	0
f__Deinococcaceae	0		0	0	3	4	0	0	8	0	4	20	2	3	0	0	0	14	562	0	0	0	0	0	0	0	7	2	0	65	0	0	0	0	4	4	4	0	0	0	82	4	0	2	0	2	16	4	3
f__Demequinaceae	3		12	4	0	0	4	0	2	16	0	50	0	0	0	0	5	6	0	0	19	0	3	0	0	0	0	7	0	4	9	0	0	0	3	4	4	0	0	4	5	0	0	3	0	4	19	0	3
f__Dermabacteraceae	0		23	37	8	6	124	2	22	5	0	242	4	0	0	4	84	39	29	7	199	66	7	0	5	14	16	34	0	24	49	3	70	0	37	44	27	0	36	42	15	31	0	0	0	25	41	31	19
f__Dermacoccaceae	0		0	0	0	0	0	0	0	0	0	0	0	0	0	0	0	0	0	0	0	0	0	0	0	0	0	0	0	0	0	0	0	2	0	0	0	0	0	0	0	0	0	0	0	0	0	0	0
f__Dermatophilaceae	0		0	0	0	0	0	0	0	0	0	0	2	0	0	0	0	0	10	0	0	0	0	0	0	0	0	0	0	0	0	0	0	0	0	0	0	0	0	0	0	0	0	0	0	0	0	0	0
f__Desertifilaceae	0		0	0	0	0	0	0	0	0	0	0	0	0	0	0	0	0	0	0	0	0	0	0	0	0	0	0	0	0	0	0	0	0	0	0	0	0	0	0	0	0	0	0	0	0	0	0	0
f__Desulfatiglandaceae	0		0	0	0	0	0	0	0	0	0	0	0	0	0	0	0	0	0	0	0	0	0	0	0	0	0	0	0	0	0	0	0	0	0	0	0	0	0	0	0	0	0	7	0	0	0	0	0
f__Desulfitibacteraceae	0		0	0	0	0	0	0	0	0	0	0	0	0	0	0	0	0	0	0	0	0	0	0	0	0	0	0	0	0	0	0	0	0	0	0	0	0	0	0	0	0	0	0	0	0	0	0	0
f__Desulfitobacteriaceae	0		5	0	0	0	0	0	0	5	0	0	0	0	0	0	0	0	0	0	0	0	0	0	0	0	0	0	0	0	0	0	0	0	0	0	0	0	0	0	0	0	0	0	0	0	0	0	0
f__Desulfobaccaceae	0		2	0	0	0	0	0	0	0	0	0	0	0	0	0	0	0	0	0	0	0	0	0	0	0	0	0	0	0	0	0	0	0	0	0	0	0	0	0	0	0	0	0	0	0	0	0	0
f__Desulfobacteraceae	0		0	0	0	0	0	0	0	0	0	0	0	0	0	0	0	0	0	0	0	0	0	0	0	0	0	0	0	0	0	0	0	0	0	0	0	0	0	0	0	0	0	0	0	0	0	0	0
f__Desulfobulbaceae	0		9	0	0	0	0	0	0	3	0	0	0	0	0	0	0	0	0	0	0	0	0	0	0	0	0	0	0	0	0	0	0	0	0	0	0	0	0	0	0	0	0	0	0	0	0	0	0
f__Desulfocapsaceae	0		0	3	0	0	0	0	0	0	0	0	0	0	0	0	0	0	0	0	0	0	0	0	0	0	0	0	0	0	0	0	0	0	0	0	0	0	0	0	0	0	0	0	0	0	0	0	0
f__Desulfococcaceae	0		0	0	0	0	0	0	0	0	0	0	0	0	0	0	0	0	0	0	0	0	0	0	0	0	0	0	0	0	0	0	0	0	0	0	0	0	0	0	0	0	0	0	0	0	0	0	0
f__Desulfomicrobiaceae	0		0	0	2	0	0	0	0	0	0	0	0	0	0	0	0	0	0	0	2	0	0	0	0	0	0	0	0	0	0	0	0	0	0	0	0	3	0	0	0	3	0	0	0	0	0	0	0
f__Desulfomonilaceae	0		0	0	0	0	0	0	0	0	0	0	0	0	0	0	0	0	0	0	0	0	0	0	0	0	0	0	0	0	0	0	0	0	0	0	0	0	0	0	0	0	0	0	0	0	0	0	0
f__Desulfosarcinaceae	17		5	0	14	0	0	0	0	6	0	0	2	4	0	0	0	0	0	0	0	0	0	0	0	3	0	0	0	0	0	0	0	0	0	0	0	0	0	0	0	0	0	5	0	0	0	0	3
f__Desulfovibrionaceae	0		12	0	0	6	0	0	2	0	0	0	20	0	0	0	0	9	0	2	0	0	5	0	0	10	4	14	0	12	0	0	0	0	0	15	7	4	0	3	22	0	0	0	0	3	9	3	0
f__Desulfuromonadaceae	0		0	0	0	0	0	0	0	0	0	0	0	0	0	0	0	0	0	0	0	0	0	0	0	2	0	0	0	0	0	0	0	0	0	0	0	0	0	0	0	0	0	0	0	0	0	0	0
f__Dethiobacteraceae	0		0	0	0	0	0	0	0	0	0	0	0	0	0	0	0	0	0	0	0	0	0	0	0	0	0	0	0	0	0	0	0	0	0	0	0	0	0	0	0	0	0	0	0	0	0	0	0
f__Devosiaceae	4		40	3	56	58	15	0	29	30	3	72	17	65	0	4	12	92	878	8	36	30	41	3	8	20	34	38	9	15	25	0	38	0	14	91	60	16	0	12	32	53	0	16	0	58	77	49	3
f__Dietziaceae	0		57	126	34	40	302	0	60	59	0	971	0	78	0	31	285	166	113	17	646	357	112	2	16	23	127	73	0	82	72	34	292	0	96	181	123	147	301	968	33	24	0	37	11	144	118	110	27
f__Diplorickettsiaceae	0		11	0	7	0	0	0	11	0	0	0	0	0	0	0	0	0	0	0	0	0	0	0	0	0	0	0	0	4	0	0	0	0	0	0	0	0	0	0	0	0	0	0	0	0	3	0	3
f__Dissulfuribacteraceae	0		0	0	0	0	0	0	0	0	0	0	0	0	0	0	0	0	0	0	0	0	0	0	0	0	0	0	0	0	0	0	0	0	0	0	0	0	0	0	0	0	0	0	0	0	0	0	0
f__Dongiaceae	0		0	0	0	0	0	0	0	0	0	0	0	0	0	0	0	0	0	0	0	0	0	0	0	3	0	0	0	0	0	0	0	0	0	0	0	0	0	0	0	0	0	0	0	0	0	0	0
f__Dysgonomonadaceae	0		10	16	48	0	69	0	8	7	0	230	0	0	0	0	6	14	9	0	190	6	6	0	4	0	4	0	0	2	9	0	39	0	42	9	4	0	6	45	0	0	0	14	0	6	13	9	0
f__Ectothiorhodospiraceae	0		0	0	0	0	0	0	0	0	0	0	0	0	0	0	0	0	0	0	0	0	0	0	0	0	0	0	0	0	0	0	0	0	0	0	0	0	0	0	0	0	0	0	0	0	0	0	0
f__Eggerthellaceae	3		4	0	17	59	0	0	24	54	0	16	20	2	0	0	0	17	25	9	8	2	88	5	4	4	81	55	0	35	8	2	0	6	0	105	25	10	0	14	16	5	0	0	0	12	90	79	0
f__Elsteraceae	0		0	0	0	0	0	0	0	0	0	0	0	0	0	0	0	0	0	0	0	0	0	0	0	0	0	0	0	0	0	0	0	0	0	0	0	0	0	0	0	0	0	0	0	0	0	0	0
f__Elusimicrobiaceae	0		0	0	4	0	0	0	0	2	0	0	0	0	0	0	0	0	5	0	0	0	0	0	0	0	0	0	0	11	2	0	0	0	0	0	0	0	0	3	2	2	0	0	0	0	3	4	0
f__Enterobacteriaceae	50		55	5	33	25	0	24	10	53	37	7	219	29	30	0	0	11	145	25	6	0	16	28	30	0	0	18	52	26	2	2	0	5	0	0	10	41	0	0	26	48	0	64	6	26	0	0	15
f__Enterococcaceae	14		0	10	0	12	142	3	0	0	0	425	0	0	3	6	29	21	88	7	1125	19	16	9	2	8	4	0	0	16	0	2	72	0	174	13	260	4	31	469	8	139	0	0	8	0	9	42	0
f__Entotheonellaceae	0		0	0	0	2	0	0	0	0	0	0	0	0	0	0	0	0	0	0	0	0	0	0	0	0	0	0	0	0	0	0	0	0	0	2	0	0	0	0	0	0	0	0	0	0	0	0	0
f__Erwiniaceae	0		16	0	72	36	0	17	0	59	25	0	19	109	37	0	0	53	31	23	0	0	34	36	27	28	16	19	24	28	0	0	3	0	0	396	39	0	0	0	0	30	0	67	0	65	129	4860	0
f__Erysipelatoclostridiaceae	0		0	0	0	3	0	0	0	0	0	0	14	7	0	0	0	4	21	0	0	0	0	0	0	47	24	0	0	7	2	0	0	0	0	31	3	0	3	0	12	0	0	0	0	11	7	0	0
f__Erysipelotrichaceae	11		335	33	396	596	122	36	320	270	73	204	102	391	180	25	93	873	360	341	242	68	1125	21	222	347	735	961	21	993	378	26	213	23	152	1387	747	266	49	207	580	537	20	128	50	347	517	827	7
f__Ethanoligenenaceae	0		0	0	0	0	0	0	0	0	0	0	0	0	0	0	0	0	0	0	0	0	0	0	0	0	0	0	0	0	0	0	0	0	0	0	0	2	0	0	0	0	0	0	0	0	0	0	0
f__Eubacteriaceae	0		3	0	0	0	2	0	0	0	3	0	0	5	0	0	0	0	0	0	0	0	0	0	0	4	0	0	0	0	0	0	0	0	0	0	0	0	0	0	0	0	0	0	0	0	0	0	0
f__Eubacterium_coprostanoligenes_group	0		15	0	55	263	25	3	39	147	3	29	176	68	0	0	5	110	116	45	28	7	176	5	16	89	155	197	6	246	89	0	12	0	9	113	83	50	0	25	271	94	0	26	0	26	334	245	6
f__Euzebyaceae	0		0	0	0	0	0	0	0	0	0	0	0	0	0	0	0	0	0	0	0	0	0	0	0	0	0	0	0	0	0	0	0	0	0	0	0	0	0	0	0	0	0	0	0	0	0	0	0
f__Exiguobacteraceae	0		0	0	0	0	0	0	0	0	0	0	0	0	0	0	0	4	9	0	2	0	2	0	0	7	0	17	0	0	4	0	0	0	0	6	2	12	0	0	2	0	0	0	0	4	0	6	0
f__F082	0		2	0	0	31	0	2	26	0	0	2	8	19	9	0	0	43	23	14	2	0	5	5	0	35	8	73	0	38	18	0	0	0	0	23	25	7	0	0	46	11	0	0	0	3	93	22	0
f__FFCH9454	0		0	0	0	0	0	0	0	0	0	0	0	0	0	0	0	0	0	0	0	0	0	0	0	0	0	0	0	0	0	0	0	0	0	3	0	0	0	0	0	0	0	0	0	0	0	0	0
f__Family_III	0		0	0	0	0	0	0	0	0	0	0	0	0	0	0	0	0	0	0	0	0	0	0	0	0	0	0	0	0	0	0	0	0	0	0	0	0	0	0	0	0	0	0	0	0	0	0	0
f__Fermentibacteraceae	0		0	0	0	0	0	0	0	0	0	0	0	0	0	0	0	0	0	0	0	0	0	0	0	0	0	0	0	0	0	0	0	0	0	0	0	0	0	0	0	0	0	0	0	0	0	0	0
f__Fervidobacteriaceae	0		0	0	0	0	0	0	0	0	0	0	0	0	0	0	0	0	0	0	0	0	0	0	0	0	0	0	0	0	0	0	0	0	0	0	0	0	0	0	0	0	0	0	0	0	0	0	0
f__Fibrobacteraceae	0		0	0	2	4	0	0	18	0	0	0	0	0	3	0	0	48	66	6	0	0	8	0	0	9	5	91	0	15	3	0	0	0	0	10	9	8	0	3	37	0	0	0	0	0	16	9	0
f__Fimbriimonadaceae	0		0	0	0	0	0	0	0	0	0	0	0	0	0	0	0	0	0	0	0	0	0	0	0	0	0	0	0	0	0	0	0	0	0	0	0	0	0	0	0	0	0	0	0	0	0	0	0
f__Flavobacteriaceae	11		45	60	40	40	87	12	31	36	10	660	12	30	20	12	76	202	158	8	720	58	12	7	7	143	31	37	0	63	55	21	430	0	140	66	50	66	29	136	192	40	0	22	11	17	273	38	28
f__Fodinicurvataceae	0		0	0	0	0	0	0	0	0	0	0	0	0	0	0	0	0	2	0	0	0	0	0	0	0	0	0	0	0	0	0	0	0	0	0	0	0	0	0	0	0	0	0	0	0	0	0	0
f__Frankiaceae	0		0	0	0	0	0	0	0	0	0	0	0	0	0	0	0	0	0	0	0	0	0	0	0	0	0	0	0	3	0	0	0	0	0	0	0	0	0	0	0	0	0	0	0	0	0	0	0
f__Fusobacteriaceae	0		8	4	39	5	0	0	0	10	0	17	6	67	0	2	0	16	0	2	7	0	0	0	2	19	0	30	0	22	2	0	0	0	0	8	0	2	0	3	44	0	20754	0	2	23	5	7	0
f__GWF2-29-10	0		0	0	0	0	0	0	0	0	0	0	0	0	0	0	0	0	0	0	0	0	0	0	0	0	0	0	0	0	0	0	0	0	0	0	0	0	0	0	0	0	0	0	0	0	0	0	0
f__Gaiellaceae	0		8	0	0	0	0	0	0	3	0	0	0	0	0	0	0	2	0	0	0	0	0	0	0	0	0	0	0	0	0	0	0	0	0	9	4	0	0	0	0	2	0	0	0	0	0	0	0
f__Gallionellaceae	4		0	0	0	0	0	0	0	0	0	0	0	0	0	0	0	0	0	0	0	0	0	0	0	0	2	0	0	0	0	0	0	0	0	0	0	0	2	0	0	0	0	0	0	0	0	0	0
f__Garciellaceae	0		0	0	0	0	0	0	0	0	0	2	0	0	0	0	0	0	0	0	0	0	0	0	0	0	0	0	0	0	0	0	0	0	0	0	0	0	0	0	0	0	0	0	0	0	0	0	0
f__Gemellaceae	0		0	0	0	0	0	0	0	0	0	0	9	4	0	0	0	0	5	0	0	0	0	0	7	54	0	0	0	8	0	0	0	0	0	0	0	0	0	0	0	0	0	0	0	0	0	16	0
f__Geminicoccaceae	0		9	0	2	0	0	0	0	0	0	0	2	0	0	0	0	0	0	0	0	0	0	0	0	0	0	2	0	0	0	0	0	0	0	0	3	0	0	0	7	0	0	0	0	2	0	0	3
f__Gemmataceae	0		0	0	0	0	0	0	0	0	0	0	0	0	0	0	0	0	0	0	0	0	0	0	0	0	0	0	0	0	0	0	0	0	0	0	0	0	0	0	0	0	0	0	0	0	0	0	0
f__Gemmatimonadaceae	0		9	0	9	0	0	2	2	0	0	0	0	0	0	0	0	3	87	4	0	0	0	0	0	3	10	3	0	5	2	0	0	0	0	42	11	2	0	0	22	3	0	0	2	9	6	2	0
f__Geoalkalibacteraceae	0		0	0	0	0	0	0	0	0	0	0	0	0	0	0	0	0	0	0	0	0	0	0	0	0	0	0	0	0	0	0	0	0	0	0	0	0	0	0	0	0	0	0	0	0	0	0	0
f__Geobacteraceae	0		38	0	0	0	0	0	0	4	0	0	5	0	0	0	0	0	0	0	0	0	0	0	0	0	0	0	0	0	0	0	0	0	0	0	0	0	0	0	0	0	0	0	0	0	0	0	0
f__Geodermatophilaceae	0		5	0	0	16	7	0	25	0	2	23	8	4	0	0	0	20	52	6	21	7	6	0	0	9	11	37	0	25	3	2	19	0	9	161	55	3	0	10	22	31	0	0	3	15	20	9	3
f__Geopsychrobacteraceae	0		0	0	0	0	0	0	0	0	0	0	0	0	0	0	0	0	0	0	0	0	0	0	0	0	0	0	0	0	0	0	0	0	0	0	0	0	0	0	0	0	0	0	0	0	0	0	0
f__Geothermobacteraceae	0		0	0	0	0	0	0	0	0	0	0	0	0	0	0	0	0	0	2	0	0	0	0	0	0	5	2	0	0	0	0	0	0	0	0	0	0	0	0	0	0	0	0	0	0	0	0	0
f__Glycomycetaceae	0		0	0	0	0	0	0	0	0	0	0	0	0	0	0	0	0	0	0	0	0	0	0	0	0	0	0	0	0	0	0	0	0	0	0	0	4	0	0	0	0	0	0	0	0	0	0	0
f__Gracilibacteraceae	0		0	0	0	0	0	0	0	0	0	0	0	0	0	0	0	0	0	0	0	0	0	0	0	0	0	0	0	0	2	0	0	0	0	2	2	0	0	0	0	0	0	0	0	0	0	0	0
f__HAW-RM37-2	0		0	0	0	0	3	0	0	0	0	9	0	0	0	2	0	0	0	0	0	0	0	0	0	0	0	0	0	0	0	0	11	0	0	0	0	0	0	0	0	0	0	0	0	0	0	0	0
f__Hafniaceae	0		0	0	0	0	0	0	0	0	0	0	0	0	0	0	0	0	0	0	0	0	0	0	0	0	0	0	0	0	0	0	0	0	0	0	0	0	0	0	0	0	0	0	0	0	0	0	0
f__Hahellaceae	0		0	0	0	0	0	0	0	4	0	0	0	0	0	0	0	0	0	0	0	0	0	0	0	0	0	0	0	0	0	0	0	0	0	0	0	0	0	0	0	0	0	0	0	0	0	0	0
f__Haliangiaceae	2		13	0	0	0	0	0	0	3	6	0	0	0	0	0	0	0	0	0	0	0	0	2	0	0	0	0	0	0	0	0	0	0	0	2	8	0	0	0	0	0	0	3	0	0	0	0	0
f__Halieaceae	0		0	0	0	0	0	0	0	0	0	0	0	0	0	0	0	0	0	0	0	0	0	10	0	0	0	5	0	0	0	0	0	0	0	0	0	0	0	0	0	0	0	4	0	0	0	0	0
f__Halomonadaceae	0		0	17	0	0	80	0	0	9	0	258	0	0	0	0	43	0	0	0	200	12	0	0	3	3	0	4	0	0	0	3	120	0	59	0	0	3	5	47	0	0	0	2	0	0	6	0	10
f__Haloplasmataceae	0		0	0	0	0	0	0	0	0	0	0	0	0	0	0	0	0	0	0	0	0	0	0	0	0	0	0	0	0	0	0	0	0	0	0	0	0	0	0	0	0	0	0	0	0	0	0	0
f__Halothiobacillaceae	0		0	0	0	0	0	0	0	0	0	0	0	0	0	0	0	0	0	0	0	0	0	0	0	0	0	0	0	0	0	0	0	0	0	0	0	0	0	0	0	0	0	0	0	0	0	0	0
f__Helicobacteraceae	0		0	0	0	0	0	0	0	0	0	0	10	0	0	0	0	0	0	0	0	0	0	3	0	0	0	0	0	0	0	0	0	0	0	0	0	0	0	0	0	0	0	0	0	0	0	0	0
f__Herpetosiphonaceae	0		0	0	0	0	0	0	0	0	0	0	0	0	0	0	0	0	0	0	0	0	0	0	0	0	0	0	0	0	0	0	0	0	0	0	0	0	0	0	2	0	0	0	0	0	0	0	0
f__Holophagaceae	0		7	0	0	0	0	0	0	8	0	0	0	0	0	0	0	0	0	0	0	0	0	0	0	0	0	0	0	0	0	0	0	0	0	0	0	0	0	0	0	0	0	0	0	0	0	0	0
f__Holosporaceae	0		0	0	4	0	0	0	0	0	0	0	0	0	0	0	0	0	0	0	0	0	0	0	0	0	0	0	0	0	0	0	0	0	0	0	0	0	0	0	0	0	0	0	0	0	0	0	4
f__Hungateiclostridiaceae	0		7	0	5	9	11	2	2	3	0	36	0	7	0	0	0	7	0	3	25	5	13	0	0	8	2	15	0	22	5	0	0	0	4	12	8	0	0	5	20	10	17	6	0	2	34	28	0
f__Hydrogenedensaceae	0		0	0	0	0	0	0	0	0	0	0	0	0	0	0	0	0	0	0	0	0	0	0	0	0	0	0	0	0	0	0	0	0	0	0	0	0	0	0	0	0	0	0	0	0	0	0	0
f__Hydrogenophilaceae	33		2	53	5	0	57	0	0	5	0	0	0	0	0	59	63	0	0	0	0	34	0	0	8	0	0	0	0	0	0	50	22	50	51	0	0	0	76	57	0	35	0	31	0	0	2	0	14
f__Hymenobacteraceae	0		41	0	8	103	0	0	5	0	0	0	0	3	0	0	0	8	57	0	0	0	0	0	5	0	3	2	0	10	6	0	0	0	0	25	27	0	0	0	18	0	0	7	0	7	7	16	0
f__Hyphomicrobiaceae	2		10	0	0	0	0	0	2	0	2	0	0	0	0	0	0	0	2	0	0	0	0	0	0	0	0	0	0	4	0	0	0	0	0	0	2	0	0	0	2	0	0	2	0	6	0	0	0
f__Hyphomonadaceae	0		0	0	0	0	0	0	0	0	0	0	0	0	0	0	0	0	0	0	0	0	0	0	0	3	0	0	0	2	0	0	0	0	0	0	0	0	0	0	0	0	0	0	0	0	4	0	0
f__Iamiaceae	0		4	0	0	9	0	0	6	6	0	3	0	6	0	0	0	6	0	3	0	0	7	0	0	2	6	0	0	2	4	0	0	0	0	31	4	0	0	0	2	0	0	3	0	12	3	0	0
f__Idiomarinaceae	15		18	29	10	2	26	6	0	14	0	99	5	0	10	8	6	8	0	3	78	0	0	19	6	9	0	0	0	0	11	8	79	17	13	0	6	10	0	32	13	2	0	15	7	0	0	0	4
f__Ignavibacteriaceae	0		2	0	0	0	0	0	0	0	0	0	0	0	0	0	0	0	0	0	0	0	0	0	0	0	0	0	0	0	0	0	0	0	0	0	0	0	0	0	0	0	0	0	0	0	0	0	0
f__Ilumatobacteraceae	3		22	0	0	0	0	0	13	0	2	0	0	0	0	0	3	6	0	0	0	0	0	0	2	0	8	0	0	6	0	0	0	0	0	15	10	0	0	0	0	0	0	12	0	0	0	0	3
f__Inquilinaceae	0		0	0	0	0	0	0	0	0	0	0	0	0	0	0	0	0	0	0	0	0	0	0	0	0	0	0	0	0	0	0	0	0	0	0	0	0	0	0	0	0	0	0	0	0	0	0	0
f__Intrasporangiaceae	0		27	18	7	35	15	0	23	13	0	95	14	11	7	14	20	37	41	17	29	39	14	0	0	7	35	36	0	0	14	5	45	0	18	139	46	6	0	27	0	36	0	3	0	116	64	31	2
f__Isosphaeraceae	0		14	0	0	0	0	0	0	0	0	0	0	2	0	0	0	0	16	0	0	0	0	2	0	0	0	4	0	0	0	0	0	0	0	0	0	0	0	0	3	0	0	0	0	2	0	0	0
f__JG30-KF-AS9	0		13	0	0	0	0	0	0	0	0	0	0	0	0	0	0	0	0	0	0	0	0	0	0	0	0	0	0	0	0	0	0	0	0	0	0	0	0	0	0	0	0	0	0	0	0	0	0
f__JG30-KF-CM45	3		26	15	11	30	84	0	4	37	0	230	5	26	0	9	71	61	57	12	113	46	19	0	0	13	49	60	0	21	27	9	127	0	36	248	55	7	17	155	9	44	0	20	4	93	39	52	2
f__Jonesiaceae	0		0	0	0	0	3	0	0	0	0	9	0	0	0	0	6	0	0	0	7	0	0	0	0	0	0	0	0	0	0	0	0	0	5	0	0	0	0	0	0	0	0	4	0	0	2	4	0
f__KD1-131	0		0	0	0	0	0	0	0	0	0	0	0	0	0	0	0	0	0	0	0	0	0	0	0	0	0	0	0	0	0	0	0	0	0	0	0	0	0	0	0	0	0	0	0	0	0	0	0
f__KD3-93	0		0	0	0	0	0	0	0	0	0	0	0	0	0	0	0	0	0	0	0	0	0	0	0	0	0	0	0	0	0	0	0	0	0	0	0	0	0	0	0	0	0	0	0	0	0	0	0
f__KF-JG30-B3	0		0	0	0	0	0	0	0	0	0	0	0	0	0	0	0	0	0	0	0	0	0	0	0	0	0	0	0	0	0	0	0	0	0	0	0	0	0	0	0	0	0	0	0	0	0	0	0
f__Kaistiaceae	0		0	0	0	0	0	0	0	3	0	0	0	0	0	0	0	0	0	0	0	0	0	0	0	0	0	0	0	0	0	0	0	0	0	0	0	0	0	0	0	0	0	0	0	0	0	0	0
f__Kallotenuaceae	0		0	0	0	0	0	0	0	0	0	0	0	0	0	0	0	0	0	0	0	0	0	0	0	0	0	0	0	0	0	0	0	0	0	0	0	0	0	0	0	0	0	0	0	0	0	0	0
f__Kiloniellaceae	0		0	0	0	0	0	0	0	0	0	0	0	0	0	0	0	0	0	0	0	0	0	0	0	0	0	0	0	0	0	0	0	0	0	0	0	0	0	0	0	0	0	0	0	0	0	0	0
f__Kineosporiaceae	0		0	0	0	2	0	0	0	10	0	0	0	0	0	0	0	3	0	2	0	0	2	0	0	0	6	0	0	7	0	0	0	0	0	9	15	0	0	0	0	8	0	0	0	10	4	0	0
f__Koribacteraceae	0		0	0	0	0	0	0	0	0	0	0	0	0	0	0	0	0	0	0	0	0	0	0	0	0	0	0	0	0	0	0	0	0	0	0	0	0	0	0	0	0	0	0	0	0	0	0	0
f__Ktedonobacteraceae	0		0	0	0	0	0	0	0	0	0	0	0	0	0	0	0	0	0	0	0	0	0	0	0	0	0	0	0	0	0	0	0	0	0	0	0	0	0	0	0	0	0	0	0	0	0	0	0
f__LWQ8	0		7	0	0	0	0	0	0	0	0	0	0	0	0	0	0	0	2	0	0	2	0	0	0	0	4	0	0	0	0	0	0	0	0	13	0	0	0	0	2	0	0	0	0	0	34	0	0
f__Labraceae	0		0	0	0	0	0	0	0	0	0	0	0	0	0	0	0	0	0	0	0	0	0	0	0	0	0	0	0	0	0	0	0	0	0	0	0	0	0	0	0	0	0	0	0	0	0	0	0
f__Lachnospiraceae	12		243	14	235	788	103	24	249	443	49	158	277	448	60	8	43	732	820	258	182	18	737	14	110	759	813	989	32	890	492	3	54	7	83	1091	517	340	14	89	692	392	7	76	36	370	1752	865	41
f__Lactobacillaceae	127		157	43	128	35	0	54	0	97	30	8	34	31	34	0	11	63	619	60	17	9	33	171	67	49	38	63	48	143	17	0	5	11	7	44	23	81	0	17	50	31	0	95	0	40	890	63	12
f__Legionellaceae	0		0	0	3	0	0	0	0	0	0	0	0	0	0	0	0	0	0	0	0	0	0	0	0	0	0	0	0	0	0	0	0	0	0	0	0	0	0	0	0	0	0	0	0	0	6	0	3
f__Lentimicrobiaceae	0		6	0	0	0	0	0	0	0	0	0	0	0	0	0	0	0	0	0	0	0	0	0	0	0	0	0	0	0	0	0	3	0	0	0	0	0	0	0	0	0	0	0	0	0	0	0	0
f__Leptolyngbyaceae	0		13	0	0	0	0	0	0	0	0	0	0	0	0	0	0	0	0	0	0	0	0	0	0	0	0	0	0	0	0	0	0	0	0	0	0	0	0	0	0	0	0	0	0	0	0	0	0
f__Leptospiraceae	0		0	0	0	0	0	0	0	0	0	0	0	0	0	5	5	0	0	0	0	0	0	0	0	0	0	0	0	0	0	6	4	7	0	0	0	0	0	5	2	0	0	0	0	0	0	0	4
f__Leptospirillaceae	0		0	0	0	0	0	0	0	0	0	0	0	0	0	0	0	0	0	0	0	0	0	0	0	0	0	0	0	0	0	0	0	0	0	0	0	0	0	0	0	0	0	0	0	0	0	0	0
f__Leptotrichiaceae	0		0	2	0	3	0	0	0	0	0	19	0	12	0	0	0	4	0	0	3	0	0	0	0	4	0	2	0	64	11	3	0	0	0	0	0	0	0	0	35	0	202	0	0	24	24	16	0
f__Leuconostocaceae	0		0	0	0	3	5	0	0	0	0	0	0	0	0	0	0	6	97	4	5	0	0	0	0	2	2	6	0	22	0	0	0	0	0	0	0	0	0	4	4	23	0	6	9	8	0	3	0
f__Limnochordaceae	0		0	0	0	0	0	0	0	0	0	0	0	0	0	0	0	0	0	0	0	0	0	0	0	0	0	0	0	0	0	0	0	0	0	0	0	0	0	0	0	0	0	0	0	0	0	0	0
f__Listeriaceae	4		0	0	6	0	0	0	0	2	0	0	2	0	4	0	0	0	0	3	0	0	0	0	0	0	0	0	0	0	0	0	0	0	0	0	0	0	0	0	0	0	0	0	0	0	2	0	0
f__Longimicrobiaceae	0		0	0	0	0	0	0	10	0	0	0	3	0	0	0	0	0	4	0	0	0	0	4	0	0	4	4	0	0	0	3	0	0	0	0	12	3	0	0	0	0	0	0	2	0	0	0	0
f__M2PB4-65_termite_group	0		0	0	0	5	0	0	5	0	0	0	4	5	2	0	0	26	3	3	0	0	0	0	0	4	6	13	0	15	3	0	3	0	0	3	14	0	0	0	18	0	0	0	0	0	15	12	0
f__ML635J-40_aquatic_group	0		0	0	0	0	0	0	0	0	0	0	0	0	0	0	0	0	0	0	0	0	0	0	0	0	0	0	0	0	0	0	0	0	0	0	0	0	0	0	0	0	0	0	0	0	0	0	0
f__MSBL8	0		0	0	0	0	0	0	0	0	0	0	0	0	0	0	0	0	0	0	0	0	0	0	0	0	0	0	0	0	0	0	0	0	0	0	0	0	0	0	0	0	0	0	0	0	0	0	0
f__MWH-CFBk5	0		0	0	0	0	0	0	0	0	0	4	0	0	0	0	0	0	7	0	0	0	0	0	0	0	0	0	0	0	0	0	0	0	0	0	0	0	0	0	0	0	0	0	0	0	0	0	0
f__MWH-UniP1_aquatic_group	0		0	0	0	0	0	0	0	0	0	0	0	0	0	0	0	0	0	0	0	0	0	0	0	0	0	0	0	0	0	0	0	0	0	0	0	0	0	0	0	0	0	6	0	0	0	0	0
f__Magnetospirillaceae	0		0	0	0	0	0	0	0	0	0	0	0	0	0	0	0	0	0	0	0	0	0	0	0	2	0	0	0	0	0	0	0	0	0	3	0	0	0	0	0	0	0	0	0	0	0	0	0
f__Marinifilaceae	0		0	0	0	0	0	0	5	0	0	0	0	0	0	0	0	12	3	0	0	0	0	0	0	0	7	0	0	2	0	0	0	0	0	9	5	0	0	0	6	0	0	0	0	10	12	3	0
f__Marinilabiliaceae	0		0	0	0	0	0	0	2	0	0	3	0	0	0	0	0	2	4	0	6	0	0	0	0	0	0	9	0	0	0	0	0	0	0	2	0	0	0	0	8	0	0	0	0	0	2	0	0
f__Marinobacteraceae	0		0	0	0	0	0	0	0	0	0	0	0	0	0	0	0	0	0	0	0	0	0	0	0	0	0	0	0	0	0	0	0	0	0	0	0	0	0	0	0	0	0	0	0	0	0	0	0
f__Marinomonadaceae	6		0	0	11	5	0	0	11	6	9	0	7	2	6	0	3	8	5	8	2	0	5	21	8	3	0	0	18	0	4	4	3	7	2	0	5	10	0	0	17	0	0	12	0	5	4	0	0
f__Methylacidiphilaceae	0		0	0	0	0	0	0	0	0	0	0	0	0	0	0	0	0	0	0	0	0	0	0	0	0	0	0	0	0	0	0	0	0	0	0	0	0	0	0	0	0	0	0	0	0	0	0	0
f__Methyloligellaceae	9		0	0	0	0	0	0	0	3	0	0	0	0	0	0	0	0	0	0	0	0	0	0	0	0	0	0	0	0	0	0	0	0	0	2	0	0	0	0	0	0	0	0	0	0	0	0	0
f__Methylomirabilaceae	0		0	0	0	0	0	0	0	0	0	0	0	0	0	0	0	0	0	0	0	0	0	0	0	0	0	4	0	0	0	0	0	0	0	5	3	0	0	0	0	0	0	0	0	2	0	0	0
f__Methylomonadaceae	34		0	0	8	0	0	0	0	0	0	0	0	0	3	0	0	0	0	0	0	0	0	0	0	3	3	4	0	0	0	0	0	0	0	0	5	0	0	0	0	0	0	20	0	0	0	0	0
f__Methylophagaceae	0		0	0	0	0	0	0	0	0	0	0	0	2	0	0	0	0	0	0	3	0	0	0	0	0	0	0	0	0	0	0	2	0	0	3	0	0	0	0	0	0	0	0	0	0	0	0	0
f__Methylophilaceae	243		17	0	136	6	0	0	0	11	5	0	8	0	0	0	0	2	0	9	0	0	0	3	32	20	40	40	6	0	0	0	0	0	0	0	46	26	0	0	6	0	0	81	0	10	0	11	0
f__Methylopilaceae	0		0	0	0	0	0	0	0	0	0	0	2	0	0	0	0	0	0	0	0	0	0	0	0	0	0	0	0	0	0	0	3	0	0	0	0	0	0	0	0	0	0	0	0	0	0	0	0
f__Micavibrionaceae	0		0	0	0	0	0	0	5	0	0	0	0	0	0	0	0	0	0	0	0	0	0	0	0	0	0	0	0	3	0	0	0	0	0	0	0	0	0	0	0	0	0	0	0	0	0	0	0
f__Microbacteriaceae	0		66	31	34	171	77	0	35	24	0	341	13	41	8	9	46	97	283	9	243	96	33	7	17	19	137	95	0	51	72	13	69	7	51	162	218	8	24	120	52	47	0	16	19	145	110	159	19
f__Micrococcaceae	3		701	159	125	142	693	6	60	353	4	2673	5	146	5	44	288	278	676	69	1881	281	225	21	87	153	276	453	5	1348	223	52	157	8	440	522	893	277	74	272	234	197	6	33	0	424	680	557	161
f__Micrococcales_Incertae_Sedis	0		0	0	0	0	0	0	0	0	0	0	0	0	0	0	0	0	0	0	0	0	0	0	0	0	0	0	0	0	0	0	0	0	0	0	0	0	0	0	0	0	0	0	0	0	0	0	0
f__Microcystaceae	0		0	0	0	0	0	0	0	0	0	0	0	0	0	0	0	0	0	0	0	0	0	0	0	0	0	0	0	0	0	0	0	0	0	0	0	0	0	0	0	0	0	0	0	0	0	0	0
f__Micromonosporaceae	0		15	0	3	0	0	0	2	12	0	0	0	0	0	0	0	0	0	3	0	0	0	13	6	0	0	0	0	3	0	0	0	0	0	118	5	0	0	0	0	0	0	0	0	0	0	0	0
f__Micropepsaceae	0		10	0	0	0	0	0	0	0	0	0	0	0	0	0	0	0	0	0	0	0	0	0	0	0	0	0	0	0	0	0	0	0	0	0	0	0	0	0	0	0	0	0	0	0	0	0	0
f__Microscillaceae	10		6	0	20	5	0	0	0	3	0	0	0	0	0	0	0	2	2	0	0	0	0	6	4	0	0	0	2	0	0	0	0	0	0	0	8	0	0	0	0	0	0	10	0	0	6	0	0
f__Microtrichaceae	0		10	0	0	0	0	0	0	3	0	0	0	0	0	0	0	0	80	0	2	0	0	0	0	0	0	0	0	0	0	0	0	0	0	0	0	0	0	0	4	5	0	0	0	0	0	0	0
f__Mitochondria	0		51	0	0	11	0	0	16	0	0	2	0	0	0	2	4	0	6	0	0	0	2	0	0	0	0	2	0	0	0	0	0	0	0	5	0	0	0	0	3	2	0	0	0	0	4	0	7
f__Monoglobaceae	0		9	0	31	118	0	0	65	28	12	3	7	23	3	0	0	81	63	20	0	0	44	2	0	43	44	76	0	71	37	0	0	0	0	42	39	12	0	2	74	21	0	9	5	17	436	60	0
f__Moraxellaceae	153		588	125	237	271	824	71	113	755	97	1300	28	696	123	99	155	466	486	132	3001	213	896	243	147	535	226	324	39	1515	271	119	342	76	942	275	796	722	486	1786	724	1811	10	357	88	520	1249	1123	456
f__Morganellaceae	0		0	0	0	0	0	0	0	0	0	0	0	0	0	0	0	0	9	0	0	0	0	0	0	0	0	0	0	0	0	0	0	0	0	0	0	0	0	0	0	0	0	0	0	0	0	0	0
f__Muribaculaceae	29		4	0	6	2	2	0	0	2	3	0	0	2	0	0	0	11	16	0	0	0	9	5	0	916	895	19	4	16	0	0	0	0	2	962	2	6	0	0	8	5	0	0	0	349	61	3	3
f__Mycobacteriaceae	0		17	10	0	0	0	0	0	7	0	0	0	0	0	0	0	3	16	0	0	0	0	0	0	0	0	0	0	0	0	0	0	0	0	0	0	4	0	0	8	0	0	0	0	0	3	4	5
f__Mycoplasmataceae	0		31	0	0	0	0	0	0	3	0	0	0	0	0	0	0	0	0	0	14	0	0	0	0	0	0	0	0	48	0	0	0	0	0	0	0	0	0	0	0	0	0	0	0	0	0	0	0
f__Myxococcaceae	0		0	0	0	20	0	0	2	3	0	0	0	0	0	0	0	3	0	0	0	0	5	0	0	0	0	0	0	6	0	0	0	0	0	5	18	0	0	0	4	0	0	0	0	0	0	0	0
f__NS11-12_marine_group	0		6	0	0	0	0	0	0	0	0	0	0	0	0	0	0	0	0	0	0	0	0	3	0	0	0	0	0	0	0	0	0	0	0	0	0	0	0	0	2	0	0	3	2	0	0	0	0
f__NS9_marine_group	0		0	0	0	0	0	0	0	0	0	0	0	0	0	0	0	0	0	0	0	0	0	0	0	0	0	0	0	0	0	0	0	0	0	3	0	0	0	0	0	3	0	0	0	0	0	0	0
f__Nakamurellaceae	0		10	0	0	2	0	0	2	0	0	0	0	8	0	0	0	0	2	4	0	0	0	0	0	0	2	0	3	0	0	0	0	0	0	4	3	0	0	0	0	5	0	3	0	0	0	0	0
f__Nannocystaceae	0		0	0	0	0	0	0	9	0	0	0	0	0	0	0	0	0	0	0	0	0	0	0	0	0	0	0	0	0	0	0	0	0	0	0	0	0	0	0	0	0	0	0	0	0	0	0	0
f__Neisseriaceae	0		10	35	4	0	10	0	0	18	14	106	23	113	5	13	0	245	2	5	86	6	208	0	5	1193	4	218	0	1544	34	7	10	0	97	38	10	145	0	0	204	19	3	3	0	34	2	557	0
f__Nitriliruptoraceae	0		0	0	0	0	0	0	0	0	0	0	0	0	0	0	0	0	2	0	0	0	0	0	0	0	0	0	0	0	0	0	0	0	0	0	0	0	0	0	0	0	0	0	0	0	0	0	0
f__Nitrincolaceae	0		0	0	0	0	0	0	0	0	0	0	0	0	0	0	0	0	0	0	0	0	0	0	0	0	0	0	0	0	0	0	0	0	0	0	0	0	0	0	0	0	0	0	0	0	0	0	2
f__Nitrococcaceae	0		0	0	0	0	0	0	0	0	0	0	0	0	0	0	0	0	0	0	0	0	0	0	0	0	0	0	0	0	0	0	0	0	0	0	0	0	0	0	0	0	0	0	0	0	0	0	0
f__Nitrosococcaceae	0		0	0	0	2	0	0	0	0	0	0	0	0	0	0	0	0	0	0	0	0	0	0	0	0	0	0	0	0	0	0	0	0	0	0	0	0	0	0	0	0	0	0	0	0	0	0	0
f__Nitrosomonadaceae	0		22	0	4	0	0	0	0	0	0	0	0	0	3	0	0	0	3	2	0	0	0	3	0	0	0	5	0	0	0	0	2	0	0	7	5	0	0	0	39	0	0	0	0	0	29	0	0
f__Nitrospiraceae	6		0	0	2	0	0	0	0	0	0	0	0	0	0	0	0	0	0	0	0	0	0	0	0	0	0	0	2	0	0	0	0	0	0	3	11	0	0	0	8	0	0	7	0	0	0	0	0
f__Nocardiaceae	549		594	396	440	469	38	309	881	650	666	55	557	277	789	335	325	713	735	683	167	341	404	759	474	401	155	226	565	460	559	652	226	698	279	434	185	574	153	212	1543	210	17	723	510	365	490	142	751
f__Nocardioidaceae	3		37	0	61	41	32	3	23	36	8	132	9	47	0	3	26	57	127	18	99	36	36	0	24	26	62	74	0	24	18	5	49	0	22	139	75	0	4	40	14	67	0	19	7	149	58	88	2
f__Nocardiopsaceae	0		0	2	0	2	0	0	0	3	0	0	0	3	0	0	0	0	13	0	0	0	0	0	0	0	3	4	0	0	0	0	0	0	0	0	0	0	0	0	2	0	0	0	0	0	0	3	0
f__Nodosilineaceae	0		11	0	0	0	0	0	0	0	0	0	0	0	0	0	0	0	0	0	0	0	0	0	0	0	0	0	0	0	0	0	0	0	0	0	0	0	0	0	0	0	0	0	0	0	0	0	0
f__Nostocaceae	0		0	0	0	0	0	0	0	0	0	0	0	0	0	0	0	0	0	0	0	0	0	0	0	0	0	0	0	0	157	0	0	0	0	0	0	0	0	0	2	0	0	0	0	0	0	0	0
f__Obscuribacteraceae	0		0	0	0	0	0	0	0	0	0	0	0	0	0	0	0	0	6	0	0	0	0	0	0	0	0	0	0	8	0	0	0	0	0	0	0	0	5	0	3	0	0	0	0	0	0	0	0
f__Oligosphaeraceae	0		0	0	0	0	0	0	0	0	0	0	0	0	0	0	0	0	0	0	0	0	0	0	0	0	0	0	0	0	0	0	0	0	0	0	0	0	0	0	0	0	0	0	0	0	0	0	0
f__Omnitrophaceae	0		0	0	0	0	0	0	0	0	0	0	0	0	0	0	0	0	0	0	0	0	0	0	0	0	3	0	0	0	0	0	0	0	0	0	0	0	0	0	0	0	0	0	0	0	0	0	0
f__Opitutaceae	0		7	0	0	0	0	0	0	0	0	0	0	0	0	0	0	0	0	0	0	0	0	0	0	0	0	0	0	0	0	0	0	0	0	0	0	0	0	0	0	0	0	0	0	0	0	0	0
f__Oscillatoriaceae	0		0	0	0	0	0	0	0	0	0	0	0	0	0	0	0	0	0	0	0	0	0	0	0	0	0	0	0	0	0	0	0	0	0	0	0	0	0	0	0	0	0	0	0	0	0	0	0
f__Oscillospiraceae	4		44	0	121	400	23	6	316	165	42	82	102	225	38	5	7	563	259	132	63	9	98	0	13	418	213	500	8	356	265	0	17	0	0	405	184	81	0	17	394	146	0	16	7	70	958	392	2
f__Oxalobacteraceae	4		11	18	42	39	0	7	5	5	6	11	19	3	19	8	9	0	432	14	3	2	2	8	9	19	11	9	4	23	18	14	13	10	3	31	20	8	6	16	496	24	0	63	0	9	23	11	20
f__P13-46	0		0	0	0	0	0	0	0	0	0	0	0	0	0	0	0	0	0	0	0	0	0	6	0	0	0	0	0	0	0	0	0	0	0	0	0	0	0	0	0	0	0	0	0	0	0	0	0
f__PHOS-HE36	0		0	0	0	0	0	0	0	0	0	0	0	0	0	0	0	0	0	0	0	0	0	0	0	0	0	0	0	0	0	0	0	0	0	0	0	0	0	0	0	0	0	0	0	0	0	0	0
f__PRD18C08	0		0	0	0	0	0	0	0	0	0	0	0	0	0	0	0	0	0	0	0	0	0	0	0	0	0	0	0	0	0	0	0	0	0	0	0	0	0	0	0	0	0	0	0	0	0	0	0
f__Paenibacillaceae	5		18	0	11	4	0	0	0	0	0	0	0	3	14	0	0	9	73	0	0	0	0	3	0	0	0	0	0	3	6	3	0	0	0	3	5	2	0	0	18	5	0	0	3	0	10	2	2
f__Paludibacteraceae	0		0	0	3	7	0	0	0	0	0	0	0	6	0	0	0	3	3	0	0	0	0	0	0	0	0	5	2	0	0	0	0	0	0	4	0	0	0	0	14	0	0	11	0	0	3	0	0
f__Paracaedibacteraceae	0		0	0	0	0	0	0	0	0	0	0	0	0	0	0	0	0	0	0	0	0	2	0	0	0	0	0	0	0	0	0	0	0	0	2	0	0	0	0	0	0	0	0	0	0	0	0	0
f__Parachlamydiaceae	0		0	0	0	0	0	2	0	0	0	0	0	0	0	0	0	0	0	0	0	0	0	0	0	0	0	0	0	0	0	0	0	0	0	0	2	0	0	0	0	0	0	0	0	0	0	0	0
f__Parvibaculaceae	0		0	0	0	0	0	0	0	0	0	0	0	0	0	0	0	0	3	0	0	0	0	0	0	0	0	0	0	0	0	0	0	0	0	0	0	0	0	0	0	0	0	0	0	0	0	0	0
f__Pasteurellaceae	3		5	27	4	0	15	0	0	2005	43	91	12	2818	0	23	0	693	6	3	100	3	3449	0	8	1020	0	300	0	1077	22	3	20	8	68	28	6	122	0	0	225	7	2	0	3	128	21	405	9
f__PeH15	0		0	0	0	3	0	0	0	0	0	0	0	0	0	0	0	0	0	0	0	0	0	0	0	4	0	0	0	3	0	0	0	0	0	0	0	0	0	0	2	0	0	0	0	0	4	0	0
f__Pectobacteriaceae	0		0	0	0	0	0	0	0	0	0	0	0	0	0	0	0	0	0	0	0	0	0	0	0	0	0	0	0	0	0	0	0	0	0	0	0	0	0	0	0	0	0	0	0	0	0	0	0
f__Pedosphaeraceae	2		4	0	0	0	0	0	0	0	0	0	0	0	0	0	0	0	0	0	0	0	0	0	0	0	0	0	0	0	0	0	0	0	0	0	0	0	0	0	0	0	0	0	0	0	0	0	0
f__Peptococcaceae	0		0	0	8	49	6	0	24	22	3	4	3	30	8	0	0	24	30	7	0	3	11	0	0	15	32	20	0	16	20	0	6	0	0	46	16	2	0	0	12	0	0	0	0	15	80	40	0
f__Peptostreptococcaceae	34		892	91	1429	1644	282	76	855	615	225	362	295	973	304	80	169	2068	1265	717	438	157	2720	58	531	765	1546	2114	60	2209	1123	37	535	94	304	2152	1562	658	72	545	602	1270	4845	331	163	666	2314	1888	77
f__Petrotogaceae	0		0	0	0	0	0	0	0	0	0	0	0	0	0	0	0	0	0	0	0	0	0	0	0	0	0	0	0	0	0	0	0	0	0	0	0	0	0	0	0	0	0	0	0	0	0	0	0
f__Phaselicystidaceae	0		0	0	0	0	0	0	5	0	0	0	0	0	0	0	0	2	0	0	0	0	0	0	0	0	0	0	0	0	0	0	0	0	0	3	9	0	0	0	0	0	0	0	0	0	0	0	0
f__Phormidesmiaceae	0		0	0	0	0	0	0	0	0	0	0	0	0	0	0	0	0	0	0	0	0	0	0	0	0	0	0	0	0	0	0	0	0	0	0	0	0	0	0	0	0	0	0	0	0	0	0	0
f__Phormidiaceae	0		0	0	0	0	0	0	0	0	0	0	0	0	0	0	0	0	0	0	0	0	0	0	0	0	0	0	0	0	0	0	0	0	0	0	0	0	0	0	4	0	0	0	0	0	0	0	0
f__Phycisphaeraceae	0		2	0	0	2	0	0	0	0	0	0	0	0	0	0	0	0	0	0	0	0	0	0	0	0	0	0	0	2	0	0	0	0	0	0	0	0	0	0	0	0	0	0	0	0	0	0	0
f__Planococcaceae	5		103	73	120	338	93	0	74	94	21	1340	13	82	20	28	154	343	356	23	773	315	95	9	32	318	251	237	0	109	119	39	348	0	216	663	923	317	5	113	112	415	0	32	0	92	713	271	76
f__Pleomorphomonadaceae	23		0	0	0	0	0	0	0	2	0	0	0	0	0	0	0	0	0	0	0	2	0	6	0	0	0	0	18	0	0	0	0	0	0	3	6	0	0	0	0	0	0	0	0	2	0	0	0
f__Polyangiaceae	0		21	0	5	0	0	0	0	3	0	0	0	0	0	0	0	0	0	0	0	0	0	0	0	0	0	0	0	0	0	0	0	0	0	2	0	0	0	0	0	0	0	0	0	0	0	0	0
f__Porphyromonadaceae	0		0	0	0	0	0	0	0	0	3	16	0	0	0	0	0	3	0	0	0	3	0	0	0	40	0	5	0	36	8	0	0	0	2	2	6	0	0	0	11	0	1175	0	0	2	6	5	0
f__Porticoccaceae	0		0	0	0	0	0	0	0	0	0	0	0	0	0	0	0	0	0	0	0	0	0	0	0	0	0	0	0	0	0	0	0	0	0	0	2	0	0	0	0	0	0	0	0	0	0	0	0
f__Prevotellaceae	45		2	20	18	86	0	2	106	36	3	8	10	10	0	2	0	154	300	22	13	4	134	0	4	174	587	509	2	123	37	0	4	0	2	770	55	24	0	10	247	17	2313	8	31	130	152	61	9
f__Prolixibacteraceae	0		4	0	0	0	0	0	0	0	0	0	0	0	0	0	0	0	0	0	0	0	0	0	0	0	0	2	0	0	0	0	0	0	0	0	0	0	0	0	0	0	0	0	0	0	2	0	0
f__Promicromonosporaceae	51		74	61	21	35	6	44	16	23	28	0	14	20	11	39	46	44	102	51	6	52	14	42	32	0	0	32	32	23	57	73	23	60	10	20	30	64	23	37	64	6	0	15	17	30	19	9	185
f__Propionibacteriaceae	49		86	18	70	11	123	4	120	210	35	272	42	23	22	11	81	574	55	21	270	96	23	32	59	21	18	29	44	63	95	62	160	19	105	123	66	106	11	74	85	91	0	46	82	48	32	40	158
f__Proteiniboraceae	0		0	0	0	0	0	0	0	0	0	0	0	0	0	0	0	0	0	0	0	0	0	0	0	0	0	0	0	0	0	0	0	0	0	0	0	0	0	0	0	0	0	0	0	0	0	0	0
f__Pseudoalteromonadaceae	0		0	0	0	0	0	0	0	0	0	5	0	0	0	0	0	0	0	0	11	0	0	0	0	0	0	0	0	0	0	0	0	0	4	0	5	0	0	6	0	0	0	0	0	0	0	0	0
f__Pseudohongiellaceae	0		0	0	0	0	0	0	6	3	0	7	0	0	0	0	0	0	0	0	2	0	0	0	0	0	0	0	0	0	2	0	0	0	0	0	0	0	0	0	0	0	0	0	0	0	0	2	0
f__Pseudomonadaceae	54		202	69	121	110	182	28	33	74	31	502	39	65	77	36	77	104	210	37	505	35	52	81	56	156	57	129	20	80	124	25	263	22	146	96	269	55	12	112	97	215	5	211	16	188	688	74	41
f__Pseudonocardiaceae	0		2	0	0	3	0	0	3	0	0	0	0	0	0	0	0	3	20	0	0	0	0	0	3	7	5	0	0	0	0	0	0	0	0	15	7	0	0	0	11	8	0	3	0	3	0	0	0
f__Pseudopelobacteraceae	0		5	0	0	0	0	0	0	0	0	0	0	0	0	0	0	0	0	0	0	0	0	0	0	0	0	0	0	0	0	0	0	0	0	0	0	0	0	0	0	0	0	0	0	0	0	0	0
f__Psychromonadaceae	3		0	0	0	0	0	0	0	0	0	0	0	0	0	0	0	0	0	0	0	0	0	0	0	0	0	0	0	0	0	0	0	0	0	0	0	0	0	0	0	0	0	0	0	0	0	0	0
f__Puniceicoccaceae	0		0	0	0	0	0	0	0	0	0	0	0	0	0	0	0	0	0	0	0	0	0	0	0	0	0	0	0	0	0	0	0	0	0	0	0	0	0	0	0	0	0	0	0	0	0	0	0
f__Puniceispirillales_Incertae_Sedis	0		0	0	0	0	0	0	0	0	0	0	0	0	0	0	0	0	0	0	0	0	0	0	0	0	0	0	0	0	0	0	0	0	0	0	0	0	0	0	0	0	0	0	0	0	0	0	0
f__Pyrinomonadaceae	0		0	0	2	0	0	0	0	8	0	0	0	0	0	0	0	10	0	0	0	0	0	14	0	0	0	0	0	0	7	0	0	0	0	5	4	0	0	0	0	0	0	0	0	4	5	0	0
f__Reyranellaceae	0		0	0	0	0	0	0	0	0	0	0	0	0	0	0	0	0	0	0	0	0	0	0	0	3	0	0	0	0	0	0	0	0	0	0	0	0	2	0	0	0	0	0	0	0	0	3	0
f__Rhizobiaceae	7		57	2	145	94	24	26	64	39	15	113	2	71	2	14	55	91	805	5	83	46	90	93	18	58	85	63	15	62	92	32	96	17	29	134	70	13	21	50	175	64	0	74	38	77	119	27	39
f__Rhizobiales_Incertae_Sedis	6		44	0	5	0	0	0	0	7	0	0	2	0	0	0	0	0	0	0	0	2	0	0	0	0	0	0	0	2	0	0	0	0	0	2	0	0	0	0	0	0	0	0	0	0	0	0	0
f__Rhodanobacteraceae	0		0	2	0	0	0	0	4	0	0	0	0	0	7	0	0	3	0	0	0	0	0	4	0	0	0	0	0	3	0	0	0	0	0	9	5	0	0	0	0	0	0	0	0	0	23	0	0
f__Rhodobacteraceae	0		77	0	36	73	13	8	37	12	18	90	8	37	14	6	14	79	157	26	45	13	37	3	25	20	100	93	20	34	39	11	55	12	10	511	269	8	9	24	217	34	0	22	26	161	78	61	13
f__Rhodocyclaceae	0		13	2	0	0	0	0	0	0	0	7	0	0	0	0	3	0	0	2	15	0	0	0	6	4	0	0	0	0	0	0	15	0	3	4	2	0	0	3	23	6	0	0	0	0	3	0	22
f__Rhodomicrobiaceae	0		0	0	0	0	0	0	0	0	0	0	0	0	0	0	0	0	0	0	0	0	0	0	0	0	0	0	0	0	0	0	0	0	0	0	0	0	0	0	0	0	0	0	0	0	0	0	0
f__Rhodospirillaceae	0		5	0	5	14	0	0	0	0	2	0	0	4	0	0	0	11	0	0	0	0	0	0	0	3	2	4	0	0	4	0	0	0	0	11	4	0	0	0	0	0	0	0	0	11	0	0	2
f__Rhodothermaceae	0		0	0	0	0	0	0	3	0	0	0	0	0	2	0	0	0	11	2	0	0	0	3	0	0	0	0	0	0	0	0	0	0	0	0	0	0	0	0	0	0	0	0	0	0	0	0	0
f__Rickettsiaceae	0		0	0	0	0	0	0	0	0	0	0	0	2	0	0	0	0	0	0	0	0	0	0	0	0	0	0	0	0	0	0	0	0	0	0	0	0	0	0	0	0	0	0	0	0	0	0	0
f__Rikenellaceae	3		0	0	35	93	7	0	70	9	10	24	34	69	8	0	2	166	66	8	13	0	10	0	4	186	67	167	0	127	109	0	4	0	6	151	104	0	0	9	201	48	0	0	0	43	308	87	2
f__Roseiflexaceae	0		4	0	0	3	0	0	0	7	0	0	0	0	0	0	0	0	0	0	0	0	0	0	0	0	0	0	0	0	0	0	0	0	0	0	0	0	0	0	0	0	0	0	0	0	0	0	0
f__Ruaniaceae	0		0	0	0	0	0	0	0	0	0	0	0	0	0	0	0	0	0	0	0	0	0	0	0	0	0	0	0	0	0	0	0	0	0	0	0	0	0	0	0	0	0	0	0	0	0	0	0
f__Rubritaleaceae	0		4	0	3	0	0	0	0	0	0	0	0	0	0	0	0	0	0	0	0	0	0	0	0	0	0	0	0	0	0	0	0	0	0	0	0	0	0	0	0	0	0	0	0	0	10	0	0
f__Rubrobacteriaceae	0		0	0	0	0	0	0	0	0	0	0	0	0	0	0	0	2	0	0	0	0	0	0	0	2	0	0	0	0	0	0	0	0	0	0	0	0	0	0	0	0	0	0	0	0	0	0	0
f__Ruminococcaceae	269		341	9	327	247	42	701	79	488	399	72	537	112	425	4	11	227	211	400	53	7	226	442	247	216	239	208	194	300	110	2	23	13	25	267	108	286	3	28	309	85	0	631	4	120	1200	240	7
f__S32	0		0	0	0	0	0	0	0	0	0	0	0	0	0	0	0	0	0	0	0	0	0	0	0	0	0	0	0	0	0	0	0	0	0	0	0	0	0	0	0	0	0	0	0	0	0	0	0
f__SB-5	0		0	0	0	0	0	0	0	0	0	0	0	0	0	0	0	0	0	0	0	0	0	0	0	2	0	0	0	0	0	0	0	0	0	0	0	0	0	0	0	0	0	0	0	0	0	0	0
f__SC-I-84	0		44	0	0	0	0	0	0	10	0	0	0	0	0	0	0	0	0	0	0	0	0	0	0	0	0	0	0	0	0	0	0	0	0	0	5	0	0	0	0	0	0	0	0	0	7	0	0
f__SG8-4	0		0	0	0	0	0	0	0	0	0	0	0	0	0	0	0	0	0	0	0	0	0	0	0	0	0	0	0	0	0	0	0	0	0	0	0	0	0	0	0	0	0	0	0	0	0	0	0
f__SM2D12	0		0	0	0	0	0	0	0	0	0	0	0	0	0	0	0	0	0	0	0	0	0	0	0	0	0	0	0	4	0	0	0	0	0	0	0	0	0	0	0	0	0	0	0	2	0	0	0
f__SR-FBR-L83	0		0	0	0	0	0	0	0	0	0	0	0	0	0	0	0	0	0	0	0	0	0	0	0	0	0	0	0	0	0	0	0	0	0	0	0	0	0	0	0	0	0	0	0	0	0	0	0
f__ST-12K33	0		0	0	0	0	0	0	0	0	0	0	0	0	0	0	0	0	0	0	0	0	0	0	0	0	2	0	0	0	0	0	0	0	0	4	0	0	0	0	0	0	0	0	0	0	0	0	0
f__Saccharimonadaceae	12		35	9	54	133	35	0	164	92	6	184	6	143	8	11	20	179	85	27	45	83	143	0	27	33	163	114	0	62	40	8	51	3	13	161	82	54	12	31	101	67	3	7	18	94	583	154	10
f__Saccharospirillaceae	0		0	0	0	0	6	0	0	0	0	18	0	0	0	0	0	0	0	0	14	0	0	0	0	0	0	0	0	0	0	0	0	0	0	0	0	0	0	0	0	0	0	0	0	0	0	0	0
f__Salisediminibacteriaceae	0		0	0	0	0	0	0	0	0	0	0	0	0	0	0	0	0	0	0	0	0	0	0	0	0	0	0	0	0	0	0	0	0	0	0	0	0	0	0	0	0	0	0	0	0	0	0	4
f__Sandaracinaceae	0		15	0	0	0	0	0	0	3	0	0	0	0	0	0	0	0	4	0	0	0	0	0	0	4	0	0	0	0	3	0	0	0	0	0	0	0	0	0	0	0	0	0	0	0	0	0	0
f__Sanguibacteraceae	0		0	7	0	0	22	0	0	0	0	83	0	8	0	0	6	15	0	0	50	0	0	0	0	0	0	0	0	0	0	0	0	0	12	0	0	0	0	21	5	0	0	0	0	0	0	24	0
f__Saprospiraceae	0		13	0	0	5	0	0	0	8	0	0	0	0	0	0	0	0	0	0	0	0	0	0	0	0	0	0	0	2	0	0	0	0	2	9	2	0	0	0	3	0	0	0	0	0	0	0	0
f__Sedimentibacteraceae	0		0	0	4	0	0	0	0	0	0	0	0	3	0	0	0	0	0	0	0	0	0	0	0	0	0	0	0	0	0	0	0	0	0	0	0	0	0	0	0	0	0	0	5	0	6	0	0
f__Sedimenticolaceae	0		0	0	0	0	0	0	0	0	0	0	0	0	0	0	0	0	0	0	0	0	0	0	0	0	0	0	0	0	0	0	0	0	0	0	0	0	0	0	0	0	0	0	0	0	0	0	0
f__Selenomonadaceae	0		10	0	8	0	0	0	0	15	0	0	2	0	0	7	0	0	24	0	0	0	28	0	5	2	3	4	0	5	0	0	0	0	0	4	4	0	0	0	11	2	0	0	0	4	18	9	0
f__Shewanellaceae	1037		862	0	672	0	0	1004	0	851	908	0	1015	0	1016	0	0	0	0	1089	0	0	0	1205	771	0	0	0	1222	0	0	0	0	0	0	0	0	807	0	0	0	0	0	1258	0	0	0	0	0
f__Silvanigrellaceae	0		0	0	0	0	0	0	0	0	0	0	0	0	0	0	0	0	0	0	0	0	0	0	0	0	0	0	0	0	0	0	0	0	0	0	0	0	0	0	0	0	0	0	0	0	0	0	0
f__Simkaniaceae	0		0	0	4	0	0	0	0	0	0	0	0	0	0	0	0	0	0	0	0	0	0	0	0	0	0	0	0	0	0	0	0	0	0	0	0	0	0	0	0	0	0	0	0	0	0	0	0
f__Smithellaceae	0		0	0	0	0	0	0	0	0	0	0	0	0	0	0	0	0	0	0	0	0	0	0	0	0	0	0	0	0	0	0	7	0	0	0	0	0	0	0	0	0	0	0	0	0	0	0	0
f__Sneathiellaceae	0		0	0	0	0	0	0	0	0	0	0	0	0	0	0	0	0	0	0	0	0	0	0	0	0	0	0	0	0	0	0	0	0	0	0	0	0	0	0	0	0	0	0	0	0	0	0	0
f__Solibacteraceae	0		7	9	0	0	0	0	0	0	0	0	0	0	0	0	0	0	0	0	0	0	0	0	0	0	0	0	0	0	0	0	0	0	0	2	0	0	0	0	0	0	0	0	0	0	0	0	0
f__Solimonadaceae	0		0	0	0	0	0	0	0	0	0	0	0	0	0	0	0	0	0	0	0	0	2	0	0	0	0	0	4	0	0	3	0	0	0	0	0	0	0	0	7	0	0	0	0	0	8	0	3
f__Solirubrobacteraceae	6		19	0	4	2	0	0	3	2	0	5	0	0	0	0	0	18	78	0	8	0	5	0	4	7	7	3	2	18	0	0	0	0	2	31	31	0	0	2	27	2	0	0	0	8	3	11	0
f__Sphingobacteriaceae	8		61	22	17	155	4	0	58	40	3	121	5	73	7	28	14	52	138	7	74	51	63	0	14	43	23	10	4	44	132	14	203	62	6	120	91	4	5	0	55	26	6	14	196	55	761	36	44
f__Sphingomonadaceae	45		81	33	101	780	11	6	181	64	28	67	18	366	56	34	22	513	299	18	97	47	576	30	15	427	183	99	16	299	489	50	61	120	72	798	735	7	47	25	223	157	11	74	819	391	398	232	82
f__Spirochaetaceae	4		0	0	4	34	0	0	10	17	0	3	5	3	7	0	0	28	33	2	4	0	0	0	0	4	2	42	0	30	7	0	0	0	0	4	15	8	0	0	34	9	0	0	0	0	36	8	0
f__Spirosomaceae	0		0	0	0	0	0	0	6	7	0	3	0	0	0	0	0	0	4	0	0	0	0	5	0	0	0	0	0	2	18	0	0	0	0	0	4	0	4	0	0	0	0	0	0	0	23	0	0
f__Spongiibacteraceae	6		2	0	0	0	0	3	0	0	0	0	0	0	0	0	2	0	0	0	0	0	0	0	0	0	0	0	0	0	0	0	0	0	0	0	0	0	0	0	0	0	0	0	0	0	0	0	0
f__Sporichthyaceae	0		8	0	0	0	0	0	0	0	0	0	0	0	0	0	0	0	0	0	0	0	0	0	0	0	0	0	0	0	0	0	0	0	0	0	0	0	0	0	0	0	0	4	0	0	0	5	0
f__Sporomusaceae	0		17	0	0	0	0	0	0	0	0	0	0	0	0	0	0	0	0	0	0	0	0	0	0	0	0	0	0	0	0	0	0	0	0	0	0	0	0	0	0	0	0	0	0	0	0	0	0
f__Staphylococcaceae	68		1713	480	1464	5792	3893	163	294	1490	667	6319	93	464	232	111	1341	3120	3729	256	6042	721	1606	398	2347	2248	3447	2866	36	2473	998	374	1397	78	3597	2377	5038	11465	282	690	1860	5014	10	149	168	709	7194	2853	656
f__Stappiaceae	0		0	0	0	0	0	0	0	0	0	0	0	0	0	0	0	2	0	0	0	0	0	0	0	0	0	0	0	0	0	0	0	0	0	0	0	0	0	0	0	0	0	0	0	0	0	0	0
f__Steroidobacteraceae	13		32	2	0	0	0	0	0	7	0	0	0	0	0	4	3	0	0	0	0	0	0	0	0	0	8	0	0	0	0	0	3	0	0	0	6	0	0	4	7	3	0	0	0	0	0	2	4
f__Streptococcaceae	30		70	52	37	68	21	0	22	1090	77	292	49	2357	66	78	10	756	563	47	95	9	4744	0	39	1080	45	449	12	2518	182	31	27	43	72	304	99	817	31	15	414	241	69	26	17	252	102	1981	16
f__Streptomycetaceae	3		27	0	6	12	0	0	0	0	0	0	0	10	2	0	6	0	200	6	0	2	7	0	2	0	3	14	0	3	6	0	0	0	0	9	7	0	2	0	8	21	0	0	6	5	0	13	4
f__Streptosporangiaceae	0		0	0	0	0	0	0	0	0	0	0	0	0	0	0	0	0	0	0	0	0	0	0	0	0	0	0	0	0	0	0	0	0	0	0	0	0	0	0	0	0	0	0	0	0	0	0	0
f__Streptosporangiales_Incertae_Sedis	0		0	0	0	0	0	0	0	0	0	0	0	0	0	0	0	0	0	0	0	0	0	0	0	0	0	0	0	0	0	0	0	0	0	0	0	0	0	0	0	0	0	0	0	0	0	0	0
f__Succinivibrionaceae	0		0	6	0	0	0	0	2	2	0	3	0	2	0	0	0	12	0	0	4	0	0	0	0	2	0	7	0	2	0	0	2	0	0	0	0	0	0	0	22	4	0	0	0	0	26	0	0
f__Sulfuricellaceae	0		0	0	0	0	0	0	0	0	0	0	0	0	0	0	0	0	0	0	0	0	0	0	0	0	0	0	0	0	0	0	0	0	0	0	0	0	0	0	0	0	0	0	0	0	0	0	0
f__Sulfurimonadaceae	0		0	0	0	0	0	0	0	0	0	0	0	0	0	2	0	0	0	0	0	0	0	0	0	0	0	0	0	0	0	0	0	0	0	0	0	0	0	0	0	11	0	0	0	0	0	0	0
f__Sulfurospirillaceae	0		0	0	0	0	0	0	0	0	0	0	0	0	0	0	0	0	0	0	0	0	0	0	0	0	0	0	0	0	0	0	0	0	0	0	0	0	0	0	0	0	0	0	0	0	0	0	0
f__Sulfurovaceae	0		0	0	0	0	0	0	0	0	0	0	0	0	0	0	0	0	0	0	0	0	0	0	0	0	0	0	0	0	0	0	0	0	0	0	0	0	0	0	0	9	0	0	0	0	0	0	0
f__Sumerlaeaceae	0		0	0	0	7	0	0	4	0	0	0	0	0	0	0	0	0	0	5	0	0	0	0	0	0	3	2	0	0	0	0	0	0	0	7	3	0	0	0	0	0	0	0	3	5	0	0	0
f__Sutterellaceae	0		31	0	0	0	0	0	0	13	0	0	0	0	0	0	0	0	0	0	0	0	0	0	0	25	11	0	3	0	0	0	0	0	0	20	0	0	0	0	0	0	0	0	0	6	0	0	0
f__Symbiobacteraceae	0		0	0	0	0	0	0	0	0	0	0	0	0	0	0	0	0	0	0	0	0	0	0	0	0	0	0	0	0	0	0	0	0	0	0	0	0	0	0	0	0	0	0	0	0	0	0	0
f__Synergistaceae	0		0	0	0	0	0	0	0	0	0	0	0	0	0	0	0	0	0	0	0	0	3	0	0	0	0	0	0	4	0	0	0	0	0	0	2	0	0	0	0	0	28	0	0	0	0	0	0
f__Syntrophaceae	0		0	0	0	0	0	0	0	0	0	0	0	0	0	2	0	0	0	0	0	0	0	0	0	0	0	0	0	0	0	0	0	0	0	0	0	0	0	0	0	0	0	0	0	0	0	0	0
f__Syntrophobacteraceae	0		0	0	0	0	0	0	0	0	0	0	0	0	0	0	0	2	0	0	0	0	0	0	0	0	0	0	0	0	0	0	0	0	0	0	0	0	0	0	0	0	0	5	0	0	0	0	0
f__Syntrophobotulaceae	0		0	0	0	0	0	0	0	0	0	0	0	0	0	0	0	0	0	0	0	0	0	0	0	0	0	0	0	0	0	0	0	0	0	0	0	0	0	0	0	0	0	0	0	0	0	0	0
f__Syntrophomonadaceae	0		2	0	0	0	0	0	0	0	0	0	0	0	0	0	0	0	0	0	0	0	0	0	0	3	0	0	0	0	0	0	0	0	0	0	0	0	0	0	7	0	0	0	0	0	0	0	0
f__T34	0		3	0	0	0	0	0	0	0	0	0	2	0	0	0	0	0	0	0	0	0	0	0	0	0	0	0	0	0	0	0	0	0	0	0	0	0	0	0	0	0	0	0	0	0	0	0	0
f__TRA3-20	0		8	0	0	0	0	0	0	0	0	0	0	0	0	0	0	0	0	0	0	0	0	3	0	2	0	0	0	0	4	0	0	0	0	4	4	0	0	0	3	0	0	0	0	0	0	0	0
f__Tannerellaceae	0		0	0	0	0	0	0	2	0	0	0	0	0	0	0	0	2	0	0	0	0	0	0	0	16	16	0	0	0	0	0	0	2	0	9	0	0	0	0	6	0	0	0	0	2	4	0	0
f__Tenderiaceae	0		0	0	0	0	0	0	0	0	0	0	0	0	0	0	0	0	0	0	0	0	0	0	0	0	0	0	0	0	0	0	0	0	0	0	0	0	0	0	0	0	0	0	0	2	0	0	0
f__Terrimicrobiaceae	0		0	0	0	0	0	0	0	0	0	0	0	0	0	0	0	0	0	0	0	0	0	0	0	0	0	0	0	0	0	0	0	0	0	0	0	0	0	0	0	0	0	0	0	0	0	0	0
f__Thalassobaculaceae	0		0	0	0	0	0	0	0	0	0	0	0	0	0	0	0	0	0	0	0	0	0	0	0	0	0	0	0	0	0	0	0	0	0	0	0	0	0	0	0	0	0	0	0	0	0	0	0
f__Thermaceae	0		4	0	0	2	0	0	0	0	0	0	0	0	0	0	0	0	4	0	0	0	0	0	0	0	0	16	0	0	2	0	0	0	0	0	0	0	0	0	0	0	0	0	0	0	0	0	0
f__Thermacetogeniaceae	0		0	0	0	0	0	0	0	0	0	0	0	0	0	0	0	0	0	0	0	0	0	0	0	0	0	0	0	0	0	0	0	0	0	0	0	0	0	0	0	0	0	0	0	0	0	0	0
f__Thermicanaceae	0		0	0	0	0	0	0	5	0	0	0	0	0	0	0	0	0	0	0	0	0	0	0	0	0	0	0	0	0	0	0	0	0	0	0	0	0	0	0	0	0	0	0	0	0	0	0	0
f__Thermoactinomycetaceae	0		0	0	0	0	0	0	0	0	0	0	0	0	0	0	0	0	10	0	0	0	0	0	0	0	3	0	0	0	2	0	0	0	0	5	0	0	0	0	0	0	0	0	0	0	0	0	0
f__Thermoanaerobaculaceae	0		2	0	0	2	0	0	0	0	0	0	0	0	0	0	0	0	0	0	0	0	0	0	0	0	0	0	0	0	0	0	0	0	0	0	5	0	0	0	0	0	0	0	0	0	0	0	0
f__Thermomicrobiaceae	0		0	0	0	0	0	0	0	0	0	0	0	0	0	0	0	0	0	0	0	0	0	0	0	0	0	0	0	0	0	0	0	0	0	0	0	0	0	0	0	0	0	0	0	0	0	0	0
f__Thermomonosporaceae	0		0	0	0	0	0	0	0	0	0	0	0	0	0	0	0	0	0	0	0	0	0	3	0	0	0	0	0	0	0	0	0	0	0	0	0	0	0	0	3	0	0	0	0	0	0	0	0
f__Thermotaleaceae	0		0	0	0	0	0	0	0	0	0	0	0	0	0	0	0	0	0	0	0	0	0	0	0	0	0	0	0	0	0	0	0	0	0	0	0	0	0	0	0	0	0	0	0	0	0	0	0
f__Thioalkalispiraceae	0		0	0	0	0	0	0	0	0	0	0	0	0	0	0	0	0	0	0	0	0	0	0	0	0	0	0	0	0	0	0	0	0	0	2	0	0	0	0	0	0	0	0	0	0	0	0	0
f__Thioglobaceae	0		0	0	0	0	0	0	0	0	0	0	0	0	0	0	0	0	0	0	0	0	0	0	0	0	0	0	0	0	0	0	0	0	0	0	0	0	0	0	0	0	0	0	0	0	0	0	0
f__Thiomicrospiraceae	0		0	0	0	0	0	0	0	0	0	0	0	0	0	0	0	0	0	0	0	0	0	0	0	0	0	0	0	0	0	0	0	0	0	0	0	0	0	0	0	0	0	0	0	0	0	0	0
f__Thiotrichaceae	0		0	0	0	0	0	0	0	0	0	0	0	0	0	0	0	0	0	0	0	0	0	0	0	0	0	0	0	0	0	0	0	0	0	0	0	0	0	0	0	0	0	0	0	0	0	0	0
f__Trueperaceae	0		7	0	2	8	0	0	0	0	0	10	0	0	0	5	0	0	0	0	6	4	0	0	0	0	4	6	0	0	0	0	5	0	0	2	0	0	0	4	0	4	0	5	0	8	0	0	0
f__Tsukamurellaceae	5		12	0	0	7	0	0	5	0	0	0	0	0	0	0	0	6	0	0	3	5	5	0	0	5	13	0	0	3	0	0	3	0	3	0	6	0	4	0	3	0	0	0	0	8	15	0	6
f__UBA12409	0		0	0	0	0	0	0	0	0	0	0	0	0	2	0	0	0	0	0	0	0	0	0	0	0	0	0	0	0	0	0	0	0	0	0	0	0	0	0	0	0	0	0	0	0	0	0	0
f__UCG-010	0		6	0	16	55	0	0	42	41	4	7	6	39	2	0	0	110	70	8	6	0	14	0	0	104	4	115	0	145	51	0	5	0	0	57	62	19	0	2	234	39	0	4	0	9	207	59	0
f__UCG-011	0		0	0	0	0	0	0	0	4	0	0	0	0	0	0	0	0	0	0	0	0	0	0	0	0	0	0	0	0	0	0	0	0	0	0	0	0	0	0	0	0	0	0	0	0	0	0	0
f__Veillonellaceae	2		0	0	11	0	0	0	2	0	0	21	0	0	2	0	0	2	11	0	0	0	0	0	0	2	11	0	0	5	0	5	0	0	0	4	2	0	0	0	7	0	0	0	0	52	0	3	0
f__Vermiphilaceae	0		0	0	0	0	0	0	0	0	0	0	0	0	0	0	0	0	0	0	0	0	0	0	0	0	0	0	2	0	0	0	0	0	0	0	0	0	0	0	0	0	0	0	0	0	0	0	0
f__Verrucomicrobiaceae	0		4	0	0	0	0	0	0	9	0	0	0	0	0	0	0	0	0	0	0	0	0	0	0	0	0	0	0	0	0	0	0	0	0	0	2	0	0	0	0	0	0	0	0	0	18	0	0
f__Vibrionaceae	10		0	3	0	0	9	0	0	2	0	27	0	0	24	0	4	0	0	0	37	0	0	38	0	6	0	0	0	0	0	0	24	0	4	5	0	0	0	0	0	0	0	0	0	5	0	0	0
f__Vicinamibacteraceae	0		25	0	0	0	0	0	6	4	0	0	0	0	6	0	0	13	9	0	0	0	0	0	0	0	0	3	0	10	0	0	0	0	0	2	21	4	0	0	3	0	0	0	0	16	10	0	0
f__Victivallaceae	0		0	0	0	0	0	0	0	0	0	0	0	0	0	0	0	2	7	0	0	0	0	0	0	0	0	0	0	7	0	0	0	0	0	2	0	0	0	0	16	0	0	0	0	0	0	0	0
f__W27	0		0	0	0	0	0	0	0	0	0	0	0	0	0	0	0	0	0	0	0	0	0	0	0	0	0	0	0	0	0	0	0	0	0	0	0	0	0	0	0	0	0	0	0	0	0	0	0
f__WX65	0		0	0	0	0	0	0	0	0	0	0	0	0	0	0	0	0	0	0	0	0	0	0	0	0	0	0	0	0	0	0	0	0	0	0	0	0	0	0	0	0	0	0	0	0	0	0	0
f__Weeksellaceae	41		69	9	86	35	4	6	60	122	27	85	10	105	22	3	4	179	54	26	58	23	202	6	18	264	16	67	53	693	57	9	56	10	105	152	68	86	2	8	171	156	0	20	31	52	187	327	36
f__Williamwhitmaniaceae	0		6	0	0	0	0	0	0	0	0	0	0	0	0	0	0	0	0	0	0	0	0	0	0	0	0	0	0	0	0	0	0	0	0	0	0	0	0	0	0	0	0	0	0	0	0	0	0
f__Woeseiaceae	0		0	0	0	0	0	0	0	0	0	0	0	0	0	0	0	0	0	0	0	0	0	0	0	0	0	0	0	0	0	0	0	0	0	0	0	0	0	0	0	0	0	0	0	0	0	0	0
f__Wohlfahrtiimonadaceae	0		0	0	0	0	0	0	0	0	0	0	0	0	0	0	0	0	0	0	0	0	0	0	0	0	0	0	0	0	0	0	0	0	0	0	0	0	0	0	0	0	0	0	0	0	0	0	0
f__Xanthobacteraceae	4		13	58	0	720	15	0	186	9	0	4	5	409	10	142	98	383	143	9	39	98	229	2	0	414	434	248	0	78	468	250	109	151	372	809	919	0	160	78	290	46	16	0	232	698	103	331	254
f__Xanthomonadaceae	12124		11968	1281	9406	6564	127	15356	2430	10514	11060	388	11372	4677	14283	1383	1475	7020	1951	12527	444	1303	1190	13452	10084	4305	1501	2602	13421	1379	2059	2258	1168	2533	1079	5478	5954	6061	1912	997	3363	897	134	13935	2765	4712	2394	1632	2604
f__Xenococcaceae	0		0	0	0	0	0	0	0	0	0	0	0	0	0	0	0	0	4	0	0	0	0	0	0	0	0	0	0	0	0	0	0	0	0	0	0	0	0	0	0	0	0	0	0	0	0	0	0
f__Xiphinematobacteraceae	0		0	0	0	0	0	0	0	0	0	0	0	0	0	0	0	0	0	0	0	0	0	0	0	0	0	0	0	0	0	0	0	0	0	0	0	0	0	0	0	0	0	0	0	0	0	0	0
f__Yersiniaceae	0		7	0	9	12	0	0	9	0	0	0	0	18	0	0	0	126	15	0	0	0	0	0	0	10	0	12	0	23	16	2	0	0	4	10	28	2	0	2	15	33	0	29	0	12	11	9	0
f__Z4MB62	0		0	0	0	0	0	0	0	3	0	0	0	0	0	0	0	0	0	0	0	0	0	0	0	0	0	0	0	0	0	0	0	0	0	0	0	0	0	0	0	0	0	0	0	0	0	0	0
f__cvE6	0		0	0	0	0	0	0	0	0	0	0	0	0	0	0	0	0	0	0	0	0	0	0	0	0	0	0	0	0	0	0	0	0	0	0	0	0	0	0	0	0	0	0	0	0	0	0	0
f__env.OPS_17	4		0	4	0	0	0	0	0	0	0	0	0	0	5	0	0	0	0	2	0	0	0	0	0	0	0	0	0	0	0	0	0	2	0	0	0	0	0	0	12	0	0	0	0	0	5	0	7
f__gir-aah93h0	0		0	0	0	0	0	0	0	0	0	0	0	0	0	0	0	0	0	0	0	0	0	0	0	0	0	0	0	0	0	0	0	0	0	0	0	0	0	0	0	0	0	0	0	0	0	0	0
f__norank_o__0319-6G20	0		9	0	0	0	0	0	0	9	0	0	0	0	0	0	0	7	0	0	0	0	0	0	0	0	0	0	0	5	0	0	0	0	0	6	0	0	0	0	0	0	0	5	0	0	0	0	0
f__norank_o__0319-7L14	0		0	0	0	0	0	0	0	0	0	0	0	0	0	0	0	0	0	0	0	0	0	0	0	0	0	0	0	0	0	0	0	0	0	0	2	0	0	0	0	0	0	0	0	0	0	0	0
f__norank_o__1-20	0		0	0	0	0	0	0	0	0	0	0	0	0	0	0	0	0	0	0	0	0	0	0	0	0	0	0	0	0	0	0	0	0	0	0	0	0	0	0	0	0	0	0	0	0	0	0	0
f__norank_o__1013-28-CG33	0		0	0	0	0	0	0	0	0	0	0	0	0	0	0	0	0	0	0	0	0	0	0	0	0	0	0	0	0	0	0	0	0	0	0	0	0	0	0	0	0	0	15	0	0	0	0	0
f__norank_o__11-24	0		0	0	0	0	0	0	0	0	0	0	0	0	0	0	0	0	0	0	0	0	0	0	0	0	2	0	0	0	0	0	0	0	0	0	0	0	0	0	5	0	0	0	0	0	0	0	0
f__norank_o__211ds20	0		0	0	0	0	0	0	0	0	0	0	0	0	0	0	0	0	4	0	0	0	2	0	0	0	0	0	0	0	0	0	0	0	0	0	2	0	0	0	0	0	0	0	0	0	0	0	0
f__norank_o__661239	0		0	0	0	0	0	0	0	0	0	0	0	0	0	0	0	0	0	0	0	0	0	0	0	0	0	0	0	0	0	0	0	0	0	0	0	0	0	0	0	0	0	0	0	0	0	0	0
f__norank_o__ADurb.Bin180	0		0	0	0	0	0	0	0	0	0	0	0	0	0	0	0	0	0	0	0	0	0	0	0	0	0	0	0	0	0	0	0	0	0	0	0	0	0	0	0	0	0	0	0	0	0	0	0
f__norank_o__AKIW659	0		0	0	0	0	0	0	0	0	0	0	0	0	0	0	0	0	0	0	0	0	0	0	0	0	0	0	0	0	0	0	0	0	0	0	0	0	0	0	0	0	0	0	0	0	0	0	0
f__norank_o__AT-s2-59	0		0	0	0	0	0	0	0	0	0	0	0	0	0	0	0	0	0	0	0	0	0	0	0	0	0	0	0	0	0	0	0	0	0	0	0	0	0	0	0	0	0	0	0	0	0	0	0
f__norank_o__Absconditabacteriales_SR1	0		0	0	0	0	2	0	0	0	0	0	0	0	0	0	0	0	0	0	0	0	0	0	0	0	0	0	0	14	0	0	0	0	0	0	0	5	0	0	9	0	0	0	0	0	0	10	0
f__norank_o__Acidobacteriales	0		4	0	0	0	0	0	0	0	0	0	0	0	0	0	0	0	0	0	0	0	0	0	0	0	0	0	0	0	0	0	0	0	0	0	0	0	2	0	0	0	0	0	0	0	0	0	0
f__norank_o__Actinomarinales	0		0	0	0	0	0	0	0	0	0	0	0	0	0	0	0	0	0	0	0	0	0	0	0	0	2	0	0	0	0	0	0	0	0	0	2	0	0	0	0	0	0	0	0	0	0	0	0
f__norank_o__Aeromonadales	0		0	0	0	0	0	0	0	0	0	0	0	0	0	0	0	0	0	0	0	0	0	0	0	0	0	0	0	0	0	0	0	0	0	0	0	0	0	0	0	0	0	0	0	0	0	0	0
f__norank_o__Aminicenantales	0		0	17	0	0	8	0	0	2	0	0	0	0	0	14	6	0	0	0	0	31	0	0	0	0	0	0	3	0	0	22	15	23	5	0	0	0	11	18	0	6	0	0	0	0	0	0	29
f__norank_o__Ardenticatenales	0		0	0	0	0	0	0	0	0	0	0	0	0	0	0	0	0	0	0	0	0	0	0	0	2	0	0	0	2	0	0	0	0	0	0	0	0	0	0	0	0	0	0	0	3	0	0	0
f__norank_o__Armatimonadales	0		0	0	0	0	0	0	2	0	0	0	0	0	0	0	0	0	0	0	0	0	0	0	0	0	0	0	0	0	0	0	0	0	0	0	0	0	0	0	0	2	0	0	0	0	0	0	0
f__norank_o__Azospirillales	0		0	0	0	0	0	0	0	0	0	0	0	0	0	0	0	5	0	0	0	0	0	0	0	0	0	0	0	0	0	0	0	0	0	0	3	0	0	0	0	0	0	0	0	0	0	0	0
f__norank_o__B12-WMSP1	0		0	0	0	0	0	0	0	0	0	0	0	0	0	0	0	0	0	0	0	0	0	0	0	0	0	0	0	0	0	0	0	0	0	0	0	0	0	0	0	0	0	0	0	0	0	0	0
f__norank_o__B2M28	0		0	0	0	0	0	0	0	0	0	0	0	0	0	0	0	0	0	0	0	0	0	0	0	0	0	0	0	0	0	0	0	0	0	0	0	0	0	0	0	0	0	0	0	0	0	0	0
f__norank_o__Babeliales	0		0	0	10	0	0	0	0	0	0	0	0	0	0	0	0	0	0	0	0	6	0	0	0	0	0	0	0	0	0	0	0	0	0	0	0	0	0	0	0	0	0	0	0	0	0	0	0
f__norank_o__Bacteroidales	0		0	0	3	13	0	0	14	0	2	0	0	4	0	0	0	16	25	4	0	0	0	0	0	14	0	40	0	11	0	0	0	0	0	8	0	0	0	4	25	9	0	0	0	0	27	14	3
f__norank_o__Bacteroidetes_VC2.1_Bac22	0		0	0	0	0	0	0	0	8	0	0	0	0	0	0	0	0	0	0	0	0	0	0	0	0	0	0	0	0	0	0	0	0	0	0	0	0	0	0	0	0	0	0	0	0	0	0	0
f__norank_o__Blfdi19	0		0	0	0	0	0	0	0	0	0	0	0	0	0	0	0	0	0	3	0	0	0	0	0	0	0	0	2	0	0	0	0	0	0	0	0	0	0	0	0	0	0	0	0	0	0	0	0
f__norank_o__Bradymonadales	0		0	0	10	0	0	0	0	0	0	0	0	0	0	0	0	0	0	0	0	0	0	0	0	0	0	0	0	0	3	0	0	0	0	4	0	0	0	0	3	0	0	0	0	0	0	0	0
f__norank_o__Burkholderiales	0		0	0	0	0	0	0	0	0	0	0	0	0	0	0	0	0	0	0	0	0	0	0	0	0	0	0	0	0	0	0	0	0	0	0	0	0	0	0	0	0	0	0	0	0	0	0	0
f__norank_o__C0119	0		0	0	0	0	0	0	0	0	0	0	0	0	0	0	0	0	0	0	0	0	0	0	0	0	0	0	0	0	0	0	0	0	0	0	0	0	0	0	9	0	0	0	0	0	0	0	0
f__norank_o__C10-SB1A	0		0	0	0	0	0	0	0	0	0	0	0	0	0	0	0	0	0	0	0	0	0	0	0	0	0	0	0	0	2	0	0	0	0	0	0	0	0	0	0	0	0	0	0	0	0	0	0
f__norank_o__CCD24	0		0	0	0	0	0	0	0	0	0	0	0	0	0	0	0	0	0	0	0	0	0	0	0	2	0	0	0	0	0	0	0	0	0	0	0	0	0	0	0	0	0	0	0	0	0	0	0
f__norank_o__CCM19a	0		0	0	0	0	0	0	0	0	0	0	0	0	0	0	0	0	0	0	0	0	0	0	0	0	0	0	0	0	0	0	0	0	0	3	0	0	0	0	0	0	0	0	0	0	0	0	0
f__norank_o__Candidatus_Adlerbacteria	0		0	0	0	0	0	0	0	0	0	0	0	0	0	0	0	0	0	0	0	0	0	0	0	0	0	0	0	0	0	0	0	0	0	0	0	0	0	0	0	0	0	0	0	0	0	0	0
f__norank_o__Candidatus_Campbellbacteria	0		0	0	0	0	0	0	0	0	0	0	0	0	0	0	0	0	0	0	0	0	0	0	0	0	0	0	0	0	0	0	0	0	0	0	0	0	0	0	0	0	0	0	0	2	0	0	0
f__norank_o__Candidatus_Collierbacteria	0		0	0	0	0	0	0	0	0	0	0	0	0	0	0	0	0	0	0	0	0	0	0	0	0	0	0	0	0	0	0	0	0	0	0	0	0	0	0	0	0	0	0	0	0	0	0	0
f__norank_o__Candidatus_Falkowbacteria	0		0	0	0	0	0	0	0	0	0	0	0	0	0	0	0	0	0	0	0	0	0	0	0	0	0	0	0	0	0	0	0	0	0	0	0	0	0	0	0	0	0	0	0	0	0	0	0
f__norank_o__Candidatus_Kaiserbacteria	0		0	0	0	0	0	0	0	0	0	0	0	0	0	0	0	0	0	2	0	0	0	0	2	0	0	0	3	0	0	0	0	0	0	0	0	0	0	0	0	0	0	0	0	0	3	0	0
f__norank_o__Candidatus_Kerfeldbacteria	0		0	0	0	0	0	0	0	0	0	0	0	0	0	0	0	0	0	0	0	0	0	0	0	0	0	0	0	0	0	0	0	0	0	0	0	0	0	0	0	0	0	0	0	0	0	0	0
f__norank_o__Candidatus_Moranbacteria	0		0	0	0	0	0	0	0	0	0	0	0	0	0	0	0	0	0	0	0	0	0	0	0	0	0	0	0	0	0	0	0	0	0	0	0	0	0	0	0	0	0	0	0	0	0	0	0
f__norank_o__Candidatus_Pacebacteria	0		0	0	0	0	0	0	0	0	0	0	0	0	0	0	0	0	0	0	0	0	0	0	0	0	0	0	0	0	0	0	0	0	0	0	0	0	0	0	0	0	0	0	0	0	0	0	0
f__norank_o__Candidatus_Peregrinibacteria	0		0	0	0	0	0	0	0	0	0	0	0	0	0	0	0	0	0	0	0	0	0	0	0	0	0	0	0	0	0	0	0	0	0	0	0	0	0	0	0	0	0	0	0	0	0	0	0
f__norank_o__Candidatus_Peribacteria	0		0	0	0	0	0	0	0	0	0	0	0	0	0	0	0	0	0	0	0	0	0	0	0	0	0	0	0	0	0	0	0	0	0	0	0	0	0	0	0	0	0	0	0	0	0	0	0
f__norank_o__Candidatus_Woesebacteria	0		0	0	0	0	0	0	0	0	0	0	0	0	0	0	0	0	0	0	0	0	0	0	0	0	0	0	0	0	0	0	0	0	0	0	0	0	0	0	0	0	0	0	0	0	0	0	0
f__norank_o__Candidatus_Yanofskybacteria	0		0	0	0	0	0	0	0	0	0	0	0	0	0	0	0	0	0	0	0	0	0	0	0	0	0	0	0	0	0	0	0	0	0	0	0	0	0	0	0	0	0	0	0	0	0	0	0
f__norank_o__Chitinophagales	0		0	0	0	0	0	0	0	0	0	0	0	0	0	0	0	9	0	0	0	0	0	0	0	0	3	0	0	0	0	0	0	0	3	0	4	0	0	0	3	0	0	0	3	5	50	3	5
f__norank_o__Chloroplast	6		176	5	397	45	0	8	58	41	24	6	3	68	3	7	12	62	115	38	4	29	71	8	10	6	99	58	3	113	72	18	0	143	19	114	78	10	5	10	169	13	0	48	93	39	51	105	14
f__norank_o__Chthonomonadales	0		8	0	0	0	0	0	0	0	0	0	0	0	0	0	0	0	0	0	0	0	0	0	0	0	0	0	0	0	0	0	0	0	0	0	0	0	0	0	0	0	0	0	0	0	0	0	0
f__norank_o__Clostridia_UCG-014	0		19	0	52	322	0	0	76	77	11	9	28	49	6	0	0	62	66	31	7	0	71	0	11	36	148	72	0	97	85	0	7	0	0	58	46	21	0	9	95	46	0	6	7	37	457	104	0
f__norank_o__Clostridia_vadinBB60_group	0		0	0	2	5	0	0	0	10	0	0	0	0	0	0	2	17	5	5	2	0	0	0	0	2	12	17	0	29	10	0	0	0	0	10	5	9	0	0	6	2	0	0	0	0	9	6	0
f__norank_o__Coriobacteriales	0		0	0	2	0	0	0	0	0	0	0	0	0	0	0	0	0	0	0	0	0	8	0	0	0	0	2	0	0	0	0	0	0	0	0	2	0	0	0	0	0	0	0	0	0	0	0	0
f__norank_o__Cyanobacteriales	0		0	0	0	0	0	0	0	0	0	0	0	0	0	0	0	0	0	0	0	0	0	0	0	0	0	0	0	0	0	0	0	0	0	0	0	0	0	0	0	0	0	0	0	0	0	0	0
f__norank_o__DS-100	0		0	0	0	0	0	0	0	0	0	0	0	0	0	0	0	0	0	0	0	0	0	0	0	0	0	0	0	0	0	0	0	0	0	2	0	0	0	0	3	0	0	0	0	0	0	0	0
f__norank_o__Dadabacteriales	0		0	0	0	0	0	0	0	0	0	0	0	0	0	0	0	0	0	0	0	0	0	0	0	0	0	0	0	0	0	0	0	0	0	0	0	0	0	0	0	0	0	0	0	0	0	0	0
f__norank_o__Defluviicoccales	0		0	0	0	2	0	0	0	0	0	0	0	0	0	0	0	0	0	0	0	0	0	0	0	0	0	0	0	0	0	0	0	0	0	0	0	0	0	0	0	0	0	0	0	0	0	0	0
f__norank_o__Desulfitobacteriales	0		0	0	0	0	0	0	0	0	0	0	0	0	0	0	0	0	0	0	0	0	0	0	0	0	0	0	0	0	0	0	0	0	0	0	0	0	0	0	0	0	0	0	0	0	0	0	0
f__norank_o__Desulfotomaculales	0		7	0	0	0	0	0	0	0	0	0	0	0	0	0	0	0	3	0	0	0	0	0	0	0	0	0	0	0	0	0	0	0	0	0	0	0	0	0	0	0	0	0	0	0	0	0	0
f__norank_o__EC3	0		0	0	0	0	0	0	0	0	0	0	0	0	0	0	0	0	0	0	0	0	0	0	0	0	0	0	0	0	0	0	0	0	0	0	0	0	0	0	0	0	0	0	0	0	0	0	0
f__norank_o__EPR3968-O8a-Bc78	0		0	0	0	0	0	0	0	0	0	0	0	0	0	0	0	0	0	0	0	0	0	0	0	0	0	0	0	0	0	0	0	0	0	0	0	0	0	0	0	0	0	0	0	0	0	0	0
f__norank_o__Elev-1554	0		0	0	0	0	0	0	0	0	0	0	0	0	0	0	0	0	0	0	0	0	0	0	0	0	0	0	0	0	0	0	0	0	0	0	0	0	0	0	0	0	0	0	0	0	0	0	0
f__norank_o__Elev-16S-1166	0		0	0	0	0	0	0	0	0	0	0	0	0	0	0	0	0	0	0	0	0	0	0	0	0	0	0	0	0	0	0	0	0	0	0	0	0	0	0	0	0	0	0	0	0	0	0	0
f__norank_o__Elsterales	0		0	0	0	0	0	0	0	0	0	0	0	0	0	0	0	0	0	0	0	0	0	0	0	0	0	0	0	0	2	0	0	0	0	4	0	0	0	0	0	0	0	0	0	0	0	0	0
f__norank_o__Eubacteriales	0		0	0	0	0	8	0	0	0	0	4	0	0	0	0	0	0	0	0	4	0	0	0	0	0	0	0	0	0	0	0	0	0	3	0	0	0	0	0	0	0	0	0	0	0	0	0	0
f__norank_o__Fimbriimonadales	0		0	0	0	0	0	0	0	0	0	0	0	0	0	0	0	0	0	0	0	0	0	0	0	0	0	0	0	0	0	0	0	0	0	0	0	0	0	0	0	0	0	0	0	0	0	0	0
f__norank_o__Frankiales	7		3	0	0	0	0	0	0	0	0	0	0	0	0	0	0	0	63	0	0	0	0	0	0	0	0	7	0	0	7	0	0	0	0	20	4	0	0	0	4	12	0	0	0	0	4	0	0
f__norank_o__GIF9	0		0	0	0	0	0	0	0	0	0	0	0	0	0	0	0	0	0	0	0	0	0	0	0	0	0	0	0	0	0	0	0	0	0	0	0	0	0	0	0	0	0	0	0	0	0	0	0
f__norank_o__Ga0077536	0		0	0	0	0	0	0	0	0	0	0	0	0	0	0	0	0	0	0	0	0	0	0	0	0	0	0	0	0	0	0	0	0	0	0	0	0	0	0	0	0	0	0	0	0	0	0	0
f__norank_o__Gaiellales	0		40	0	0	0	0	0	0	6	0	4	0	0	3	0	0	0	3	2	0	2	0	3	0	0	0	0	7	7	0	0	0	0	0	6	5	2	0	0	3	3	0	0	0	2	0	0	0
f__norank_o__Gastranaerophilales	0		8	0	2	4	0	0	4	6	11	0	0	4	0	0	0	14	15	0	0	0	8	0	7	0	0	21	0	40	0	0	0	0	0	27	2	0	0	2	29	0	0	0	0	0	121	16	0
f__norank_o__IMCC26256	3		12	0	0	0	0	0	0	0	0	0	0	0	0	0	0	2	0	0	0	0	0	0	0	0	2	0	0	3	0	0	0	0	0	4	2	0	0	0	0	0	0	0	0	0	0	0	0
f__norank_o__Izemoplasmatales	0		0	0	0	2	0	0	2	2	2	2	0	3	0	0	0	3	2	2	0	0	0	0	0	3	0	0	0	0	2	0	2	0	0	0	0	0	0	0	8	2	0	0	0	0	12	0	0
f__norank_o__JG36-GS-52	0		0	0	0	0	0	0	0	0	0	0	0	0	0	0	0	0	0	0	0	0	0	0	0	0	0	0	0	0	0	0	0	0	0	0	0	0	0	0	0	0	0	0	0	0	0	0	0
f__norank_o__JG36-TzT-191	0		0	0	0	0	0	0	0	0	0	0	0	0	0	0	0	0	0	0	0	0	0	0	0	0	0	0	0	0	0	0	0	0	0	0	0	0	0	0	0	0	0	0	0	0	0	0	0
f__norank_o__JGI_0000069-P22	0		0	0	0	0	0	0	0	0	0	0	0	0	0	0	0	0	0	0	0	0	15	0	0	9	0	0	0	0	0	0	0	0	0	3	0	0	0	0	2	0	0	0	0	0	0	16	0
f__norank_o__KF-JG30-C25	0		0	0	6	0	0	0	0	0	0	0	0	0	0	0	0	0	0	0	0	0	0	0	0	0	0	0	12	0	0	0	0	0	0	0	0	0	0	0	0	0	0	0	0	0	0	0	0
f__norank_o__KI89A_clade	0		0	0	0	0	0	0	0	0	0	0	0	0	0	0	0	0	0	0	0	0	0	0	0	0	0	0	0	0	0	0	0	0	0	0	0	0	0	0	0	0	0	0	0	0	0	0	0
f__norank_o__KIST-JJY010	0		0	0	0	0	0	0	0	0	0	0	0	0	0	0	0	0	0	0	0	0	0	0	0	0	0	0	0	0	0	0	0	0	0	0	0	0	0	0	3	0	0	0	0	0	0	0	0
f__norank_o__Kapabacteriales	0		2	0	0	0	0	0	0	0	0	0	0	0	0	0	0	0	0	0	2	0	0	0	0	0	0	0	0	0	0	0	0	0	0	2	0	0	0	0	3	0	0	0	0	0	0	0	0
f__norank_o__Lachnospirales	0		0	0	0	0	0	0	0	0	0	0	0	0	0	0	0	0	0	0	0	0	0	0	0	0	0	0	0	0	0	0	0	0	0	0	0	0	0	0	0	0	0	0	0	0	0	0	0
f__norank_o__Lineage_IV	0		0	0	0	0	0	0	0	0	0	0	0	0	0	0	0	0	0	0	0	0	0	0	0	0	0	0	0	0	0	0	0	0	0	0	0	0	0	0	0	0	0	0	0	2	0	0	0
f__norank_o__M55-D21	0		0	0	0	0	0	0	0	0	0	0	0	0	0	0	0	0	0	0	0	0	0	0	0	0	0	0	0	0	0	0	0	0	0	0	0	0	0	0	0	0	0	0	0	0	0	0	0
f__norank_o__MA-28-I98C	0		0	0	0	0	0	0	0	0	0	0	0	0	0	0	0	0	0	0	0	0	0	0	0	0	0	0	0	0	0	0	0	0	0	0	0	0	0	0	0	0	0	0	0	0	0	0	0
f__norank_o__MBA03	0		0	0	0	0	0	0	0	0	0	0	0	0	0	0	0	0	0	0	0	0	0	0	0	0	0	0	0	0	0	0	0	0	0	0	0	0	0	0	0	0	0	0	0	0	0	0	0
f__norank_o__MBMPE27	0		0	0	0	0	0	0	0	0	0	0	0	0	0	0	0	0	0	0	0	0	0	0	0	0	0	0	0	0	0	0	0	0	0	0	0	0	0	0	0	0	0	0	0	0	0	0	0
f__norank_o__MSB-5E12	0		0	0	0	0	0	0	0	0	0	0	0	0	0	0	0	0	0	0	0	0	0	0	0	0	0	0	0	0	0	0	0	0	0	0	0	0	0	0	0	0	0	0	0	0	0	0	0
f__norank_o__MSBL5	0		0	0	0	0	0	0	0	0	0	0	0	0	0	0	0	0	0	0	0	0	0	0	0	0	0	0	0	0	0	0	0	0	0	0	0	0	0	0	0	0	0	0	0	0	0	0	0
f__norank_o__Micavibrionales	0		6	0	3	0	0	0	4	0	0	0	0	0	3	0	0	0	0	2	0	0	0	0	0	0	0	0	0	0	0	0	0	0	0	0	0	0	0	0	0	0	0	0	0	0	21	0	0
f__norank_o__Microtrichales	0		7	0	0	6	0	0	0	2	0	0	0	2	0	0	0	2	10	0	0	0	0	0	7	0	0	0	0	0	2	0	0	0	0	11	2	0	0	0	3	0	0	2	0	0	0	0	0
f__norank_o__NRL2	0		0	0	0	0	0	0	0	0	0	0	0	0	0	0	0	0	0	0	0	0	0	0	0	0	0	0	0	0	0	0	0	0	0	0	0	0	0	0	0	0	0	0	0	0	0	0	0
f__norank_o__OM182_clade	0		0	0	0	0	0	0	0	0	0	0	0	0	0	0	0	0	0	0	0	0	0	0	0	0	0	0	0	0	0	0	0	0	0	0	0	0	0	0	0	0	0	0	0	0	0	0	0
f__norank_o__OPB41	0		21	0	0	0	0	0	0	0	0	0	0	0	0	0	0	0	0	0	0	0	0	0	0	0	0	0	0	0	0	0	0	0	0	0	0	0	0	0	0	0	0	0	0	0	0	0	0
f__norank_o__Oligoflexales	0		5	0	0	0	0	0	0	0	0	0	0	0	0	0	0	0	0	0	0	0	0	0	0	0	0	0	0	0	0	0	0	0	0	0	0	0	0	0	9	0	0	0	0	11	9	0	0
f__norank_o__Omnitrophales	0		0	0	0	0	0	0	0	0	0	0	0	0	0	0	0	0	0	0	0	0	0	0	0	0	0	0	0	0	0	0	0	0	0	0	0	0	0	0	0	0	0	0	0	0	0	0	0
f__norank_o__Opitutales	0		0	0	0	0	0	0	0	0	0	0	0	0	0	0	0	0	0	0	0	0	0	0	0	0	0	0	0	0	0	0	0	0	0	0	0	0	0	0	0	0	0	0	0	0	0	0	0
f__norank_o__Oscillospirales	0		0	0	0	4	0	0	3	0	0	0	0	0	0	0	0	4	0	0	0	0	0	0	0	4	0	0	0	5	0	0	0	0	0	2	4	0	0	0	9	0	0	0	0	0	8	0	0
f__norank_o__PB19	0		0	0	0	0	0	0	0	7	0	0	0	0	0	0	0	0	0	0	0	0	0	0	0	0	0	0	0	0	0	0	0	0	0	0	0	0	0	0	0	0	0	0	0	0	0	0	0
f__norank_o__PLTA13	0		0	0	0	0	0	0	2	0	0	0	0	0	0	0	0	0	0	0	0	0	0	0	0	0	0	0	2	0	0	0	0	0	0	0	0	0	0	0	0	0	0	0	0	0	0	0	0
f__norank_o__PeM15	4		6	0	7	0	0	0	0	7	0	0	0	0	3	0	0	0	4	0	0	3	0	8	0	3	0	0	7	0	0	2	0	0	0	0	8	4	0	0	0	0	0	0	0	2	0	0	0
f__norank_o__Peptostreptococcales-Tissierellales	0		0	43	14	25	466	3	2	10	0	492	8	19	0	7	64	6	39	0	456	54	0	0	3	15	3	0	6	2	10	44	90	0	196	8	12	5	68	237	39	17	0	6	0	11	4	0	37
f__norank_o__Polyangiales	0		0	0	0	0	0	0	0	0	0	0	0	0	0	0	0	0	0	0	0	0	0	0	0	0	0	0	0	0	0	0	0	0	0	0	0	0	0	0	0	0	0	0	0	0	0	0	0
f__norank_o__Proteinivoracales	0		0	0	0	0	0	0	0	0	0	0	0	0	0	0	0	0	0	0	0	0	0	0	0	0	0	0	0	0	0	0	0	0	0	0	0	0	0	0	0	0	0	0	0	0	0	0	0
f__norank_o__R7C24	0		4	0	0	0	0	0	0	0	0	0	0	0	0	0	0	0	5	0	0	0	0	0	0	0	0	0	0	0	0	0	0	0	0	3	2	0	0	0	0	0	0	0	0	0	0	0	0
f__norank_o__RBG-13-54-9	0		8	0	0	0	0	0	0	0	0	0	0	0	0	0	0	0	0	0	0	0	0	0	0	0	0	0	0	0	0	0	0	0	0	0	0	0	0	0	0	0	0	0	0	0	0	0	0
f__norank_o__RF39	0		6	0	9	29	0	0	13	13	5	0	8	10	0	0	0	22	26	6	0	0	22	0	5	35	8	12	0	19	0	0	0	0	0	8	8	5	0	2	20	4	0	0	0	3	63	5	0
f__norank_o__Rhizobiales	0		0	0	0	0	0	0	0	0	0	0	0	0	0	0	0	0	4	0	0	0	0	10	4	0	0	0	0	0	0	0	0	0	0	2	4	0	0	0	15	2	0	0	0	0	3	3	0
f__norank_o__Rhodospirillales	0		0	0	3	0	0	0	6	4	2	0	0	7	0	0	0	11	3	0	0	3	0	0	0	0	2	5	0	0	9	0	0	0	0	3	4	0	0	0	14	0	0	0	0	0	66	4	0
f__norank_o__Rickettsiales	0		0	0	0	2	0	0	0	0	3	0	0	0	0	0	0	0	0	2	0	0	0	0	0	0	0	0	0	0	0	0	0	0	0	0	0	0	0	0	5	0	0	9	0	0	0	0	0
f__norank_o__Rokubacteriales	0		4	0	0	0	0	0	0	0	0	0	0	0	0	0	0	0	0	0	0	0	0	0	0	2	6	0	0	0	0	0	0	0	0	3	0	0	0	0	0	0	0	0	0	2	0	0	0
f__norank_o__S-BQ2-57_soil_group	0		0	0	0	0	0	0	0	0	0	0	0	0	0	0	0	0	0	0	0	0	0	0	0	0	0	0	0	0	0	0	0	0	0	0	0	0	0	0	0	0	0	7	0	0	0	0	0
f__norank_o__S085	0		0	0	0	0	0	0	0	3	4	0	0	0	0	0	0	0	0	0	0	0	0	3	0	0	0	0	0	0	0	0	0	0	0	4	2	0	0	0	14	0	0	0	0	0	2	0	0
f__norank_o__SAR202_clade	0		0	0	0	0	0	0	0	0	0	0	0	0	0	0	0	0	0	0	0	0	0	0	0	0	0	0	0	0	0	0	0	0	0	0	0	0	0	0	0	0	0	0	0	0	0	0	0
f__norank_o__SBR1031	3		19	6	0	0	2	0	0	6	0	0	0	0	0	2	3	0	0	0	0	11	0	0	0	0	0	0	0	0	0	6	8	6	2	2	0	0	2	0	7	0	0	0	0	0	0	2	4
f__norank_o__SJA-15	0		16	0	0	0	0	0	0	0	0	0	0	0	0	0	0	0	0	0	0	0	0	0	0	0	0	0	0	3	0	0	0	0	0	0	0	0	0	0	0	0	0	0	0	0	0	0	0
f__norank_o__SM1A07	0		0	0	0	0	0	0	0	0	0	0	0	0	0	0	0	0	0	0	0	0	0	0	0	0	0	0	0	0	0	0	0	0	0	0	0	0	0	0	0	0	0	0	0	0	0	0	0
f__norank_o__SZB30	0		0	0	0	0	0	0	0	0	0	0	0	0	0	0	0	0	0	0	0	0	0	0	0	0	0	0	0	0	0	0	0	0	0	0	0	0	0	0	0	0	0	0	0	0	0	0	0
f__norank_o__Saccharimonadales	50		42	42	3	38	5	0	34	8	6	11	0	61	13	4	9	89	27	6	30	47	33	9	0	44	80	21	2	69	35	17	19	34	28	72	62	11	25	13	177	25	5	22	31	89	2224	97	56
f__norank_o__SepB-3	0		0	0	0	0	0	0	0	0	0	0	0	0	0	0	0	0	0	0	0	0	0	0	0	0	0	0	0	0	0	0	0	0	0	0	0	0	0	0	0	0	0	0	0	0	0	0	0
f__norank_o__Subgroup_15	0		0	0	0	0	0	0	0	0	0	0	0	0	0	0	0	0	0	0	0	0	0	0	0	0	0	0	0	0	0	0	0	0	0	0	0	0	0	0	0	0	0	0	0	0	0	0	0
f__norank_o__Subgroup_17	0		11	0	0	0	0	0	0	2	0	0	0	0	0	0	0	0	0	2	0	0	0	0	0	5	0	0	0	2	0	0	0	0	0	3	0	0	0	0	0	0	0	0	0	0	0	0	0
f__norank_o__Subgroup_2	0		0	0	0	0	0	0	0	0	0	0	0	0	0	0	0	0	0	0	0	0	0	0	0	0	0	0	7	0	0	0	0	0	0	0	0	0	0	0	0	0	0	0	0	0	0	0	0
f__norank_o__Subgroup_7	14		38	0	0	0	0	0	0	8	0	0	2	2	0	0	0	0	0	0	0	2	0	7	0	0	0	0	0	0	2	0	0	0	0	8	0	0	0	0	13	2	0	0	0	0	0	0	0
f__norank_o__Subgroup_9	0		0	0	0	0	0	0	0	0	0	0	0	0	0	0	0	0	0	0	0	0	0	0	0	0	0	0	0	0	0	0	0	0	0	0	0	0	0	0	0	0	0	0	0	4	0	0	0
f__norank_o__Sva1033	0		0	0	0	0	0	0	0	0	0	0	0	0	0	0	0	0	0	0	0	0	0	0	0	0	0	0	0	0	0	0	0	0	0	0	0	0	0	0	0	0	0	0	0	0	0	0	0
f__norank_o__Syntrophales	0		0	0	0	0	0	0	0	0	0	0	0	0	0	0	0	0	0	0	0	0	0	0	0	0	0	0	0	0	0	0	0	0	0	0	0	0	0	0	0	0	0	0	0	0	0	0	0
f__norank_o__Syntrophobacterales	7		0	0	3	0	0	0	0	0	0	0	0	0	0	0	0	0	0	0	0	0	0	0	0	0	0	0	0	0	0	0	0	0	0	0	0	0	0	0	0	0	0	0	0	0	0	0	0
f__norank_o__Tepidisphaerales	0		0	0	0	0	0	0	0	0	0	0	0	0	0	0	0	0	0	0	0	0	0	0	0	0	0	0	0	0	0	0	0	0	0	0	0	0	0	0	0	0	0	0	0	0	0	0	0
f__norank_o__Thalassobaculales	0		0	0	0	0	0	0	0	0	0	0	0	0	0	0	0	0	0	0	0	0	0	0	0	0	0	0	0	0	3	0	0	0	0	0	0	0	0	0	0	0	0	0	0	0	0	0	0
f__norank_o__UASB-TL25	0		0	0	0	0	0	0	0	0	0	0	0	0	0	0	0	0	0	0	0	0	0	0	0	0	0	0	0	0	0	0	0	0	0	0	0	0	0	0	0	0	0	0	0	0	0	0	0
f__norank_o__Veillonellales-Selenomonadales	0		0	0	0	0	0	0	0	0	0	0	0	0	0	0	0	0	0	0	0	0	0	0	0	0	0	0	0	0	0	0	0	0	0	0	0	0	0	0	0	0	0	0	0	0	0	0	0
f__norank_o__Vicinamibacterales	2		29	0	0	0	0	0	2	4	0	0	0	0	0	0	0	10	2	0	0	0	0	0	0	4	4	3	0	7	5	0	0	0	0	12	18	0	0	0	5	2	0	0	0	9	0	0	0
f__norank_o__WCHB1-41	0		0	0	0	2	0	0	5	0	2	0	0	0	0	0	0	9	8	5	2	0	2	0	0	2	3	18	0	7	2	0	0	0	0	6	5	3	0	0	5	0	0	0	0	2	36	0	0
f__norank_o__WD260	0		0	0	0	0	0	0	0	0	0	0	0	0	0	0	0	0	0	0	0	0	0	0	0	0	0	0	0	0	0	0	0	0	0	0	0	0	0	0	0	0	0	0	0	0	0	0	4
f__norank_o__Xanthomonadales	0		0	0	0	0	0	0	0	0	0	0	0	0	0	0	0	0	0	0	0	0	0	0	0	0	0	0	0	0	0	0	0	0	0	0	0	0	0	0	0	0	0	0	0	0	0	0	0
f__norank_o__Zavarziniales	0		0	0	0	0	0	0	0	0	0	0	0	0	0	0	0	0	0	0	0	0	0	0	0	0	0	0	0	0	0	0	0	0	0	0	0	0	0	0	0	0	0	0	0	0	0	0	0
f__norank_o__eub62A3	0		0	0	0	0	0	0	0	0	0	0	0	0	0	0	0	0	0	0	0	0	0	0	0	0	0	0	0	0	0	0	0	0	0	0	0	0	0	0	0	0	0	0	0	0	0	0	0
f__norank_o__mle1-27	0		0	0	0	0	0	0	0	0	0	0	0	0	0	0	0	0	0	0	0	0	0	0	0	0	0	0	0	0	0	0	0	0	0	6	0	0	0	0	0	0	0	0	0	0	0	0	0
f__norank_o__norank_c__4-29-1	0		4	0	0	0	0	0	0	0	0	0	0	0	0	0	0	0	0	0	0	0	0	0	0	0	0	0	0	0	0	0	0	0	0	0	2	0	0	0	0	0	0	7	0	0	0	0	0
f__norank_o__norank_c__AD3	0		0	0	0	0	0	0	0	0	0	0	0	0	0	0	0	0	0	0	0	0	0	0	0	0	0	0	0	0	0	0	0	0	0	0	0	0	0	0	0	0	0	0	0	0	0	0	0
f__norank_o__norank_c__AKAU4049	0		0	0	0	0	0	0	0	0	0	0	0	0	0	0	0	0	0	0	0	0	0	0	0	0	0	0	0	0	0	0	0	0	0	0	0	0	0	0	0	0	0	0	0	0	0	0	0
f__norank_o__norank_c__AT-s3-28	0		0	0	0	0	0	0	0	0	0	0	0	0	0	0	0	0	0	0	0	0	0	0	0	0	0	0	0	0	0	0	0	0	0	0	0	0	0	0	0	0	0	0	0	0	0	0	0
f__norank_o__norank_c__Acidimicrobiia	0		3	0	2	0	0	0	5	0	0	0	0	0	0	0	0	0	0	0	0	0	0	0	0	0	0	0	0	0	0	0	0	0	0	0	3	0	0	0	0	5	0	0	0	0	0	0	0
f__norank_o__norank_c__Acidobacteriae	0		0	0	0	0	0	0	0	0	0	0	0	0	0	0	0	0	0	0	0	0	0	0	0	0	0	0	0	0	0	0	0	0	0	0	0	0	0	0	0	0	0	0	0	0	0	0	0
f__norank_o__norank_c__Alphaproteobacteria	0		4	0	0	0	0	0	0	0	0	0	0	0	0	0	0	0	0	0	0	0	0	0	0	0	0	0	0	0	0	0	0	0	0	0	0	0	0	0	0	0	0	0	0	0	0	0	0
f__norank_o__norank_c__Anaerolineae	0		0	0	0	0	0	0	0	0	0	0	0	0	0	0	0	0	0	0	0	0	0	0	0	0	0	0	0	0	0	0	0	0	0	0	0	0	0	0	0	0	0	0	0	0	0	0	0
f__norank_o__norank_c__BD2-11_terrestrial_group	0		0	0	0	0	0	0	0	0	0	0	0	0	0	0	0	0	0	0	0	0	0	5	0	0	0	0	0	0	0	0	0	0	0	0	0	0	0	0	0	0	0	0	0	0	0	0	0
f__norank_o__norank_c__BD7-11	0		0	0	0	0	0	0	0	0	0	0	0	0	0	0	0	0	0	0	0	0	0	0	0	0	0	0	0	0	0	0	0	0	0	0	0	0	0	0	0	0	0	0	0	0	0	0	0
f__norank_o__norank_c__BRH-c20a	0		0	0	0	0	0	0	0	0	0	0	0	0	0	0	0	0	0	0	0	0	0	0	0	0	0	0	0	0	0	0	0	0	0	0	0	0	0	0	0	0	0	0	0	0	0	0	0
f__norank_o__norank_c__Berkelbacteria	0		0	0	0	0	0	0	0	0	0	0	0	0	0	0	0	0	0	0	0	0	0	0	0	0	0	0	0	0	0	0	0	0	0	0	0	0	0	0	0	3	0	0	0	0	0	0	0
f__norank_o__norank_c__CPR2	0		0	0	0	0	0	0	0	0	0	0	0	0	0	0	0	0	0	0	0	0	0	0	0	0	0	0	0	0	0	0	0	0	0	0	0	0	0	0	0	0	0	0	0	0	0	0	0
f__norank_o__norank_c__Clostridia	0		2	0	5	6	0	0	7	0	0	0	0	0	0	0	0	5	2	0	0	0	5	0	0	0	2	0	0	6	7	0	4	0	0	2	0	0	0	0	10	0	0	0	0	0	18	5	0
f__norank_o__norank_c__D8A-2	0		0	0	0	0	0	0	0	0	0	0	0	0	0	0	0	0	0	0	0	0	0	0	0	0	0	0	0	0	0	0	0	0	0	0	0	0	0	0	0	0	0	0	0	0	0	0	0
f__norank_o__norank_c__DG-56	0		0	0	0	0	0	0	0	0	0	0	0	0	0	0	0	0	0	0	0	0	0	0	0	0	0	0	0	0	0	0	0	0	0	0	0	0	0	0	0	0	0	0	0	0	0	0	0
f__norank_o__norank_c__Dojkabacteria	0		9	0	0	3	0	0	0	0	0	0	0	0	0	0	0	0	0	0	0	0	0	0	0	0	0	0	0	0	0	0	0	0	0	0	0	0	0	0	0	0	0	0	0	0	0	0	0
f__norank_o__norank_c__Gitt-GS-136	0		2	0	0	0	0	0	0	0	0	0	0	0	0	0	0	0	0	0	0	0	0	0	0	0	0	3	0	3	0	0	0	0	0	4	0	0	0	0	0	0	0	0	0	4	6	0	0
f__norank_o__norank_c__Gracilibacteria	0		0	0	0	0	0	0	0	0	0	0	0	0	0	0	0	33	0	0	0	0	42	0	0	21	0	4	0	33	0	0	0	0	0	0	0	4	0	0	9	0	0	0	0	3	13	24	0
f__norank_o__norank_c__JG30-KF-CM66	0		0	0	4	0	0	0	0	0	0	0	0	0	0	0	0	0	0	0	0	0	0	0	0	0	0	3	5	0	0	0	0	0	0	2	0	0	0	0	0	0	0	0	0	2	0	0	0
f__norank_o__norank_c__KD4-96	6		67	0	0	0	0	0	0	11	0	0	0	0	4	0	0	3	0	0	0	0	0	2	0	0	3	0	0	4	0	0	0	7	0	0	6	0	0	0	32	0	0	0	0	0	0	0	0
f__norank_o__norank_c__Limnochordia	0		5	0	0	0	0	0	0	0	0	0	0	0	0	0	0	0	0	0	0	0	0	0	0	0	0	0	0	0	0	0	0	0	0	0	0	0	0	0	0	0	0	0	0	0	0	0	0
f__norank_o__norank_c__Lineage_IIa	0		0	0	0	0	0	0	0	0	0	0	0	0	0	0	0	0	0	0	0	0	0	0	0	0	0	0	0	0	0	0	0	0	0	0	0	0	0	0	0	0	0	0	0	0	0	0	0
f__norank_o__norank_c__MB-A2-108	0		15	0	0	0	0	0	4	2	6	0	0	0	0	0	0	0	0	0	0	0	0	0	0	0	0	0	0	2	0	0	0	0	0	2	0	0	0	0	0	0	0	5	0	2	0	3	0
f__norank_o__norank_c__Microgenomatia	0		0	0	0	0	0	0	0	0	0	0	0	0	0	0	0	0	0	0	0	0	0	0	0	0	0	0	0	0	0	0	0	0	0	0	0	0	0	0	0	0	0	0	0	0	0	0	0
f__norank_o__norank_c__OLB14	0		0	0	0	0	0	0	0	8	0	0	0	0	0	0	0	0	0	0	0	0	0	0	0	0	0	0	0	0	0	0	0	0	0	0	0	0	0	0	0	0	0	0	0	0	0	0	0
f__norank_o__norank_c__OM190	0		0	0	3	0	0	0	0	0	0	0	0	0	0	0	0	0	0	0	0	0	0	0	0	0	0	0	0	0	0	0	0	0	0	0	0	0	0	0	0	0	0	0	0	0	0	0	0
f__norank_o__norank_c__P9X2b3D02	0		0	0	0	0	0	0	0	0	0	0	0	0	0	0	0	0	0	0	0	0	0	0	0	0	0	0	0	0	0	0	0	0	0	0	0	0	0	0	0	0	0	0	0	0	0	0	0
f__norank_o__norank_c__PAUC43f_marine_benthic_group	0		0	0	0	0	0	0	0	0	0	0	0	0	0	0	0	0	0	0	0	0	0	0	0	0	0	0	0	0	0	0	0	0	0	0	0	0	0	0	0	0	0	0	0	0	0	0	0
f__norank_o__norank_c__Parcubacteria	0		0	0	0	0	0	0	0	0	0	0	0	0	0	0	0	0	0	0	0	0	0	0	0	0	0	0	0	0	0	0	0	0	0	2	0	0	0	0	0	0	0	0	0	0	0	0	0
f__norank_o__norank_c__Pla4_lineage	0		5	0	0	0	0	0	0	0	0	0	0	0	0	0	0	0	0	0	0	0	0	0	0	0	0	0	0	0	0	0	0	0	0	0	0	0	0	0	0	0	0	0	0	0	0	0	0
f__norank_o__norank_c__Planctomycetes	0		0	0	0	0	0	0	0	0	0	0	0	0	0	0	0	0	0	0	0	0	0	0	0	0	0	0	0	0	0	0	0	0	0	0	0	0	0	0	7	0	0	0	0	0	0	0	0
f__norank_o__norank_c__S0134_terrestrial_group	0		0	0	5	0	0	0	0	0	0	0	0	0	0	0	0	0	0	0	0	0	0	0	0	2	0	0	0	0	0	0	0	0	0	0	2	0	0	0	0	0	0	0	0	0	0	0	0
f__norank_o__norank_c__SHA-26	0		0	0	0	0	0	0	0	0	0	0	0	0	0	0	0	0	0	0	0	0	0	0	0	0	0	0	0	0	0	0	0	0	0	0	0	0	0	0	0	0	0	0	0	0	0	0	0
f__norank_o__norank_c__SJA-28	0		0	0	0	0	0	0	0	0	0	0	0	0	0	0	0	0	0	0	0	0	0	0	0	0	0	0	0	0	0	0	0	0	0	0	0	0	0	0	6	0	0	0	0	0	0	0	0
f__norank_o__norank_c__Sericytochromatia	0		2	0	0	0	0	0	9	0	0	0	0	0	4	0	0	2	0	0	0	0	0	0	3	0	0	0	0	0	0	0	0	0	0	2	0	0	0	0	0	0	0	0	7	0	19	0	0
f__norank_o__norank_c__Subgroup_11	0		0	0	0	0	0	0	0	0	0	0	0	0	0	0	0	0	0	0	0	0	0	0	0	0	0	0	0	0	0	0	0	0	0	0	0	0	0	0	0	0	0	0	0	0	0	0	0
f__norank_o__norank_c__Subgroup_18	0		0	0	0	0	0	0	0	0	0	0	0	0	0	0	0	0	0	0	0	0	0	0	0	0	0	0	0	0	0	0	0	0	0	0	0	0	0	0	0	0	0	0	0	0	0	0	0
f__norank_o__norank_c__Subgroup_19	0		0	0	0	0	0	0	0	0	0	0	0	0	0	0	0	0	0	0	0	0	0	0	0	0	0	0	0	0	0	0	0	0	0	0	0	0	0	0	0	0	0	0	0	0	0	0	0
f__norank_o__norank_c__Subgroup_21	0		0	0	0	0	0	0	0	0	0	0	0	0	0	0	0	0	0	0	0	3	0	0	0	0	0	0	0	0	0	0	0	0	0	0	0	0	0	0	0	0	0	0	0	0	0	0	0
f__norank_o__norank_c__Subgroup_22	0		5	0	0	0	0	0	0	0	0	0	0	0	0	0	0	0	0	0	0	0	0	4	0	0	0	0	0	0	0	0	0	0	0	2	0	0	0	0	0	0	0	0	0	0	0	0	0
f__norank_o__norank_c__Subgroup_25	0		0	0	0	0	0	0	0	0	0	0	0	0	0	0	0	0	0	0	0	0	0	0	0	0	0	0	0	0	5	0	0	0	0	0	0	0	0	0	0	0	0	0	0	0	0	0	0
f__norank_o__norank_c__Subgroup_5	0		0	0	0	0	0	0	0	0	0	0	0	0	0	0	0	0	0	0	0	0	0	0	0	0	0	0	0	0	0	0	0	0	0	0	0	0	0	0	0	0	0	0	0	0	0	0	0
f__norank_o__norank_c__Sumerlaeia	0		0	0	0	0	0	0	0	0	0	0	0	0	0	0	0	0	0	0	0	0	0	0	0	0	0	0	0	0	0	0	0	0	0	0	0	0	0	0	0	0	0	0	0	0	0	0	0
f__norank_o__norank_c__TK10	0		9	0	0	5	0	0	0	0	0	0	0	0	0	0	0	0	0	0	0	0	0	3	3	2	0	0	0	0	0	0	0	0	0	0	0	0	0	0	0	0	0	0	0	2	0	2	0
f__norank_o__norank_c__Thermodesulfovibrionia	44		15	0	14	0	0	3	0	0	0	0	0	0	0	0	0	0	0	0	0	0	0	3	4	0	4	7	0	0	0	0	0	0	0	0	7	2	0	0	0	0	0	3	0	2	0	0	0
f__norank_o__norank_c__Thermoleophilia	0		0	0	0	0	0	0	0	0	0	0	0	0	0	0	0	0	0	0	0	0	0	0	0	0	0	0	0	0	0	0	0	0	0	5	0	0	0	0	0	0	0	0	0	0	0	0	0
f__norank_o__norank_c__Verrucomicrobiae	0		0	0	0	0	0	0	0	0	0	0	0	0	0	0	0	0	0	0	0	0	0	0	0	0	0	0	0	0	0	0	0	0	0	0	0	0	0	0	0	0	0	0	0	0	0	0	0
f__norank_o__norank_c__WWE3	0		0	0	0	0	0	0	0	0	0	0	0	0	0	0	0	0	0	0	0	0	0	0	0	0	0	0	0	0	0	0	0	0	0	0	0	0	0	0	0	0	0	0	0	0	0	0	0
f__norank_o__norank_c__bacteriap25	0		0	0	0	0	0	0	0	0	0	0	0	0	0	0	0	0	0	0	0	0	0	0	0	0	0	0	0	0	0	0	0	0	0	0	16	0	0	0	0	0	0	0	0	0	0	0	0
f__norank_o__norank_c__c5LKS83	0		0	3	0	0	0	0	0	0	7	0	0	0	0	3	3	0	0	0	0	0	0	0	0	0	0	0	0	0	0	3	0	0	5	0	0	0	0	4	0	2	0	0	0	0	0	0	8
f__norank_o__norank_c__norank_p__Armatimonadota	0		15	0	0	0	0	0	0	0	0	0	0	0	0	0	0	0	0	0	0	0	0	0	0	0	0	0	0	0	0	0	0	0	0	3	3	0	0	0	0	0	0	0	0	0	0	0	0
f__norank_o__norank_c__norank_p__Desulfobacterota	0		5	0	3	0	0	0	0	0	0	0	0	0	0	0	0	0	0	0	0	0	0	0	0	0	0	0	0	0	0	0	0	0	0	0	0	4	0	0	0	0	0	0	0	0	0	0	4
f__norank_o__norank_c__norank_p__Firmicutes	0		0	0	0	0	0	0	0	0	0	0	0	0	0	0	0	0	0	0	0	0	0	0	0	0	0	0	0	0	0	0	0	0	0	5	0	0	0	0	0	0	0	0	0	0	0	0	0
f__norank_o__norank_c__norank_p__Latescibacterota	0		4	0	0	0	0	0	0	0	0	0	0	0	0	0	0	0	0	0	0	0	0	0	0	0	0	0	0	2	0	0	0	0	0	3	0	0	0	0	0	0	0	0	0	2	0	0	0
f__norank_o__norank_c__norank_p__MBNT15	0		0	0	5	0	0	0	0	0	0	0	0	0	0	0	0	0	0	0	0	0	0	0	0	0	0	0	0	0	0	0	0	0	0	0	0	2	0	0	0	0	0	0	0	0	0	0	0
f__norank_o__norank_c__norank_p__Margulisbacteria	0		0	0	0	0	0	0	0	0	0	0	0	0	0	0	0	0	0	0	0	0	0	0	0	0	0	0	0	0	0	0	0	0	0	0	0	0	0	0	0	0	0	0	0	0	0	0	0
f__norank_o__norank_c__norank_p__NB1-j	11		0	0	0	0	0	0	0	0	0	0	0	0	0	0	0	0	0	0	0	0	0	2	0	8	0	0	0	0	0	0	0	0	0	5	0	0	0	0	0	0	0	0	0	3	0	0	0
f__norank_o__norank_c__norank_p__Patescibacteria	0		0	0	0	0	0	0	0	0	0	0	0	0	0	0	0	0	2	0	0	0	0	0	0	0	0	0	0	0	0	0	0	0	0	0	0	0	0	0	0	0	0	0	0	0	0	0	0
f__norank_o__norank_c__norank_p__Poribacteria	0		0	0	0	0	0	0	0	0	0	0	0	0	0	0	0	0	0	0	0	0	0	0	0	0	0	0	0	0	0	0	0	0	0	0	0	0	0	0	0	0	0	0	0	0	0	0	0
f__norank_o__norank_c__norank_p__RCP2-54	0		0	0	0	0	0	0	0	0	0	0	0	0	0	0	0	0	0	0	0	0	0	0	0	0	0	0	0	0	0	0	0	0	0	0	0	0	0	0	0	0	0	0	0	0	0	0	0
f__norank_o__norank_c__norank_p__Rs-K70_termite_group	0		0	0	0	0	0	0	0	0	0	0	0	0	0	0	0	0	0	0	0	0	0	0	0	0	0	0	0	0	0	0	0	0	0	0	0	0	0	0	0	0	0	0	0	0	0	0	0
f__norank_o__norank_c__norank_p__SAR324_cladeMarine_group_B	0		0	0	0	0	0	0	0	2	0	0	0	0	0	0	0	0	0	0	0	0	0	0	0	0	0	0	0	0	0	0	0	0	0	0	0	0	0	0	0	0	0	0	0	0	0	0	0
f__norank_o__norank_c__norank_p__Sva0485	7		7	0	5	0	0	0	0	0	0	0	0	0	0	0	0	0	0	0	0	0	0	0	0	0	0	2	0	0	0	0	0	0	0	2	0	0	0	0	0	0	0	0	0	0	0	0	0
f__norank_o__norank_c__norank_p__WPS-2	0		0	0	0	0	0	0	0	0	0	0	0	0	0	0	2	0	2	0	0	0	0	0	0	0	2	0	0	0	0	0	0	0	0	2	0	0	0	0	0	0	0	0	0	0	0	0	2
f__norank_o__norank_c__norank_p__WS2	0		0	0	0	0	0	0	0	0	0	0	0	0	0	0	0	0	0	0	0	0	0	0	0	0	0	0	0	0	0	0	0	0	0	0	0	0	0	0	0	0	0	0	0	0	0	0	0
f__norank_o__norank_c__norank_p__WS4	0		0	0	0	0	0	0	0	0	0	0	0	0	0	0	0	0	0	0	0	0	0	0	0	0	0	0	0	0	0	0	0	0	0	0	0	0	0	0	0	0	0	0	0	0	0	0	0
f__norank_o__norank_c__vadinHA49	0		0	0	0	0	0	0	0	0	0	0	0	0	0	0	0	0	0	0	0	0	0	0	0	0	0	0	0	0	0	0	0	0	0	0	0	0	0	0	0	0	0	0	0	0	0	0	0
f__p-251-o5	0		0	5	0	15	0	0	17	0	0	0	0	2	0	0	0	13	41	11	0	0	0	0	0	9	6	60	0	16	12	0	0	0	0	12	15	12	0	0	14	8	0	0	0	0	30	24	0
f__p-2534-18B5_gut_group	0		0	0	0	3	0	0	0	0	0	0	0	0	0	0	0	0	0	0	0	0	0	0	0	0	0	4	0	0	0	0	0	0	0	0	0	0	0	0	0	0	0	0	0	0	0	0	0
f__unclassified_c__Acidimicrobiia	0		0	0	0	0	0	0	0	0	0	0	0	0	5	0	0	0	0	0	0	0	2	0	0	0	0	0	0	0	0	0	0	0	0	0	8	0	0	0	0	0	0	0	0	0	0	0	0
f__unclassified_c__Acidobacteriae	5		0	0	0	0	0	0	0	0	0	0	0	0	0	0	0	0	0	0	0	0	0	0	0	0	0	0	4	0	0	0	0	0	0	0	0	0	0	0	0	0	0	0	0	0	0	0	0
f__unclassified_c__Actinobacteria	0		0	0	0	0	0	0	2	5	0	0	0	0	0	0	0	0	16	0	2	0	0	0	0	0	3	4	0	3	0	0	0	0	0	15	0	0	0	0	0	0	0	0	0	0	0	5	0
f__unclassified_c__Alphaproteobacteria	0		11	0	2	0	0	0	0	0	0	0	0	0	0	0	0	0	3	0	0	0	0	0	0	0	0	0	0	0	0	0	0	0	0	0	0	0	0	0	0	0	0	0	0	0	9	0	0
f__unclassified_c__Anaerolineae	7		0	0	0	0	0	0	0	0	0	0	0	0	0	0	0	0	0	0	0	0	0	2	0	0	0	0	0	0	0	0	0	0	0	0	0	0	0	0	0	0	0	2	0	0	0	0	0
f__unclassified_c__Bacilli	0		0	0	4	0	0	0	0	0	0	4	0	0	0	0	0	0	0	0	0	0	0	0	0	0	0	0	0	0	0	0	0	0	0	0	0	0	0	0	9	0	0	0	0	0	0	0	0
f__unclassified_c__Bacteroidia	0		4	0	0	0	0	0	0	0	0	0	0	0	4	0	2	0	3	0	0	0	0	0	0	2	0	0	0	0	0	0	0	0	0	0	3	0	0	0	0	0	0	0	0	0	10	0	0
f__unclassified_c__Blastocatellia	0		0	0	0	0	0	0	0	0	0	0	0	0	0	0	0	0	0	0	0	0	0	0	0	0	0	0	0	0	0	0	0	0	0	0	0	0	0	0	5	0	0	0	0	0	0	0	0
f__unclassified_c__Clostridia	0		9	0	3	31	3	0	14	25	0	2	2	13	0	0	0	38	40	3	0	0	12	0	0	11	16	11	0	4	5	0	7	0	3	25	30	9	0	4	40	6	0	0	0	10	107	41	2
f__unclassified_c__Cyanobacteriia	0		0	0	0	0	0	0	0	0	0	0	0	0	0	0	0	0	0	0	0	0	0	0	0	0	0	0	0	0	0	0	0	0	0	0	0	0	0	0	0	0	0	0	0	0	0	0	0
f__unclassified_c__Desulfuromonadia	0		3	0	0	0	0	0	0	0	0	0	0	0	0	0	0	0	0	0	0	0	0	0	0	0	0	0	0	0	0	0	0	0	0	0	0	0	0	0	0	0	0	0	0	0	0	0	0
f__unclassified_c__Gammaproteobacteria	15		3	0	0	0	0	0	0	4	0	0	0	0	0	0	0	0	0	0	3	0	2	0	0	5	2	3	0	0	0	2	0	0	0	4	7	19	0	0	0	0	0	0	0	16	0	0	0
f__unclassified_c__Gracilibacteria	0		0	0	0	0	0	0	0	0	0	0	0	0	0	0	0	0	0	0	0	0	0	0	0	2	0	0	0	0	0	0	0	0	0	0	0	0	0	0	0	0	0	0	0	0	0	0	0
f__unclassified_c__Negativicutes	0		0	0	0	0	0	0	0	0	0	0	0	0	0	0	0	0	0	0	0	0	0	0	0	0	0	2	0	0	0	0	0	0	0	0	0	0	0	0	0	0	0	0	0	0	0	0	0
f__unclassified_c__Parcubacteria	0		0	0	0	0	0	0	0	0	0	0	0	0	0	0	0	0	0	0	0	0	0	0	0	0	0	0	0	0	0	0	0	0	0	0	0	0	0	0	0	0	0	0	0	0	0	0	0
f__unclassified_c__Polyangia	0		0	0	0	0	0	0	0	0	0	0	0	0	0	0	0	0	0	0	0	0	0	0	0	0	0	0	0	0	0	0	0	0	0	0	0	0	0	0	0	0	0	0	0	0	0	0	0
f__unclassified_k__norank_d__Bacteria	448		813	21052	305	70	2	86	1068	185	82	48	90	187	57	12774	14802	2143	2041	81	101	546	273	938	201	12	357	86	125	140	2815	2620	1164	1876	68	146	152	307	1768	79	457	150	4	944	541	374	59	77	3052
f__unclassified_o__Acidobacteriales	0		3	0	0	0	0	0	0	0	0	0	0	0	0	0	0	0	0	0	0	0	0	0	0	0	0	0	0	0	0	0	0	0	0	0	0	0	0	0	0	0	0	0	0	0	0	0	0
f__unclassified_o__Aeromonadales	0		0	0	0	0	0	0	0	0	0	0	0	0	0	0	0	0	0	0	0	0	0	0	0	0	0	0	0	3	0	0	0	0	0	0	0	0	0	0	0	0	0	0	0	0	0	0	0
f__unclassified_o__Alphaproteobacteria_Incertae_Sedis	0		0	0	0	0	0	0	0	0	0	0	0	0	0	0	0	0	0	0	0	0	0	0	0	0	0	0	0	0	0	0	0	0	0	0	3	0	0	0	0	0	0	0	0	0	0	0	0
f__unclassified_o__Alteromonadales	0		0	0	0	0	0	0	0	0	0	0	0	0	0	0	0	0	0	0	0	0	0	2	0	0	0	0	0	0	0	0	0	0	0	0	0	0	0	0	0	0	0	0	0	0	0	0	0
f__unclassified_o__Babeliales	0		0	0	0	0	0	0	0	0	0	0	0	0	0	0	0	0	0	0	0	0	0	0	0	0	0	0	0	0	0	0	0	0	0	0	2	0	0	0	0	0	0	0	0	0	0	0	0
f__unclassified_o__Bacillales	0		9	0	0	0	0	0	0	0	0	0	0	0	0	0	0	0	0	0	0	0	0	0	0	0	0	0	0	0	0	0	0	0	0	0	0	0	0	0	0	0	0	0	0	0	0	0	0
f__unclassified_o__Bacteroidales	0		3	0	0	0	0	0	0	0	0	0	0	0	0	0	0	6	3	0	0	0	0	0	0	4	0	0	0	0	0	0	4	0	0	0	5	0	0	0	13	0	0	0	0	0	0	0	0
f__unclassified_o__Bradymonadales	0		0	0	0	6	0	0	0	3	0	4	0	0	0	0	0	0	0	0	0	0	0	0	0	0	0	0	0	0	0	0	0	0	0	0	0	0	0	0	0	0	0	0	0	0	0	0	0
f__unclassified_o__Burkholderiales	14		4	0	9	0	0	0	0	0	0	0	0	0	0	0	0	0	0	0	0	0	0	0	0	0	2	3	8	0	0	0	0	0	0	0	0	0	0	0	0	0	0	8	0	0	0	0	0
f__unclassified_o__Cellvibrionales	0		0	0	0	0	0	0	0	0	0	0	0	0	0	0	0	0	0	0	0	0	0	0	0	0	0	0	0	0	0	0	0	0	0	0	0	0	0	0	0	0	0	0	0	0	0	0	0
f__unclassified_o__Chitinophagales	0		7	0	0	0	0	0	0	0	0	0	0	0	0	0	0	0	0	0	0	0	0	0	0	0	0	2	0	0	0	0	0	0	0	0	0	0	0	0	0	0	0	0	0	0	0	0	0
f__unclassified_o__Chlamydiales	0		0	0	0	0	0	0	0	0	0	0	0	0	0	0	0	0	0	0	0	0	0	0	0	0	0	0	0	0	0	0	0	0	0	0	0	0	0	0	0	0	0	0	0	0	0	0	0
f__unclassified_o__Chthoniobacterales	0		0	0	0	0	0	0	0	0	0	0	0	0	0	0	0	0	0	0	0	0	0	0	0	0	0	0	0	0	2	0	0	0	0	0	0	0	0	0	0	0	0	0	0	0	0	0	0
f__unclassified_o__Clostridiales	0		0	0	0	0	0	0	0	0	0	0	0	0	0	0	0	0	0	0	0	0	0	0	0	0	0	0	0	0	0	0	0	0	0	0	0	0	0	0	0	0	0	0	0	0	0	0	0
f__unclassified_o__Coriobacteriales	0		0	0	0	0	0	0	0	0	0	0	0	0	0	0	0	0	0	0	0	0	0	0	0	0	0	0	0	3	0	0	0	0	0	0	0	0	0	0	4	0	0	0	0	0	2	0	0
f__unclassified_o__Cyanobacteriales	0		5	0	0	0	0	0	0	0	0	0	0	0	0	0	0	0	0	0	0	0	0	0	0	0	0	0	0	0	0	0	0	0	0	0	0	0	0	0	0	0	0	0	0	0	0	0	0
f__unclassified_o__Enterobacterales	0		0	0	10	15	0	0	0	0	0	0	0	0	0	0	0	15	0	0	0	0	0	0	0	0	0	25	0	27	7	0	0	0	0	26	210	0	0	0	9	16	0	0	0	0	14	0	0
f__unclassified_o__Erysipelotrichales	0		0	0	0	0	0	0	0	0	0	0	0	0	0	0	0	0	0	0	0	0	0	0	0	2	0	0	0	0	0	0	0	0	0	0	0	0	0	0	0	0	0	0	0	0	0	0	0
f__unclassified_o__Flavobacteriales	0		0	0	0	0	0	0	0	0	0	0	0	0	0	0	0	0	0	0	0	0	0	0	0	0	0	0	0	0	0	0	0	0	0	0	0	0	0	0	0	0	0	0	0	0	0	0	0
f__unclassified_o__Frankiales	0		0	0	2	0	0	0	0	0	0	0	0	0	0	0	0	0	0	0	0	0	0	0	0	0	0	0	0	0	0	0	0	0	0	0	0	0	0	2	3	4	0	0	0	0	0	0	0
f__unclassified_o__Gaiellales	0		0	0	0	0	0	0	0	0	0	0	0	0	0	0	0	0	0	0	0	0	0	0	0	0	0	0	0	0	0	0	0	0	0	0	0	0	0	0	0	0	0	0	0	0	0	0	0
f__unclassified_o__Gammaproteobacteria_Incertae_Sedis	8		3	0	15	0	0	0	0	0	3	0	0	0	0	0	0	0	2	3	0	0	0	0	0	0	0	0	0	0	0	2	0	0	0	5	0	0	0	0	0	0	0	0	0	0	0	0	0
f__unclassified_o__Kallotenuales	0		0	0	0	0	0	0	0	0	0	0	0	0	0	0	0	0	0	0	0	0	0	0	0	0	0	0	0	0	0	0	0	0	0	0	0	0	0	0	0	0	0	0	0	0	0	0	0
f__unclassified_o__Lachnospirales	0		0	0	0	0	0	0	0	0	0	0	0	0	0	0	0	2	0	0	0	0	0	0	0	0	0	0	0	0	0	0	0	0	0	0	0	0	0	0	0	0	0	0	0	0	0	0	0
f__unclassified_o__Lactobacillales	0		8	0	4	2	21	0	0	0	0	29	0	2	0	0	17	73	7	0	23	7	18	0	8	42	0	18	0	70	2	0	20	0	17	10	4	0	0	3	7	0	0	0	0	0	10	15	5
f__unclassified_o__Micavibrionales	0		0	0	0	2	0	0	0	0	0	0	0	0	0	0	0	0	0	0	0	0	0	0	0	0	2	0	0	0	0	0	0	0	0	0	0	0	0	0	0	0	0	0	0	0	8	0	0
f__unclassified_o__Micrococcales	0		5	17	4	0	41	0	3	0	6	173	0	30	0	0	40	0	16	3	84	7	3	2	3	2	19	30	0	5	0	5	26	0	23	0	18	0	13	46	8	15	0	0	0	10	43	12	0
f__unclassified_o__Microtrichales	0		0	0	3	0	0	0	0	0	0	0	0	0	0	0	0	0	0	0	0	0	0	0	0	0	0	0	0	0	0	0	0	0	0	0	13	0	0	0	0	0	0	0	0	2	0	3	0
f__unclassified_o__Myxococcales	0		0	0	0	0	0	0	0	0	0	0	0	0	0	0	0	0	0	0	0	0	0	0	0	0	0	0	0	0	0	0	0	0	0	0	0	0	0	0	0	0	0	0	0	0	0	0	0
f__unclassified_o__Opitutales	0		0	0	0	0	0	0	0	0	0	0	0	0	0	0	0	0	0	0	0	0	0	0	0	0	0	0	0	0	0	0	0	0	0	0	0	0	0	0	0	0	0	0	0	0	0	0	0
f__unclassified_o__Oscillospirales	0		0	0	0	12	0	0	2	4	0	2	0	6	0	0	0	7	0	0	3	0	2	0	0	0	0	10	0	0	0	0	0	0	0	2	0	2	0	0	4	0	0	3	0	0	98	0	0
f__unclassified_o__Oxyphotobacteria_Incertae_Sedis	0		36	0	0	0	0	0	0	13	0	0	0	0	0	0	0	0	2	0	0	0	0	0	0	0	0	0	0	0	0	0	0	0	0	0	0	0	0	0	0	0	0	0	0	2	0	0	0
f__unclassified_o__Peptostreptococcales-Tissierellales	0		0	0	0	0	0	0	0	0	0	0	0	0	0	0	0	0	0	0	0	0	0	0	0	0	0	0	0	0	0	0	0	0	0	0	0	0	0	0	0	0	0	0	0	0	0	0	0
f__unclassified_o__Polyangiales	0		0	0	0	0	0	0	0	0	0	0	0	0	0	0	0	0	0	0	0	0	0	0	0	0	0	0	0	0	0	0	0	0	0	0	0	0	0	0	0	0	0	0	0	0	0	0	0
f__unclassified_o__Rhizobiales	0		19	0	0	0	0	0	0	0	0	0	0	0	0	0	0	0	0	0	0	0	0	0	0	0	0	0	0	0	0	0	0	0	0	0	0	0	0	0	0	0	0	0	0	0	0	0	0
f__unclassified_o__Rickettsiales	0		0	0	0	0	0	0	0	0	0	0	0	0	0	0	0	0	0	0	0	0	0	0	0	0	0	0	0	0	0	0	0	0	0	0	0	0	0	0	0	0	0	0	0	0	0	0	0
f__unclassified_o__SBR1031	0		0	0	0	0	0	0	0	0	0	0	0	0	0	0	0	0	0	0	0	0	0	0	0	0	0	0	0	0	0	0	0	0	0	0	0	0	0	0	0	0	0	0	0	0	0	0	0
f__unclassified_o__Saccharimonadales	0		17	0	5	6	0	3	3	0	0	25	0	0	0	0	0	4	0	2	6	23	4	0	0	0	0	5	0	0	49	0	5	0	0	39	0	2	0	10	0	0	0	0	6	13	40	17	0
f__unclassified_o__Solirubrobacterales	0		0	0	0	0	0	0	0	0	0	0	0	0	0	0	0	0	0	0	0	0	0	0	0	0	0	0	0	0	0	0	0	0	0	0	4	0	0	0	0	0	0	0	0	0	0	0	0
f__unclassified_o__Xanthomonadales	0		0	0	0	0	0	0	0	0	0	0	0	0	0	0	0	0	0	0	0	0	4	0	0	0	0	0	0	0	0	0	0	0	0	0	0	0	0	0	0	0	0	0	0	0	0	0	0
f__unclassified_o__norank_c__Clostridia	0		0	0	0	0	0	0	0	0	0	0	0	0	0	0	0	0	0	0	0	0	0	0	0	0	0	0	0	0	0	0	0	0	0	0	0	0	0	0	0	0	0	0	0	0	0	0	0
f__unclassified_o__norank_c__Desulfuromonadia	0		0	0	0	0	0	0	0	0	0	0	0	0	0	0	0	0	0	0	0	0	0	0	0	0	0	0	0	0	0	0	0	0	0	0	0	0	0	0	0	0	0	0	0	0	0	0	0
f__unclassified_p__Actinobacteriota	0		6	0	0	0	0	0	0	6	0	0	0	0	0	0	0	0	0	0	0	0	0	0	0	0	0	0	0	0	0	0	0	0	0	0	0	0	0	0	0	0	0	0	0	0	0	0	0
f__unclassified_p__Chloroflexi	10		0	0	0	0	0	0	0	0	0	0	0	0	0	0	0	0	0	0	0	0	0	0	0	0	0	0	0	0	0	0	0	0	0	0	0	0	0	0	0	0	0	0	0	0	0	0	0
f__unclassified_p__Desulfobacterota	0		0	0	0	0	0	0	0	0	0	0	0	0	0	0	0	0	0	0	0	0	0	0	0	0	0	0	0	0	0	0	0	0	0	0	0	0	0	0	0	0	0	0	0	0	0	0	0
f__unclassified_p__Firmicutes	0		0	0	0	0	0	0	0	0	0	0	0	0	0	0	0	0	0	0	0	0	0	0	0	0	0	0	0	0	0	0	0	0	0	0	0	0	0	0	0	0	0	0	0	0	0	0	0
f__unclassified_p__Gemmatimonadota	0		0	0	0	0	0	0	0	0	0	0	0	0	0	0	0	0	0	0	0	0	0	0	0	0	0	0	0	0	0	0	0	0	0	0	0	0	0	0	0	0	0	0	0	0	0	0	0
f__unclassified_p__Patescibacteria	0		0	0	0	0	0	0	0	0	0	0	0	0	0	0	0	0	0	0	0	0	0	0	0	0	0	0	0	0	0	0	0	0	0	0	0	0	0	0	0	0	0	0	0	0	0	0	0
f__unclassified_p__Proteobacteria	0		0	28	0	0	0	0	0	0	0	0	0	0	0	6	11	0	0	0	0	0	0	2	0	0	0	0	0	0	6	0	0	0	0	0	0	0	0	0	0	0	0	0	0	0	0	0	0
f__unclassified_p__Verrucomicrobiota	0		0	0	0	0	0	0	0	0	0	0	0	0	0	0	0	0	0	0	0	0	0	0	0	0	0	0	0	0	0	0	0	0	0	0	0	0	0	0	0	0	0	0	0	0	0	0	0
f__vadinBE97	0		0	0	0	0	0	0	9	0	0	0	0	0	0	0	0	2	0	3	0	0	0	0	0	0	0	8	0	2	0	0	0	0	0	0	0	0	0	0	5	0	0	0	0	0	0	5	0
[truncated: 70 more columns]

## Sheet: Supp.Table S5
Table S5.The relative abundance of microbial genus in the milk of Tibetan sheep and goats during the lactation period.
#OTU ID		G0_13	G7_13	G0_8	G56_15	G0_14	G14_10	G56_4	G7_18	G28_14	G7_5	G7_10	G28_1	G7_16	G14_5	G7_11	G56_16	G56_17	G14_8	G28_9	G7_17	G28_3	G56_12	G28_5	G0_1	G0_17	G14_17	G14_12	G14_3	G7_12	G28_7	G28_15	G56_11	G56_10	G56_13	G56_6	G14_18	G14_9	G7_2	G56_2	G56_18	G28_2	G56_1	G14_4	G7_14	G28_18	G14_14	G28_10	G14_1
g__1174-901-12		0	0	0	0	0	0	0	0	0	0	0	0	0	0	0	0	0	0	0	0	0	0	0	0	0	0	0	0	0	0	0	0	0	0	0	0	0	0	0	0	0	0	0	0	0	0	0	0
g__1921-3		0	0	0	0	0	0	0	0	0	0	0	0	0	0	0	0	0	0	0	0	0	0	0	0	0	0	0	0	0	0	0	0	0	0	0	0	0	0	0	0	0	0	0	0	0	0	0	0
g__1959-1		0	0	0	0	0	0	0	0	0	0	0	0	0	0	0	0	0	0	0	0	0	0	0	0	0	0	0	0	0	0	0	0	0	0	0	0	0	0	0	0	0	0	0	0	0	0	0	0
g__28-YEA-48		0	0	0	0	0	0	0	0	0	0	0	0	0	0	0	0	0	0	0	0	0	0	0	0	0	0	0	0	0	0	0	0	0	0	0	0	0	0	0	0	0	0	0	0	0	0	0	0
g__A2		0	0	0	0	0	0	0	0	0	0	0	0	0	0	0	0	0	0	0	0	0	0	0	0	0	2	0	0	0	0	0	0	0	0	0	0	0	0	0	0	0	0	0	0	0	3	0	0
g__AAP99		0	0	0	0	0	0	0	0	0	0	0	0	0	0	0	0	0	0	0	0	0	0	0	0	0	0	0	0	0	0	0	0	0	0	0	0	0	0	0	0	0	0	0	0	0	0	0	0
g__ADurb.Bin063-1		2	0	0	0	0	0	0	0	0	0	0	0	0	0	0	0	0	0	0	0	0	0	0	0	0	0	0	0	0	0	0	0	0	0	0	0	0	0	0	0	0	0	0	0	0	0	0	0
g__ADurb.Bin120		0	0	0	0	0	0	0	0	0	0	0	0	0	0	0	0	0	0	0	0	0	0	0	0	0	0	0	0	0	0	0	0	0	0	0	0	0	0	0	0	0	0	0	0	0	0	0	0
g__AKYG587		0	0	0	0	0	0	0	0	0	0	0	0	0	0	0	0	0	0	0	0	0	0	0	0	0	0	0	0	0	0	0	0	0	0	0	0	0	0	0	0	0	0	0	0	0	0	0	0
g__Abditibacterium		0	0	0	0	0	0	0	0	0	0	0	0	0	0	0	0	0	0	7	0	0	0	0	0	0	0	0	0	0	0	0	0	0	0	0	4	2	2	0	0	0	0	0	0	0	0	0	0
g__Abiotrophia		0	0	0	0	0	0	0	0	0	0	0	0	0	0	0	0	0	0	0	0	0	0	0	0	0	0	0	0	0	0	0	0	0	0	0	0	0	0	0	0	0	0	0	0	0	0	0	0
g__Acetanaerobacterium		0	0	0	0	0	0	0	0	0	0	0	0	0	0	0	0	0	0	0	0	0	0	0	0	0	0	0	0	0	0	0	0	0	0	0	0	0	0	0	0	0	0	0	0	0	0	0	0
g__Acetatifactor		0	0	0	0	0	0	0	0	0	0	0	0	0	0	0	2	0	0	0	0	0	0	0	0	0	0	0	0	0	0	0	0	0	0	0	0	0	0	0	0	0	0	0	0	0	0	0	0
g__Acetitomaculum		0	0	0	0	4	24	4	0	8	18	0	18	0	4	0	0	0	14	28	5	4	0	41	0	4	15	33	63	0	22	12	0	0	0	0	22	23	3	0	0	24	16	0	0	3	8	46	21
g__Acetoanaerobium		0	0	0	0	3	4	0	0	3	0	0	8	0	5	0	0	0	0	0	2	0	0	0	0	0	0	3	0	0	0	0	0	2	0	0	21	0	0	0	0	0	0	0	0	0	7	0	0
g__Acetobacter		0	0	0	0	0	0	0	0	0	0	0	0	4	0	0	0	2	0	0	0	0	0	0	8	0	0	0	0	0	0	0	0	0	2	0	0	0	9	0	0	0	0	0	5	0	0	0	0
g__Acetobacterium		0	0	0	0	0	0	0	0	0	0	0	0	0	0	0	0	0	0	0	0	0	0	0	0	0	0	0	0	0	0	0	0	0	0	0	0	0	0	0	0	0	0	0	0	0	0	0	0
g__Acetomicrobium		0	0	0	0	0	0	0	0	0	0	0	0	0	0	0	0	0	0	0	0	0	0	0	0	0	0	0	0	0	0	0	0	0	0	0	0	0	0	0	0	0	0	0	0	0	0	0	0
g__Acholeplasma		0	0	0	2	0	0	35	0	0	0	0	52	0	0	0	0	4	0	0	0	23	3	0	0	0	0	0	0	0	0	0	0	22	0	11	0	0	0	0	19	0	0	0	0	0	0	0	0
g__Achromobacter		25	96	26	0	35	0	0	40	0	47	27	0	25	0	47	0	0	0	0	34	0	0	0	36	32	0	0	7	41	0	0	0	0	0	0	0	0	21	0	0	0	0	0	27	0	0	0	0
g__Acidaminococcus		0	0	0	0	0	0	0	0	0	0	0	0	0	0	0	0	0	0	0	0	0	0	0	0	0	0	0	0	0	0	0	0	0	0	0	0	0	0	0	0	0	0	0	0	0	0	0	0
g__Acidibacter		0	0	3	0	6	0	0	0	0	0	0	0	0	0	0	0	0	0	2	0	0	0	0	0	0	0	0	0	0	0	0	0	0	0	0	5	0	0	0	0	0	0	0	0	0	0	0	0
g__Acidicaldus		0	0	4	0	0	0	0	0	0	0	0	0	0	0	0	0	0	0	0	0	0	0	0	0	0	0	0	0	0	0	0	0	0	0	0	0	0	0	0	0	0	0	0	0	0	0	0	0
g__Acidiphilium		0	0	0	0	0	0	0	0	0	0	0	0	0	0	0	0	0	0	0	0	0	0	0	0	0	0	0	0	0	0	0	0	3	0	0	0	0	0	0	0	0	0	0	0	0	0	0	0
g__Acidipila		0	0	0	0	0	0	0	0	0	0	0	0	0	0	0	0	0	0	0	0	0	0	0	0	0	0	0	0	0	0	0	0	0	0	0	0	0	0	0	0	23	0	0	0	0	0	0	0
g__Acidipropionibacterium		0	0	0	0	0	0	0	0	0	0	0	0	0	0	0	0	0	0	0	0	0	0	0	0	0	0	0	0	0	0	0	0	0	0	0	0	0	0	0	0	0	0	0	0	0	0	0	0
g__Acidisoma		0	0	0	0	0	0	0	0	0	0	0	0	0	0	0	0	0	0	0	0	0	0	0	0	0	0	0	0	0	0	0	0	0	0	0	0	0	0	0	0	0	0	0	0	0	0	0	0
g__Acidocella		0	0	0	0	0	0	0	0	0	0	0	0	0	0	0	0	0	0	0	0	0	0	0	0	0	0	0	0	0	0	0	0	0	0	0	0	0	0	0	0	0	0	0	0	0	0	0	0
g__Acidothermus		0	0	8	0	0	0	0	0	0	0	0	0	0	0	0	0	0	0	0	0	0	0	0	0	0	0	0	0	0	0	0	0	0	0	0	0	0	0	0	0	0	0	0	0	0	0	0	0
g__Acidovorax		0	0	2	104	0	4337	0	0	270	0	7	9	0	3059	0	74	34	4976	194	0	94	80	385	0	9	3592	894	1273	0	253	376	119	67	344	139	3308	3944	9	76	45	451	107	71	6	872	2841	179	1037
g__Acinetobacter		135	153	143	57	204	116	18	69	97	120	85	36	4	161	89	32	45	130	161	117	84	39	104	82	121	23	43	41	27	126	136	58	39	59	66	110	323	71	44	17	342	245	10	307	88	305	886	555
g__Actinoalloteichus		0	0	0	0	0	0	0	0	0	0	0	0	0	0	0	0	0	0	0	0	0	0	0	0	0	0	0	0	0	0	0	0	0	0	0	0	0	0	0	0	0	0	0	0	0	0	0	0
g__Actinobacillus		0	0	0	0	0	0	0	0	0	0	0	0	0	0	0	0	0	0	0	0	0	0	0	0	0	0	0	0	0	0	0	0	0	0	0	0	0	0	0	0	0	0	0	0	0	0	0	0
g__Actinocorallia		0	0	0	0	0	0	0	0	0	0	0	0	0	0	0	0	0	0	0	0	0	0	0	0	0	0	0	0	0	0	0	0	0	0	0	0	0	0	0	0	3	0	0	0	0	0	0	0
g__Actinokineospora		0	0	0	0	0	0	0	0	0	0	0	0	0	0	0	0	0	0	0	0	0	0	0	0	0	0	0	0	0	0	0	0	0	0	0	0	0	0	0	0	0	0	0	0	0	0	0	0
g__Actinomadura		0	0	0	0	0	0	0	0	0	0	0	0	0	0	0	0	0	0	0	0	0	0	0	3	0	0	0	0	0	0	0	0	0	0	0	0	0	0	0	0	0	0	0	0	0	0	0	0
g__Actinomyces		0	0	0	0	0	0	0	0	0	5	0	18	6	0	0	0	0	0	0	0	0	0	2	0	0	8	0	3	0	76	5	0	0	0	0	2	3	0	0	0	3	7	449	0	0	10	0	33
g__Actinomycetospora		0	0	0	0	0	0	0	0	0	0	0	0	0	0	0	0	0	0	0	0	0	0	0	0	0	0	0	0	0	0	0	0	0	0	0	0	0	0	0	0	0	0	0	0	0	0	0	0
g__Actinophytocola		0	0	0	0	0	0	0	0	3	0	0	0	0	0	0	0	0	0	0	0	0	0	0	0	0	0	0	0	0	0	0	0	0	0	0	0	0	0	0	0	0	0	0	0	0	0	0	0
g__Actinospica		0	0	12	0	0	0	0	0	0	0	0	0	0	0	0	0	0	0	0	0	0	0	0	0	0	0	0	0	0	0	0	0	0	0	0	0	0	0	0	0	0	0	0	0	0	0	0	0
g__Actinotalea		0	0	0	0	7	0	0	0	0	0	0	0	0	0	0	0	0	0	0	0	0	0	0	0	0	0	0	0	0	0	0	0	0	0	0	0	0	0	0	0	0	0	0	0	0	0	8	0
g__Adhaeribacter		0	0	0	0	0	0	0	0	3	0	0	0	0	0	0	0	0	0	0	0	0	0	0	0	0	0	0	0	0	0	2	0	0	0	0	9	10	0	0	0	3	0	0	0	0	0	0	0
g__Adlercreutzia		0	0	0	0	0	0	0	0	0	0	0	0	6	0	0	0	0	0	0	0	0	0	0	0	0	0	0	0	0	0	0	0	0	0	0	0	0	0	0	0	0	0	0	0	0	0	0	0
g__Advenella		0	0	0	0	2	0	0	0	0	0	0	0	0	6	0	0	0	0	0	0	0	0	0	0	0	0	0	0	0	0	0	0	0	0	0	0	0	0	0	0	0	0	0	5	0	0	0	0
g__Aequorivita		0	0	0	0	9	10	0	0	0	0	0	26	0	0	3	0	0	0	78	0	10	6	3	0	0	0	4	2	0	5	0	0	18	0	10	0	5	0	0	17	0	4	0	3	0	0	10	0
g__Aeribacillus		0	0	0	0	0	0	0	0	0	0	0	0	0	0	0	0	0	0	0	0	0	0	0	0	0	0	0	0	0	0	0	0	0	0	0	0	0	0	0	0	0	0	0	0	0	0	0	0
g__Aeriscardovia		0	0	0	0	0	10	0	0	7	0	0	0	2	0	2	0	0	4	2	2	0	0	4	0	0	0	6	6	0	0	6	0	0	0	0	0	3	3	0	0	17	0	0	3	0	0	10	3
g__Aerococcus		0	2	26	0	13	39	62	15	2	3	0	82	0	11	0	0	18	5	236	3	95	10	0	0	4	25	4	33	0	14	8	6	15	0	52	13	11	0	23	25	17	3949	0	0	20	3	5	11
g__Aeromicrobium		0	0	9	0	30	0	0	0	0	13	0	27	0	18	0	0	0	31	40	0	14	11	12	0	14	4	22	0	0	8	0	0	0	0	6	45	29	0	0	16	0	0	0	8	0	60	29	32
g__Aeromonas		0	0	21	0	4	0	0	0	0	0	0	0	0	0	0	0	0	0	0	0	0	3	0	0	0	6	0	0	4	0	0	0	0	0	0	0	0	0	0	0	9	0	0	0	0	0	0	0
g__Aerosphaera		0	0	0	0	0	0	0	0	0	0	0	0	0	0	0	0	0	0	0	0	0	0	0	0	0	0	0	0	0	0	0	0	0	0	0	0	0	0	0	0	0	0	0	0	0	0	0	0
g__Aestuariicella		0	0	0	0	37	0	0	0	0	0	0	10	2	0	0	0	0	10	4	0	5	0	0	0	0	0	0	0	0	0	11	0	5	0	0	2	0	0	0	0	0	0	0	4	0	0	12	0
g__Aestuariicoccus		0	0	0	0	0	0	0	0	0	0	0	0	0	0	0	0	0	0	0	0	0	0	0	0	0	0	0	0	0	0	0	0	0	0	0	0	0	0	0	0	0	0	0	0	0	0	0	0
g__Aestuariimicrobium		0	0	0	0	0	0	0	0	0	4	0	0	0	0	5	0	0	0	0	0	0	0	0	0	0	0	0	0	0	0	0	0	0	0	0	6	0	0	0	2	0	0	0	0	0	2	0	0
g__Agathobacter		0	0	0	3	0	0	0	0	0	0	0	0	10	0	0	0	0	0	0	0	0	0	0	0	0	28	16	0	3	0	0	0	0	3	0	0	0	3	0	0	0	0	0	0	0	11	0	0
g__Aggregatibacter		0	0	0	0	0	0	0	0	0	0	0	0	0	0	0	0	0	0	0	0	0	0	0	0	0	0	0	0	0	0	0	0	0	0	0	0	0	0	0	0	0	0	0	0	0	0	0	0
g__Agrococcus		0	0	0	0	0	15	0	0	9	0	0	30	0	0	0	0	0	0	13	0	15	0	21	0	0	0	36	23	0	0	0	0	0	0	7	55	34	0	0	0	0	0	0	0	0	61	8	15
g__Agromyces		0	0	0	0	0	0	0	0	0	0	0	0	0	0	0	0	0	0	0	0	0	0	0	0	0	0	3	0	0	0	0	0	5	0	2	0	0	0	0	0	0	0	0	0	0	0	0	0
g__Ahniella		0	0	0	0	0	0	0	0	0	0	0	0	0	0	0	0	0	0	0	0	0	0	0	0	0	0	0	0	0	0	0	0	0	0	0	0	3	0	0	0	0	0	0	0	0	0	0	0
g__Akkermansia		0	3	9	0	3	14	0	5	57	21	0	15	4	0	4	0	0	37	57	28	2	0	0	0	0	13	156	49	0	32	19	0	0	0	0	67	0	9	0	6	46	4	0	6	4	53	115	52
g__Alcaligenes		0	3	0	0	0	0	0	4	0	0	0	0	0	0	0	0	0	0	0	0	0	0	0	0	2	0	0	0	0	0	0	0	0	0	0	0	0	0	0	0	0	0	0	0	0	0	0	0
g__Alcanivorax		0	0	0	0	0	0	0	0	0	0	0	0	0	0	2	0	0	0	0	0	0	0	0	0	0	2	0	0	0	0	0	0	0	0	0	0	0	0	0	0	0	0	0	0	0	0	0	0
g__Algoriphagus		0	0	0	0	0	5	0	0	0	0	0	0	4	0	0	0	0	0	0	0	0	0	3	2	0	0	2	0	2	0	0	0	0	0	0	0	3	0	0	0	0	0	0	5	4	0	3	0
g__Alicycliphilus		0	0	0	0	0	0	0	0	0	0	0	0	0	0	0	0	0	0	0	0	0	0	0	0	0	0	0	0	0	0	0	0	0	0	0	0	0	0	0	0	5	0	0	0	0	0	0	0
g__Alicyclobacillus		0	0	0	0	0	0	0	0	0	0	0	0	0	0	0	0	0	0	0	0	0	0	0	0	0	0	0	0	0	0	0	0	0	0	0	0	0	0	0	0	0	0	0	0	0	0	0	0
g__Aliicoccus		0	0	14	69	8	25	218	0	0	0	0	518	0	0	0	37	184	21	13	0	545	134	12	0	4	11	29	23	0	11	2	53	578	0	127	14	6	13	51	144	6	8	0	0	0	7	65	44
g__Aliidiomarina		0	0	5	29	0	2	26	0	0	0	0	99	0	0	0	0	6	0	0	0	78	0	0	0	0	9	0	0	0	0	4	3	79	0	13	0	0	0	0	32	0	2	0	0	0	0	0	0
g__Aliihoeflea		0	0	0	0	0	0	0	0	0	0	0	0	0	0	0	0	0	0	30	0	0	0	0	0	0	0	0	0	0	0	0	0	0	0	0	0	0	0	0	0	0	0	0	0	0	0	0	0
g__Alishewanella		0	0	0	0	0	0	0	0	0	0	0	0	0	0	0	0	0	4	0	0	0	0	0	7	0	0	0	0	0	0	0	0	0	0	0	0	0	0	0	0	0	0	0	0	0	0	0	0
g__Alistipes		0	0	0	0	17	20	4	0	4	2	4	7	10	11	3	0	0	2	10	2	4	0	0	0	0	84	60	33	0	25	15	0	2	0	0	65	27	0	0	0	49	12	0	0	0	28	76	22
g__Aliterella		0	0	0	0	0	0	0	0	0	0	0	0	0	0	0	0	0	0	3	0	0	0	0	0	0	0	0	3	0	0	0	0	0	0	0	0	0	0	0	0	0	0	0	0	0	0	5	0
g__Alkalibacterium		0	0	9	30	0	0	85	0	0	0	0	212	0	0	0	3	29	22	10	0	180	15	0	0	0	16	0	4	0	21	0	13	52	0	83	6	0	3	0	19	3	16	0	0	0	0	8	9
g__Alkalibaculum		0	0	0	0	0	0	8	0	0	0	0	4	0	0	0	0	0	0	0	0	4	0	0	0	0	0	0	0	0	0	0	0	0	0	3	0	0	0	0	0	0	0	0	0	0	0	0	0
g__Alkaliflexus		0	0	0	0	0	0	0	0	0	0	0	0	0	0	0	0	0	0	0	0	0	0	0	0	0	0	0	0	0	0	0	0	0	0	0	0	0	0	0	0	0	0	0	0	0	0	2	0
g__Alkaliphilus		0	0	0	3	4	0	0	0	0	0	0	10	0	0	0	2	0	0	0	0	0	0	0	0	0	0	0	0	0	0	0	3	9	0	4	0	0	0	2	4	0	0	0	0	0	0	0	0
g__Alkanindiges		0	0	0	0	0	0	0	0	0	0	0	0	0	0	0	0	0	0	0	0	0	0	0	0	0	0	0	0	0	0	0	0	0	0	0	0	0	0	0	0	0	0	0	0	0	0	0	0
g__Allobaculum		0	0	0	0	0	0	0	0	0	0	0	0	0	0	0	0	0	0	0	0	0	0	0	0	0	0	0	0	2	0	0	0	0	0	0	0	0	0	0	0	0	0	0	0	0	0	0	0
g__Alloiococcus		0	0	0	0	0	0	10	0	0	0	0	19	0	8	0	0	0	7	0	0	15	0	0	0	0	5	4	0	0	0	0	0	0	0	4	4	4	0	0	0	4	0	0	0	0	0	32	3
g__Alloprevotella		12	0	0	0	0	3	0	0	10	3	0	0	2	0	0	0	0	0	7	0	0	4	0	0	0	72	274	8	0	5	0	0	0	0	0	133	7	5	0	0	7	6	0	6	0	63	9	0
g__Allorhizobium-Neorhizobium-Pararhizobium-Rhizobium		0	5	32	2	24	12	0	26	40	9	13	16	2	10	0	9	12	33	17	3	25	8	46	86	0	28	9	16	15	50	51	26	15	17	17	26	27	0	4	14	128	17	0	14	33	16	72	16
g__Altererythrobacter		0	0	4	0	10	0	0	0	3	0	0	0	0	0	0	2	2	0	0	0	0	4	4	0	0	0	10	4	0	0	3	0	2	0	0	18	0	0	0	0	13	0	0	0	0	22	0	3
g__Alteromonas		0	0	0	0	0	0	0	0	0	0	0	0	0	0	0	0	0	0	0	0	0	0	0	0	0	0	0	0	0	0	0	0	0	0	0	0	0	0	0	0	0	0	0	0	0	0	0	0
g__Alysiella		0	0	10	7	0	0	8	0	0	16	4	51	7	55	5	0	0	183	0	0	52	3	205	0	0	600	4	126	0	532	3	0	4	0	49	11	0	117	0	0	54	0	0	0	0	14	0	310
g__Amaricoccus		0	2	9	0	0	8	0	0	0	8	7	0	0	0	4	0	2	8	0	0	0	0	0	0	3	0	11	0	7	0	0	0	0	0	0	14	0	3	0	2	2	0	0	0	5	0	0	0
g__Aminobacter		0	0	0	0	11	0	14	0	0	0	0	20	0	5	0	0	14	0	0	0	16	6	12	0	0	0	7	0	0	0	6	0	23	0	3	25	0	0	8	0	0	9	0	0	0	0	25	11
g__Ammoniibacillus		0	0	0	0	0	0	0	0	0	0	0	0	0	0	0	0	0	2	0	0	0	0	0	0	0	0	0	0	0	0	0	0	0	0	0	0	0	0	0	0	0	0	0	0	0	0	0	0
g__Ammoniphilus		0	0	0	0	0	0	0	0	0	0	0	0	0	0	0	0	0	0	0	0	0	0	0	0	0	0	0	0	0	0	0	0	0	0	0	0	0	0	0	0	0	0	0	0	0	0	0	0
g__Amnibacterium		0	0	0	0	0	0	0	0	0	0	0	0	0	0	0	0	0	0	0	0	0	0	0	0	0	0	0	0	0	0	16	0	0	0	0	0	0	0	0	0	0	0	0	0	0	0	0	0
g__Amnipila		0	0	0	0	0	0	0	0	0	0	0	0	0	0	0	0	0	0	0	0	0	0	0	0	0	0	0	0	0	0	0	0	0	0	0	0	0	2	0	0	6	0	0	0	0	0	0	0
g__Amphibacillus		0	0	0	18	0	0	34	0	0	0	0	192	0	0	0	0	10	0	0	0	117	0	0	0	0	0	0	0	0	0	0	6	34	0	38	0	0	0	0	25	0	0	0	0	0	0	0	0
g__Amphritea		0	0	0	0	0	0	0	0	0	0	0	0	0	0	0	0	0	0	0	0	0	0	0	0	0	0	0	0	0	0	0	0	0	0	0	0	0	0	0	0	0	0	0	0	0	0	0	0
g__Amycolatopsis		0	0	0	0	0	0	0	0	0	0	0	0	0	0	0	0	0	0	0	0	0	0	0	0	0	0	0	0	0	0	0	0	0	0	0	0	0	0	0	0	0	0	0	0	0	0	0	0
g__Anaerobacillus		0	0	0	0	0	0	0	0	0	0	0	0	0	0	0	0	0	0	0	0	0	0	0	0	0	0	0	0	0	0	0	0	0	0	0	0	0	0	0	0	0	0	0	0	0	0	0	0
g__Anaerobacterium		0	0	3	0	0	0	0	0	0	0	0	0	0	0	0	0	0	0	0	0	0	0	0	0	0	0	0	0	0	0	0	0	0	0	0	0	0	0	0	0	0	0	0	0	0	0	0	0
g__Anaerocella		0	0	0	0	0	0	0	0	0	0	0	0	0	0	0	0	0	0	0	0	0	0	0	0	0	0	0	0	0	0	0	0	0	0	0	0	0	0	0	0	0	0	0	0	0	0	0	0
g__Anaerococcus		0	0	0	16	0	21	0	0	0	0	0	0	0	0	0	3	8	0	21	0	0	0	0	0	0	0	0	0	6	0	0	0	0	0	0	0	7	0	0	5	9	6	0	0	0	0	0	0
g__Anaerocolumna		0	0	0	0	0	0	0	0	0	0	0	0	0	0	0	0	0	0	0	0	0	0	0	0	0	0	0	0	0	0	0	0	0	0	0	0	0	0	0	0	0	2	0	0	0	0	0	0
g__Anaerofilum		0	0	0	0	0	0	0	0	0	0	0	0	0	0	0	0	0	0	0	0	0	0	0	0	0	0	0	0	0	0	0	0	0	0	0	0	0	0	0	0	0	0	0	0	0	0	0	0
g__Anaerofustis		0	0	0	0	0	0	0	0	0	0	0	2	0	0	0	0	0	3	6	0	0	0	0	0	0	0	3	13	0	3	0	0	0	0	0	3	5	0	0	0	19	0	0	0	0	0	0	3
g__Anaerolinea		0	0	5	0	0	0	0	0	0	0	0	0	0	0	0	0	0	0	0	0	0	0	0	0	0	0	0	0	0	0	0	0	0	0	0	0	0	3	0	0	0	0	0	0	0	0	0	0
g__Anaeromusa-Anaeroarcus		0	0	0	0	0	0	0	0	0	0	0	0	0	0	0	0	0	0	0	0	0	0	0	0	0	0	0	0	0	0	0	0	0	0	0	0	0	0	0	0	0	0	0	0	0	0	0	0
g__Anaeromyxobacter		16	0	2	0	8	0	0	0	0	0	0	0	0	0	0	0	0	0	0	0	0	0	0	0	0	0	0	0	0	0	0	0	0	0	0	0	0	0	0	0	0	0	0	0	0	0	0	0
g__Anaeroplasma		0	0	0	0	0	0	0	0	0	0	0	0	0	0	0	0	0	0	0	2	0	0	0	0	0	0	2	3	0	0	0	0	0	0	0	0	0	0	0	0	6	0	0	0	0	0	0	0
g__Anaerorhabdus_furcosa_group		0	0	0	0	0	0	0	0	0	0	0	0	0	0	0	0	0	0	0	0	0	0	0	0	0	5	0	0	0	0	0	0	0	0	0	0	0	0	0	0	0	0	0	0	0	2	3	0
g__Anaerosalibacter		0	0	0	0	0	0	0	0	0	0	0	0	0	0	0	0	0	0	0	0	0	0	0	0	0	0	0	0	0	0	0	0	0	0	0	0	0	0	0	0	0	0	0	0	0	0	0	0
g__Anaerospora		0	0	0	0	0	0	0	0	0	0	0	0	0	0	0	0	0	0	0	0	0	0	0	0	0	0	0	0	0	0	0	0	0	0	0	0	0	0	0	0	0	0	0	0	0	0	0	0
g__Anaerosporobacter		0	0	4	0	0	0	0	0	0	0	0	0	0	0	2	0	0	0	10	3	0	0	0	0	0	3	3	5	0	3	0	0	0	0	0	0	0	0	0	0	14	0	0	0	0	0	28	5
g__Anaerostipes		0	0	0	0	0	0	0	0	0	0	0	0	0	0	0	0	0	0	0	15	0	0	0	0	0	0	0	6	0	0	10	0	0	0	0	0	0	2	0	0	5	3	0	4	0	20	23	14
g__Anaerotruncus		0	0	0	0	0	0	0	0	0	0	0	0	0	0	0	0	0	0	0	0	0	0	0	0	0	0	0	0	0	0	0	0	0	0	0	0	0	0	0	0	0	0	0	0	0	0	0	0
g__Anaerovibrio		0	0	0	0	0	0	0	0	0	0	0	0	0	0	0	3	0	0	0	0	0	0	3	0	0	2	0	4	0	0	0	0	0	0	0	0	0	0	0	0	0	0	0	0	0	0	0	0
g__Anaerovorax		0	0	0	0	9	0	0	0	0	2	0	0	0	0	0	0	0	0	3	0	0	0	0	0	0	6	0	0	0	2	3	0	0	0	0	4	0	0	0	0	0	0	0	0	0	0	0	0
g__Anaplasma		0	0	0	0	0	0	0	0	0	0	0	0	0	0	0	0	0	0	0	0	0	0	0	0	0	0	0	0	0	0	0	0	0	0	0	0	0	0	0	0	0	0	0	0	0	0	0	0
g__Anderseniella		0	0	0	0	0	0	0	0	0	0	0	0	0	0	0	0	0	0	0	0	0	0	0	0	0	0	0	0	0	0	0	0	0	0	0	0	0	0	0	0	0	0	0	0	0	0	0	0
g__Angustibacter		0	0	0	0	0	0	0	0	0	0	0	0	0	0	0	0	0	0	0	0	0	0	0	0	0	0	0	0	0	0	0	0	0	0	0	0	0	0	0	0	0	0	0	0	0	0	0	0
g__Anoxybacillus		0	0	0	0	0	0	0	0	3	0	0	0	0	0	0	0	0	0	0	0	0	0	5	0	0	0	0	0	0	3	0	0	0	4	0	0	0	0	0	0	0	0	0	0	0	0	0	0
g__Antarcticibacterium		0	0	0	0	0	0	0	0	0	0	0	0	0	0	0	0	0	0	0	0	0	0	0	0	0	0	0	0	0	0	0	0	0	0	0	0	0	0	0	0	0	0	0	0	0	0	0	0
g__Antricoccus		0	0	2	0	0	0	7	0	8	0	0	9	0	0	0	0	0	0	0	0	21	7	0	0	0	0	0	0	0	15	0	0	19	0	9	0	5	0	0	10	0	0	0	0	3	0	12	0
g__Aquabacterium		0	0	7	6	9	12	0	0	25	2	0	3	0	3	2	0	0	14	14	0	13	5	44	0	0	20	4	2	4	26	64	12	6	15	19	18	11	0	8	0	19	0	0	0	59	23	40	0
g__Aquamicrobium		0	0	0	0	0	0	0	0	0	0	0	0	0	0	0	0	0	0	0	0	0	0	0	0	0	0	0	0	0	0	0	0	0	0	0	0	0	0	0	0	0	0	0	0	0	0	0	0
g__Aquicella		0	0	3	0	0	0	0	0	0	0	0	0	0	0	0	0	0	0	0	0	0	0	0	0	0	0	0	0	0	0	0	0	0	0	0	0	0	0	0	0	0	0	0	0	0	0	0	0
g__Aquimonas		0	0	0	0	0	0	0	0	0	0	0	0	0	0	0	0	0	0	0	0	0	0	0	0	0	0	0	0	0	0	0	0	0	0	0	0	0	0	0	0	0	0	0	0	0	0	0	0
g__Aquipuribacter		0	0	0	0	0	0	0	0	4	0	0	0	0	0	0	0	0	0	6	0	0	0	0	0	0	0	0	0	0	0	0	0	0	0	0	0	0	0	0	0	0	0	0	0	0	0	0	0
g__Aquisphaera		0	0	0	0	0	0	0	0	0	0	0	0	0	0	0	0	0	0	0	0	0	0	0	0	0	0	0	0	0	0	0	0	0	0	0	0	0	0	0	0	0	0	0	0	0	0	0	0
g__Arcanobacterium		0	0	0	0	22	0	0	0	0	0	0	0	0	0	0	0	0	2	26	3	0	0	0	0	0	0	0	3	0	0	0	0	0	0	0	0	2	0	0	0	3	0	0	0	19	0	0	0
g__Archangium		0	0	0	0	0	0	0	0	0	0	0	0	0	0	0	0	0	0	0	0	0	0	0	0	0	0	0	0	0	0	0	0	0	0	0	0	0	0	0	0	0	0	0	0	0	0	0	0
g__Arcicella		0	0	0	0	0	0	0	0	0	0	0	0	0	0	0	0	0	0	0	0	0	0	0	0	0	0	0	0	0	0	0	0	0	0	0	0	0	0	0	0	0	0	0	0	0	0	0	0
g__Arcobacter		0	0	0	0	0	0	3	0	0	0	0	22	4	0	0	0	3	9	5	0	0	5	0	0	0	0	0	0	0	0	0	0	0	0	0	10	3	0	0	0	0	0	0	0	0	0	8	0
g__Arcticibacter		0	0	0	0	0	0	0	0	0	0	0	3	0	0	0	2	0	0	0	0	0	0	0	0	0	0	0	0	0	0	8	0	0	0	3	5	0	0	0	0	0	0	0	0	0	0	0	0
g__Arenibacter		0	0	0	0	0	0	0	0	0	0	0	0	0	0	0	0	0	0	0	0	0	0	0	0	0	0	0	0	0	0	0	0	0	0	0	0	0	0	0	0	0	0	0	0	0	0	0	0
g__Arenimonas		0	0	0	0	5	0	0	0	0	0	0	0	0	0	0	0	0	5	0	0	0	0	0	0	0	0	0	0	0	2	11	0	0	0	0	0	0	0	0	0	0	0	0	0	0	3	0	4
g__Aridibacter		0	0	4	0	0	0	0	0	0	0	0	0	0	0	0	0	0	0	0	0	0	0	0	0	0	0	0	0	0	0	0	0	0	0	0	0	0	0	0	0	2	0	0	0	0	0	0	0
g__Armatimonas		0	0	0	0	0	0	0	0	0	0	0	0	0	0	0	0	0	0	0	0	0	0	0	0	0	0	0	0	0	0	0	0	0	0	0	0	0	0	0	0	0	0	0	0	0	0	0	0
g__Arsenicicoccus		0	0	0	0	0	0	0	0	0	0	0	0	0	0	0	0	0	0	4	0	0	0	0	0	0	0	0	0	0	0	0	0	0	0	0	0	0	0	0	0	0	0	0	0	0	0	0	0
g__Arsenophonus		0	0	0	0	0	0	0	0	0	0	0	0	0	0	0	0	0	0	0	0	0	0	0	0	0	0	0	0	0	0	0	0	0	0	0	0	0	0	0	0	0	0	0	0	0	0	0	0
g__Arthrobacter		0	23	13	0	37	8	0	0	2	273	0	197	0	36	0	0	4	159	191	19	5	60	29	0	0	12	71	40	0	87	86	0	9	0	0	157	273	7	0	0	0	33	0	11	0	171	19	220
g__Asteroleplasma		0	0	0	0	0	0	0	0	0	0	0	0	0	0	0	0	0	0	0	0	0	0	0	0	0	0	0	0	0	0	0	0	0	0	0	0	0	0	0	0	0	0	0	0	0	0	0	0
g__Asticcacaulis		0	0	0	0	0	0	0	0	0	0	0	0	0	0	0	0	0	0	0	0	0	0	0	0	0	0	3	0	0	0	0	0	0	0	0	0	0	0	0	0	0	0	0	0	0	0	15	0
g__Atopobium		0	0	0	0	3	13	3	0	2	3	2	4	0	0	0	0	0	4	5	0	0	0	0	0	0	0	0	6	0	15	0	0	0	0	0	0	5	5	0	0	13	0	0	0	2	0	10	33
g__Atopococcus		0	0	0	0	0	0	0	0	0	0	0	0	0	0	0	0	0	0	0	0	0	0	0	0	0	0	0	0	0	0	0	0	0	0	0	0	0	0	0	0	0	0	0	0	0	0	0	0
g__Atopostipes		16	10	776	470	579	5233	1917	91	212	485	179	5330	22	291	115	128	1000	582	460	134	3945	698	675	130	986	943	1498	571	7	823	330	370	2317	11	1447	468	751	786	103	991	556	534	0	101	69	126	1027	583
g__Aurantimicrobium		0	0	0	0	0	0	0	0	0	0	0	0	0	0	0	0	0	0	0	0	0	0	0	0	0	0	0	0	0	0	0	0	0	0	0	0	0	0	0	0	0	0	0	0	0	0	0	0
g__Aurantimonas		0	0	0	0	0	0	0	0	0	0	0	0	0	0	0	0	0	0	0	0	0	0	0	0	0	0	0	0	0	0	0	0	0	0	0	0	0	0	0	0	0	0	0	0	0	0	0	0
g__Aurantisolimonas		0	0	0	0	0	0	0	0	0	15	0	0	0	0	0	0	0	0	0	0	0	0	0	0	0	0	0	0	3	0	0	0	0	0	0	0	4	0	0	0	0	0	0	0	0	0	0	0
g__Aureimonas		0	0	0	0	0	5	0	0	0	0	0	0	0	0	0	0	0	0	0	2	0	0	7	0	0	0	7	0	0	2	5	0	0	0	0	6	17	0	0	0	15	4	0	0	0	0	0	0
g__Auricoccus-Abyssicoccus		0	0	0	0	0	0	0	0	0	2	0	0	0	0	0	0	0	0	3	0	0	0	0	0	0	0	0	0	0	0	0	0	0	0	0	0	3	0	0	0	0	0	0	0	0	0	59	0
g__Azoarcus		0	0	0	0	0	0	0	0	0	0	0	0	0	0	0	0	3	0	0	0	0	0	0	0	0	0	0	0	0	0	0	0	5	0	0	0	0	0	0	0	0	0	0	0	0	0	0	0
g__Azohydromonas		0	0	0	0	0	0	0	0	0	0	0	0	0	0	0	0	0	0	0	0	0	0	0	0	0	0	0	0	0	0	0	0	0	0	0	0	0	0	0	0	0	0	0	0	0	0	0	0
g__Azospira		0	0	0	0	0	0	0	0	0	0	0	0	0	0	0	0	0	0	0	0	0	0	0	0	0	0	0	0	0	0	0	0	0	0	0	0	0	0	0	0	0	0	0	0	0	0	0	0
g__Azospirillum		0	0	0	0	0	0	0	0	0	0	0	0	0	0	0	0	0	0	0	0	0	0	0	0	0	0	0	0	0	0	0	0	0	0	0	0	0	0	0	0	0	0	0	0	0	0	0	0
g__BD1-7_clade		6	7	2	0	0	0	0	3	0	0	0	0	0	0	0	0	2	0	0	0	0	0	0	0	0	0	0	0	0	0	0	0	0	0	0	0	0	0	0	0	0	0	0	0	0	0	0	0
g__BIyi10		0	0	0	0	0	0	0	0	0	0	0	0	0	0	0	0	0	0	0	0	0	0	0	0	0	0	0	0	0	0	0	0	0	0	0	0	0	0	0	0	0	0	0	0	0	0	0	0
g__BRH-c57		0	0	0	0	0	0	0	0	0	0	0	0	0	0	0	0	0	0	0	0	0	0	0	0	0	0	0	0	0	0	0	0	0	0	0	0	0	0	0	0	0	0	0	0	0	0	0	0
g__BSV13		0	0	4	0	0	0	0	0	0	0	0	0	0	0	0	0	0	0	0	0	0	0	0	0	0	0	0	0	0	0	0	0	0	0	0	0	0	0	0	0	0	0	0	0	0	0	0	0
g__Bacillus		88	194	145	3	66	30	0	44	27	78	87	28	32	37	14	11	4	56	368	51	37	2	40	82	47	11	66	77	64	231	17	4	6	6	10	84	88	69	9	8	52	74	0	135	0	19	89	45
g__Bact-08		0	0	0	0	0	0	0	0	0	0	0	0	0	0	0	0	0	0	0	0	0	0	0	0	0	0	0	0	0	0	0	0	0	0	0	0	0	0	0	0	0	0	0	0	0	0	0	0
g__Bacteriovorax		0	0	0	0	0	0	0	0	0	0	0	0	0	0	0	0	0	0	0	0	0	0	0	0	0	0	0	0	0	0	0	0	0	0	0	0	0	0	0	0	0	0	0	0	0	0	0	0
g__Bacteroides		0	2	5	3	20	136	4	0	21	32	9	18	25	14	8	0	0	59	191	18	15	0	9	5	0	89	140	96	0	118	29	0	6	0	0	61	49	7	2	0	146	106	1405	15	2	94	163	59
g__Bacteroides_pectinophilus_group		0	0	0	0	0	0	0	0	0	0	0	0	0	0	0	0	0	0	0	0	0	0	0	0	0	0	0	0	0	0	0	0	0	0	0	0	0	0	0	0	0	0	0	0	0	0	5	0
g__Barnesiella		0	0	0	0	0	0	0	0	0	0	0	0	0	0	0	0	0	0	0	0	0	0	0	0	0	0	2	0	0	0	0	0	0	0	0	0	0	0	0	0	0	0	0	0	0	2	0	0
g__Bartonella		0	0	0	0	0	0	0	0	0	0	0	0	0	0	0	0	0	0	0	0	0	0	0	0	0	0	0	0	0	0	0	4	0	0	0	0	0	0	0	0	0	0	0	0	0	0	0	0
g__Bauldia		0	0	0	0	0	0	0	0	0	0	0	0	0	0	0	0	0	0	0	0	0	0	0	0	0	0	0	0	0	0	0	0	0	0	0	0	0	0	0	0	0	0	0	0	0	0	0	0
g__Bdellovibrio		2	0	0	0	6	2	0	0	0	0	2	0	0	0	3	0	0	0	5	0	0	0	0	0	3	2	0	0	0	0	0	0	0	0	0	2	3	3	3	0	0	0	0	0	2	0	29	0
g__Belliella		0	0	0	0	4	0	0	0	0	0	0	0	0	0	0	0	0	0	4	0	0	0	0	0	0	0	0	0	0	0	0	0	0	0	0	0	0	0	0	0	0	0	0	0	0	0	0	0
g__Belnapia		0	0	0	0	0	0	0	0	0	0	0	0	0	0	0	0	0	0	0	0	0	0	0	0	0	0	0	0	0	0	0	0	0	0	0	0	0	0	0	0	0	0	0	0	0	0	0	0
g__Bergeyella		0	0	0	0	2	2	0	0	0	3	0	17	6	17	0	0	0	51	2	3	35	5	112	0	0	194	2	50	0	311	10	2	12	0	39	28	11	29	0	0	43	6	0	0	0	11	18	231
g__Bhargavaea		0	0	0	0	0	0	0	0	0	0	0	0	0	0	0	0	0	0	0	0	0	0	0	0	0	3	0	0	0	0	0	0	0	0	0	0	0	0	0	0	0	0	0	0	0	0	0	0
g__Bibersteinia		0	0	0	7	4	0	7	0	0	833	14	41	5	1178	0	6	0	369	0	3	21	0	1074	0	0	249	0	30	0	359	0	0	10	0	16	0	0	73	0	0	66	0	0	0	0	0	0	92
g__Bifidobacterium		56	28	98	7	140	190	0	12	12	102	6	7	39	126	9	0	4	72	66	23	3	4	246	7	45	65	439	154	15	71	22	0	0	2	0	148	118	13	9	0	117	24	5	22	8	35	56	206
g__Bilophila		0	0	0	0	0	0	0	0	0	0	0	0	0	0	0	0	0	0	0	0	0	0	0	0	0	0	0	0	0	0	0	0	0	0	0	3	0	0	0	0	0	0	0	0	0	0	0	0
g__Bizionia		0	0	0	0	0	0	0	0	0	0	0	0	0	0	0	0	0	0	0	0	0	0	0	0	0	0	0	0	0	0	0	0	0	0	0	0	0	0	0	0	0	0	0	0	0	0	0	0
g__Blastocatella		0	0	0	0	0	0	0	0	0	0	0	0	0	0	0	0	0	0	0	0	0	0	0	12	6	0	0	0	0	0	0	0	0	0	0	0	0	0	0	0	0	0	0	0	0	0	0	0
g__Blastococcus		0	0	0	0	0	12	0	0	10	0	2	14	0	0	0	0	0	12	52	6	0	0	0	0	0	9	11	20	0	0	3	0	0	0	0	63	38	0	0	0	6	25	0	0	0	15	0	9
g__Blastomonas		0	0	0	0	0	0	0	0	0	0	0	0	0	0	0	0	0	0	0	0	0	0	0	0	0	0	0	0	0	0	0	0	0	0	0	0	0	0	0	0	10	0	0	0	0	0	0	0
g__Blautia		0	4	24	0	0	8	0	0	9	0	0	0	61	0	3	0	0	6	105	22	0	0	30	0	6	15	22	22	5	24	41	3	6	0	5	49	18	7	0	0	30	0	0	0	0	20	238	11
g__Blvii28_wastewater-sludge_group		0	0	6	0	0	0	0	0	0	0	0	0	0	0	0	0	0	0	0	0	0	0	0	0	0	0	0	0	0	0	0	0	0	0	0	0	0	0	0	0	0	0	0	0	0	0	0	0
g__Bogoriella		0	0	0	0	0	0	0	0	0	0	0	0	0	0	0	0	0	0	0	0	0	0	0	0	0	0	0	0	0	0	0	0	0	0	0	0	0	0	0	0	0	0	0	0	0	0	4	0
g__Bordetella		0	3	0	0	0	0	0	0	0	0	0	0	0	0	0	0	0	0	0	0	0	0	0	0	0	0	0	0	0	0	0	0	0	0	0	0	0	0	0	0	0	0	0	0	0	0	0	0
g__Bosea		6	0	0	0	0	4	0	0	0	0	0	0	9	2	0	0	0	0	6	0	0	0	0	0	0	0	2	0	0	0	0	0	0	0	0	15	7	0	0	0	4	0	0	0	0	11	55	6
g__Boseongicola		0	0	0	0	0	0	0	0	0	0	0	0	0	0	0	0	0	0	0	0	0	0	0	0	0	0	0	0	0	0	0	0	0	0	0	0	0	0	0	0	0	0	0	0	0	0	0	0
g__Brachybacterium		0	0	23	37	8	6	124	2	22	5	0	242	4	0	0	4	84	39	29	7	199	66	7	0	5	14	16	34	0	8	49	3	70	0	37	44	27	0	36	42	15	31	0	0	0	25	41	31
g__Brachymonas		0	0	0	0	0	0	0	0	0	0	0	0	0	0	0	0	0	0	0	0	0	0	0	0	0	0	0	0	0	4	0	0	0	0	0	0	7	0	0	0	0	0	0	0	0	0	0	0
g__Bradymonas		0	0	0	0	2	0	0	0	0	0	0	0	0	0	0	0	0	0	0	0	0	0	0	0	0	0	0	0	0	0	4	0	0	0	0	0	0	0	0	0	0	0	0	0	0	0	0	0
g__Bradyrhizobium		0	0	0	0	0	0	0	0	0	0	0	0	5	0	0	0	0	0	0	7	0	0	0	0	0	0	0	0	0	0	0	0	0	0	0	0	0	0	0	0	21	0	0	0	0	0	0	0
g__Brassicibacter		0	0	0	0	0	0	0	0	0	0	0	0	0	0	0	0	0	0	0	0	0	0	0	0	0	0	0	0	0	0	0	0	0	0	0	0	0	0	0	0	0	0	0	0	0	0	0	0
g__Brevibacillus		0	0	0	0	0	5	0	0	0	0	0	0	0	0	0	0	0	6	0	0	0	0	0	0	0	0	0	0	0	0	0	0	0	0	0	0	0	0	0	0	0	0	0	0	0	0	3	0
g__Brevibacterium		0	5	12	24	0	5	63	0	29	5	0	75	2	3	0	0	50	20	17	0	157	52	0	0	0	10	11	56	4	0	33	4	19	0	40	20	36	5	11	19	8	11	0	6	0	21	48	73
g__Brevinema		0	0	0	0	0	0	0	0	0	0	0	0	0	0	0	0	0	0	0	0	0	0	0	0	0	0	0	0	0	0	0	0	0	0	0	0	0	0	0	0	0	0	0	0	0	0	0	0
g__Brevundimonas		37	3	30	40	31	197	11	12	118	33	9	44	0	69	18	32	39	95	930	12	58	48	300	9	6	81	71	38	0	143	418	94	54	87	80	122	81	8	42	21	244	131	0	16	373	89	559	41
g__Breznakia		0	0	0	0	0	0	0	0	0	0	0	0	0	0	0	0	0	0	0	0	0	0	0	0	0	0	0	0	0	0	0	0	0	0	0	0	0	0	0	0	0	0	0	0	0	0	0	0
g__Brochothrix		0	0	0	0	0	0	0	0	0	0	0	0	0	0	0	0	0	0	0	0	0	0	0	0	0	0	0	0	0	0	0	0	0	0	0	0	0	0	0	0	0	0	0	0	0	0	2	0
g__Brooklawnia		0	0	0	0	0	0	0	0	0	0	0	0	0	0	0	0	0	0	0	0	0	0	0	0	0	0	0	0	0	0	0	0	0	0	0	0	0	0	0	0	8	0	0	0	0	0	0	0
g__Brumimicrobium		0	0	2	6	0	3	17	0	0	0	0	78	0	0	0	0	0	0	0	0	148	2	0	0	0	6	0	0	0	6	7	0	10	0	21	0	0	0	0	5	0	0	0	0	0	0	0	0
g__Bryobacter		0	0	24	0	0	6	0	0	0	0	0	0	0	0	0	0	0	0	2	0	0	0	0	7	0	0	0	0	0	0	0	0	0	0	0	6	14	0	0	0	7	0	0	0	0	0	0	4
g__Buchnera		0	0	0	0	0	0	0	0	0	0	0	0	0	0	0	0	0	0	0	0	0	0	0	0	0	0	0	0	0	0	0	0	0	0	0	0	0	0	0	0	0	0	0	0	0	0	0	0
g__Burkholderia-Caballeronia-Paraburkholderia		14971	22011	14968	11082	12836	6151	966	10698	22443	9071	10994	2307	8463	2973	13963	10999	12354	4435	16246	9056	3182	11923	13784	18007	12362	2899	1668	1367	15695	11800	18464	21435	8856	22939	10832	6058	6455	4789	16702	7414	30144	8327	57	13470	33001	5146	12658	1365
g__Butyricicoccus		0	0	9	0	0	13	0	0	0	4	0	6	6	3	0	0	0	6	80	0	0	0	5	0	4	0	0	6	0	0	0	0	0	0	0	0	6	0	0	0	22	19	0	0	0	4	35	2
g__Butyricimonas		0	0	0	0	0	0	0	0	0	0	0	0	0	0	0	0	0	0	0	0	0	0	0	0	0	0	0	0	0	0	0	0	0	0	0	0	0	0	0	0	0	0	0	0	0	2	0	0
g__Butyrivibrio		0	0	0	0	0	0	0	0	0	0	0	0	0	0	0	0	0	3	0	0	0	0	0	2	0	0	0	0	0	0	2	0	0	0	0	6	3	0	0	0	16	0	0	0	0	0	0	0
g__C1-B045		0	0	0	0	0	0	0	0	0	0	0	0	0	0	0	0	0	0	0	0	0	0	0	0	0	0	0	0	0	0	0	0	0	0	0	0	0	0	0	0	0	0	0	0	0	0	0	0
g__C39		0	0	0	0	0	0	0	0	0	0	0	0	0	0	0	0	0	0	0	0	0	0	0	0	0	0	0	0	0	0	0	0	0	0	0	0	0	0	0	0	0	0	0	0	0	0	0	0
g__CAG-352		0	0	3	5	0	0	0	0	0	0	0	0	0	0	0	0	0	8	0	0	0	0	0	0	0	10	0	0	0	0	0	0	0	0	0	0	0	0	0	0	0	0	0	0	0	0	3	0
g__CAG-56		0	0	0	0	0	0	0	0	0	0	0	0	0	0	0	0	0	0	0	0	0	0	0	0	0	0	0	0	0	0	0	0	0	0	0	0	0	0	0	0	5	0	0	0	0	0	0	0
g__CENA359		0	0	0	0	0	0	0	0	0	0	0	0	0	0	0	0	0	0	2	0	0	0	0	0	0	0	0	0	0	0	0	0	0	0	0	0	0	0	0	0	0	0	0	0	0	0	0	0
g__CENA384		0	0	0	0	0	0	0	0	0	0	0	0	0	0	0	0	0	0	0	0	0	0	0	0	0	0	0	0	0	0	0	0	0	0	0	0	0	0	0	0	0	0	0	0	0	0	0	0
g__CENA518		0	0	0	0	0	0	0	0	0	0	0	0	0	0	0	0	0	0	0	0	0	0	0	0	0	0	0	0	0	0	0	0	0	0	0	0	0	0	0	0	0	0	0	0	0	0	0	0
g__CHKCI001		0	0	0	0	0	0	0	0	0	0	0	3	0	0	0	0	0	0	0	0	0	0	0	0	0	0	0	5	0	0	10	0	0	0	0	0	0	0	0	0	0	0	0	0	0	0	0	0
g__CK06-06-Mud-MAS4B-21		0	0	4	0	0	0	0	0	0	2	0	0	0	0	0	0	0	0	0	0	0	0	0	5	0	0	0	0	0	0	0	0	0	0	0	0	3	0	0	0	10	0	0	0	0	0	0	0
g__CL500-29_marine_group		3	0	4	0	0	0	0	0	8	0	2	0	0	0	0	0	3	6	0	0	0	0	0	0	0	0	0	0	0	4	0	0	0	0	0	0	6	0	0	0	0	0	0	12	0	0	0	0
g__Caenimonas		0	0	0	0	0	0	0	0	0	0	0	0	0	0	0	0	0	0	0	0	0	0	0	0	0	0	0	0	0	0	0	0	0	0	0	0	3	0	0	0	0	0	0	0	0	0	0	0
g__Caldalkalibacillus		0	0	0	0	0	0	0	0	0	0	0	0	0	0	0	0	0	0	0	0	0	0	0	0	0	0	0	0	0	0	0	0	0	0	0	0	0	0	0	0	0	0	0	0	0	0	0	0
g__Caldicellulosiruptor		0	0	0	0	0	0	0	0	0	0	0	0	0	0	0	0	0	0	0	0	0	0	0	0	0	0	0	0	0	0	0	0	0	0	0	0	0	0	0	0	0	0	0	0	0	0	0	0
g__Caldicoprobacter		0	0	0	0	0	0	0	0	3	0	0	0	0	0	0	0	0	0	0	0	0	0	0	0	0	0	0	0	0	0	0	0	0	0	0	0	0	0	0	0	0	0	0	0	0	0	0	0
g__Caldimonas		0	0	0	0	0	0	0	0	0	0	0	0	0	0	0	0	0	0	0	0	0	0	0	0	0	0	0	0	0	0	0	0	0	0	0	0	0	0	0	0	0	0	0	0	0	0	0	0
g__Caldisericum		0	0	0	9	0	0	10	0	0	0	0	0	0	0	0	6	8	0	0	0	0	6	0	0	0	0	0	0	0	0	0	4	29	0	5	0	0	0	0	0	0	8	0	0	0	0	0	0
g__Caloramator		0	0	0	0	0	0	0	0	0	0	0	0	0	0	0	0	0	0	0	0	0	0	0	0	0	0	0	0	0	0	0	0	0	0	0	0	0	0	0	0	0	0	0	0	0	0	0	0
g__Calothrix_PCC-6303		0	0	0	0	0	0	0	0	0	0	0	0	0	0	0	0	0	0	0	0	0	0	0	0	0	0	0	0	0	0	0	0	0	0	0	0	0	0	0	0	2	0	0	0	0	0	0	0
g__Camelimonas		0	0	0	0	4	0	0	0	0	0	0	0	0	0	0	0	0	0	0	0	0	0	0	0	0	0	0	0	0	0	3	0	3	0	0	0	0	0	0	0	0	0	0	0	0	0	0	0
g__Caminicella		0	0	0	0	0	0	0	0	0	0	0	0	0	0	0	0	0	0	0	0	0	0	0	0	0	0	0	0	0	0	0	0	0	0	0	0	0	0	0	0	0	0	0	0	0	0	0	0
g__Campylobacter		0	0	0	0	0	0	0	0	0	43	0	0	0	0	0	0	0	0	0	0	2	0	0	0	0	0	0	0	0	0	0	0	0	0	0	0	0	0	0	0	0	0	4	0	0	0	2	0
g__Candidatus_Accumulibacter		0	0	0	0	0	0	0	0	0	0	0	0	0	0	0	0	0	0	0	0	0	0	0	0	0	0	0	0	0	0	0	0	0	0	0	0	0	0	0	0	0	0	0	0	0	0	0	0
g__Candidatus_Actinomarina		0	0	0	0	0	0	0	0	0	0	0	0	0	0	0	0	0	0	0	0	0	0	0	0	0	0	0	0	0	0	0	0	0	0	0	0	0	0	0	0	0	0	0	0	0	0	0	0
g__Candidatus_Alysiosphaera		0	0	9	0	0	0	0	0	0	0	0	0	2	0	0	0	0	0	0	0	0	0	0	0	0	0	0	2	0	0	0	0	0	0	0	0	0	0	0	0	7	0	0	0	0	0	0	0
g__Candidatus_Amoebophilus		0	0	0	0	0	0	0	0	0	0	0	0	0	0	0	0	0	0	0	0	0	0	0	2	0	0	0	0	0	0	0	0	0	0	0	0	0	0	0	0	0	0	0	0	0	0	0	0
g__Candidatus_Aquiluna		0	0	0	0	0	0	0	0	0	0	0	0	10	0	4	0	0	0	0	0	0	0	0	4	5	0	0	0	0	0	0	0	0	0	0	0	0	0	0	0	0	0	0	0	0	0	0	0
g__Candidatus_Aquirestis		0	0	0	0	0	0	0	0	0	0	0	0	0	0	0	0	0	0	0	0	0	0	0	0	0	0	0	0	0	0	0	0	0	0	0	0	0	0	0	0	0	0	0	0	0	0	0	0
g__Candidatus_Arthromitus		0	0	0	0	0	0	0	0	0	0	0	0	0	0	0	0	0	0	0	0	0	0	0	0	0	4	6	0	0	0	0	0	0	0	0	5	0	0	0	0	0	0	0	0	0	5	0	0
g__Candidatus_Berkiella		8	0	0	0	0	0	0	0	0	0	0	0	0	0	0	0	0	0	0	3	0	0	0	0	0	0	0	0	0	0	0	2	0	0	0	0	0	0	0	0	0	0	0	0	0	0	0	0
g__Candidatus_Brocadia		0	0	0	0	0	0	0	0	0	0	0	0	0	0	0	0	0	0	0	0	0	0	0	0	0	0	0	0	0	0	0	0	0	0	0	0	0	0	0	0	0	0	0	0	0	0	0	0
g__Candidatus_Caldatribacterium		0	0	0	0	0	0	0	0	0	0	0	0	0	0	0	0	0	0	0	0	0	0	0	0	0	0	0	0	0	0	0	0	0	0	0	0	0	0	0	0	0	0	0	0	0	0	0	0
g__Candidatus_Captivus		0	0	0	0	0	0	0	0	0	0	0	0	0	0	0	0	0	0	0	0	0	0	0	0	0	0	0	0	0	0	0	0	0	0	0	0	0	0	0	0	0	0	0	0	0	0	0	0
g__Candidatus_Chloroploca		0	0	0	0	0	0	0	0	0	0	0	0	0	0	0	0	0	0	0	0	0	0	0	0	0	0	0	0	0	0	0	0	0	0	0	0	0	0	0	0	3	0	0	0	0	0	0	0
g__Candidatus_Competibacter		0	0	0	0	0	0	0	0	0	0	0	0	0	0	0	0	0	0	0	0	0	0	0	0	0	0	0	0	0	0	0	0	0	0	0	0	0	0	0	0	0	0	0	0	0	0	0	0
g__Candidatus_Finniella		0	0	0	0	0	0	0	0	0	0	0	0	0	0	0	0	0	0	0	0	0	0	0	0	0	0	0	0	0	0	0	0	0	0	0	0	0	0	0	0	0	0	0	0	0	0	0	0
g__Candidatus_Jettenia		0	0	0	0	0	0	0	0	0	0	0	0	0	0	0	0	0	0	0	0	0	0	0	0	0	0	0	0	0	0	0	0	0	0	0	0	0	0	0	0	0	0	0	0	0	0	0	0
g__Candidatus_Koribacter		0	0	0	0	0	0	0	0	0	0	0	0	0	0	0	0	0	0	0	0	0	0	0	0	0	0	0	0	0	0	0	0	0	0	0	0	0	0	0	0	0	0	0	0	0	0	0	0
g__Candidatus_Kuenenia		0	0	0	0	0	0	0	0	0	0	0	0	0	0	0	0	0	0	0	0	0	0	0	0	0	0	0	0	0	0	0	0	0	0	0	0	0	0	0	0	0	0	0	0	0	0	0	0
g__Candidatus_Megaira		0	0	0	0	0	0	0	0	0	0	0	0	0	0	0	0	0	0	0	0	0	0	0	0	0	0	0	0	0	0	0	0	0	0	0	0	0	0	0	0	0	0	0	0	0	0	0	0
g__Candidatus_Methylomirabilis		0	0	0	0	0	0	0	0	0	0	0	0	0	0	0	0	0	0	0	0	0	0	0	0	0	0	0	0	0	0	0	0	0	0	0	5	0	0	0	0	0	0	0	0	0	2	0	0
g__Candidatus_Methylopumilus		0	0	0	0	0	0	0	0	0	0	0	0	0	0	0	0	0	0	0	0	0	0	0	0	0	0	0	0	0	0	0	0	0	0	0	0	0	0	0	0	0	0	0	0	0	0	0	0
g__Candidatus_Microthrix		0	0	0	0	0	0	0	0	0	0	0	0	0	0	0	0	0	0	0	0	0	0	0	0	0	0	0	0	0	0	0	0	0	0	0	0	0	0	0	0	0	0	0	0	0	0	0	0
g__Candidatus_Nitrotoga		0	0	0	0	0	0	0	0	0	0	0	0	0	0	0	0	0	0	0	0	0	0	0	0	0	0	0	0	0	0	0	0	0	0	0	0	0	0	0	0	0	0	0	0	0	0	0	0
g__Candidatus_Nucleicultrix		0	0	0	0	0	0	0	0	0	0	0	0	0	0	0	0	0	0	0	0	0	0	0	0	0	0	0	0	0	0	0	0	0	0	2	0	0	0	0	0	5	0	0	0	0	2	0	0
g__Candidatus_Obscuribacter		0	0	0	0	0	0	0	0	0	0	0	0	0	0	0	0	0	0	0	0	0	0	0	0	0	0	0	0	0	0	0	0	0	0	0	0	0	0	0	0	0	0	0	0	0	0	0	0
g__Candidatus_Omnitrophus		0	0	0	0	0	0	0	0	0	0	0	0	0	0	0	0	0	0	0	0	0	0	0	0	0	0	3	0	0	0	0	0	0	0	0	0	0	0	0	0	0	0	0	0	0	0	0	0
g__Candidatus_Paracaedibacter		0	0	0	0	0	0	0	0	0	0	0	0	0	0	0	0	0	0	0	0	0	0	0	0	0	0	0	0	0	0	0	0	0	0	0	0	0	0	0	0	0	0	0	0	0	0	0	0
g__Candidatus_Protochlamydia		0	0	0	0	0	0	0	0	0	0	0	0	0	0	0	0	0	0	0	0	0	0	0	0	0	0	0	0	0	0	0	0	0	0	0	0	0	0	0	0	0	0	0	0	0	0	0	0
g__Candidatus_Riegeria		0	0	2	0	0	0	0	0	0	0	0	0	0	0	0	0	0	0	0	0	0	0	0	0	0	0	0	0	0	0	0	0	0	0	0	0	0	0	0	0	0	0	0	0	0	0	0	0
g__Candidatus_Saccharimonas		0	0	28	4	46	113	19	0	160	89	0	18	6	124	6	0	4	128	85	21	15	5	136	0	18	27	154	111	0	50	38	0	12	3	4	116	53	48	6	23	60	53	3	3	0	58	334	146
g__Candidatus_Soleaferrea		0	0	0	0	0	0	0	0	0	2	0	0	0	0	0	0	0	8	3	0	0	0	0	0	0	3	0	0	0	9	0	0	0	0	0	0	8	0	0	0	17	7	0	0	0	0	9	9
g__Candidatus_Solibacter		0	0	7	9	0	0	0	0	0	0	0	0	0	0	0	0	0	0	0	0	0	0	0	0	0	0	0	0	0	0	0	0	0	0	0	2	0	0	0	0	0	0	0	0	0	0	0	0
g__Candidatus_Stoquefichus		0	0	0	0	0	0	0	0	0	0	0	0	0	0	0	0	0	0	0	0	0	0	0	0	0	28	16	0	0	0	0	0	0	0	0	16	0	0	0	0	0	0	0	0	0	8	0	0
g__Candidatus_Tenderia		0	0	0	0	0	0	0	0	0	0	0	0	0	0	0	0	0	0	0	0	0	0	0	0	0	0	0	0	0	0	0	0	0	0	0	0	0	0	0	0	0	0	0	0	0	2	0	0
g__Candidatus_Thiobios		0	0	0	0	0	0	0	0	0	0	0	0	0	0	0	0	0	0	0	0	0	0	0	0	0	0	0	0	0	0	0	0	0	0	0	0	0	0	0	0	0	0	0	0	0	0	0	0
g__Candidatus_Trichorickettsia		0	0	0	0	0	0	0	0	0	0	0	0	0	0	0	0	0	0	0	0	0	0	0	0	0	0	0	0	0	0	0	0	0	0	0	0	0	0	0	0	0	0	0	0	0	0	0	0
g__Candidatus_Udaeobacter		0	0	0	0	0	0	0	0	0	8	0	0	0	0	0	0	0	4	0	0	0	0	0	0	0	0	0	0	0	0	0	0	0	0	0	0	0	0	0	0	0	0	0	0	0	0	0	0
g__Candidatus_Xiphinematobacter		0	0	0	0	0	0	0	0	0	0	0	0	0	0	0	0	0	0	0	0	0	0	0	0	0	0	0	0	0	0	0	0	0	0	0	0	0	0	0	0	0	0	0	0	0	0	0	0
g__Candidimonas		0	0	0	0	0	0	0	0	0	0	0	0	0	0	0	0	0	0	0	0	0	0	0	0	0	0	6	0	0	0	7	0	0	0	4	0	0	0	0	0	0	0	0	0	0	0	2	0
g__Capnocytophaga		0	0	0	0	0	0	0	0	0	3	0	2	0	22	0	0	0	150	0	0	3	0	9	0	0	79	0	20	0	37	0	4	0	0	10	0	2	16	0	0	35	0	0	0	0	3	2	19
g__Caproiciproducens		0	0	0	0	0	0	0	0	0	0	0	0	0	0	0	0	0	0	0	0	0	0	0	0	0	0	0	0	0	0	0	0	0	0	0	0	0	0	0	0	0	0	0	0	0	0	0	0
g__Cardiobacterium		0	0	0	0	0	0	0	0	0	0	0	0	0	0	0	0	0	0	0	0	0	0	0	0	0	0	0	0	0	0	0	0	0	0	0	0	0	0	0	0	0	0	0	0	0	0	0	0
g__Carnobacterium		0	0	3	0	0	12	0	0	0	9	3	8	0	7	0	5	0	9	94	0	21	0	5	0	0	0	34	16	0	9	0	0	5	0	9	0	17	0	0	13	12	59	0	0	0	0	6	0
g__Catenisphaera		0	0	0	0	0	2	0	0	0	0	0	0	0	0	0	0	0	0	0	0	0	0	0	0	0	0	0	0	0	0	0	0	0	0	0	0	0	0	0	0	0	0	0	0	0	0	0	0
g__Catenulispora		0	0	0	0	0	0	0	0	0	5	0	0	0	0	0	0	0	0	0	0	0	0	0	0	0	0	0	0	0	0	0	0	0	0	0	0	0	0	0	0	0	0	0	0	0	0	0	0
g__Catonella		0	0	0	0	0	0	0	0	0	0	0	0	0	0	0	0	0	0	0	0	0	0	0	0	0	0	0	0	0	0	0	0	0	0	0	0	0	0	0	0	0	0	0	0	0	0	0	0
g__Caulobacter		0	0	0	0	0	13	0	0	3	3	2	0	0	10	8	4	6	0	80	0	0	0	15	0	4	2	10	0	5	7	5	0	0	0	0	23	0	0	4	0	23	9	0	0	16	7	39	0
g__Cavicella		0	0	0	0	0	0	0	0	0	0	0	0	0	0	0	0	0	0	0	0	0	0	0	0	0	0	0	0	0	0	0	0	0	0	0	0	0	0	0	0	0	0	0	0	0	0	4	0
g__Caviibacter		0	0	0	0	0	0	0	0	0	0	0	0	0	0	0	0	0	2	0	0	0	0	0	0	0	0	0	0	0	0	0	0	0	0	0	0	0	0	0	0	0	0	202	0	0	0	0	0
g__Cellulomonas		0	0	2	0	0	0	0	0	0	0	0	0	0	7	0	0	0	14	18	0	0	0	0	0	0	9	8	22	0	0	20	0	0	0	0	14	19	0	0	0	0	0	0	0	0	0	0	0
g__Cellulosilyticum		5	4	75	8	42	81	10	12	53	23	13	25	13	48	10	0	23	88	77	33	22	4	152	2	37	49	84	128	18	126	50	0	29	0	23	114	77	92	0	32	3	74	0	15	16	27	50	94
g__Cellulosimicrobium		51	71	74	61	21	29	6	44	16	20	28	0	14	7	11	39	46	38	0	51	6	52	14	42	26	0	0	28	32	23	41	73	23	60	10	20	24	59	23	37	57	0	0	15	17	30	13	0
g__Cellvibrio		0	0	0	14	0	2	0	0	0	9	0	31	0	0	0	0	6	0	4	0	14	12	0	0	0	0	8	3	0	0	0	0	23	0	0	5	3	0	0	0	0	0	0	0	0	0	30	6
g__Centipeda		0	0	0	0	0	0	0	0	0	0	0	0	0	0	0	0	0	0	0	0	0	0	0	0	0	0	0	0	0	0	0	0	0	0	0	0	0	0	0	0	0	0	0	0	0	0	0	0
g__Cerasicoccus		0	0	0	0	0	0	0	0	0	0	0	0	0	0	0	0	0	0	0	0	0	0	0	0	0	0	0	0	0	0	0	0	0	0	0	0	0	0	0	0	0	0	0	0	0	0	0	0
g__Cereibacter		0	0	0	0	0	0	0	0	0	0	0	0	0	0	0	0	0	0	0	0	3	0	0	0	0	0	0	0	0	0	0	0	0	0	0	8	0	0	0	0	0	0	0	0	0	0	0	0
g__Cesiribacter		0	0	0	0	0	0	0	0	0	0	0	0	0	0	0	0	0	0	0	0	0	0	0	0	0	0	0	0	0	0	0	0	0	0	0	0	0	0	0	0	0	0	0	0	0	0	0	0
g__Cetobacterium		0	0	4	0	0	0	0	0	0	10	0	0	0	0	0	0	0	0	0	2	0	0	0	0	0	0	0	0	0	0	0	0	0	0	0	0	0	0	0	0	0	0	0	0	2	0	0	0
g__Chalicogloea_CCALA_975		0	0	0	0	0	0	0	0	0	0	0	0	0	0	0	0	0	0	0	0	0	0	0	0	0	0	0	0	0	0	0	0	0	0	0	0	0	0	0	0	0	0	0	0	0	0	0	0
g__Chelativorans		0	0	0	0	0	0	0	0	0	0	0	0	0	0	0	0	0	0	0	0	0	0	0	0	0	0	0	0	0	0	0	0	0	0	0	0	0	0	0	0	0	0	0	0	0	0	0	0
g__Chiayiivirga		0	0	0	2	0	0	0	0	0	0	0	0	0	0	7	0	0	0	0	0	0	0	0	4	0	0	0	0	0	3	0	0	0	0	0	0	0	0	0	0	0	0	0	0	0	0	23	0
g__Chitinibacter		0	0	0	0	0	0	0	0	0	0	0	0	0	0	0	0	0	0	0	0	0	0	0	0	0	0	0	0	0	0	0	0	0	0	0	0	0	0	0	0	0	0	0	0	0	0	0	0
g__Chitinivorax		0	0	0	0	0	0	0	0	0	0	0	0	0	0	3	0	0	0	0	0	0	0	0	0	0	0	0	0	0	0	0	0	0	0	0	0	0	0	0	0	0	0	0	0	0	0	0	0
g__Chitinophaga		0	0	0	0	0	0	0	0	0	0	0	0	0	0	0	0	0	0	0	0	0	0	0	0	0	0	0	0	0	0	0	0	0	0	0	0	0	0	0	0	0	2	0	0	0	0	0	0
g__Chloronema		0	0	0	0	0	0	0	0	0	0	0	0	0	0	0	0	0	0	0	0	0	0	0	0	0	0	0	0	0	0	0	0	0	0	0	3	0	0	0	0	0	0	0	0	0	0	0	0
g__Christensenellaceae_R-7_group		0	4	34	0	109	439	46	7	150	230	25	96	41	202	14	0	0	376	353	52	52	0	205	2	11	326	131	437	6	415	198	0	25	2	24	549	238	63	4	26	371	201	0	45	6	83	589	350
g__Chroococcidiopsis_PCC_7203		0	0	0	0	0	0	0	0	0	0	0	0	0	0	0	0	0	0	0	0	0	0	0	0	0	0	0	0	0	0	0	0	0	0	0	0	0	0	0	0	0	0	0	0	0	0	0	0
g__Chroococcidiopsis_SAG_2023		0	0	0	0	0	0	0	0	0	0	0	0	0	0	0	0	0	0	0	0	0	0	0	0	0	0	0	2	0	0	0	0	0	0	0	0	0	0	0	0	0	0	0	0	0	0	0	0
g__Chryseobacterium		4	8	6	0	58	23	4	3	31	45	6	54	4	19	8	0	0	73	29	19	9	18	24	0	16	31	14	8	3	18	40	0	29	3	18	113	47	2	2	8	40	68	0	18	24	29	123	64
g__Chryseolinea		0	0	0	0	0	0	0	0	0	0	0	0	0	0	0	0	0	0	0	0	0	0	0	0	0	0	0	0	0	0	0	0	0	0	0	0	0	0	0	0	0	0	0	0	0	0	0	0
g__Chryseomicrobium		0	0	0	0	0	0	0	0	0	0	0	0	0	0	0	0	0	0	0	0	0	0	0	0	0	0	0	0	0	0	0	0	0	0	0	0	0	0	0	0	0	3	0	0	0	0	0	0
g__Chthoniobacter		0	0	0	0	0	0	0	0	0	7	0	0	0	0	0	0	0	0	4	0	0	0	0	3	0	0	3	0	0	0	0	0	0	0	0	0	2	0	0	0	0	0	0	0	0	0	0	2
g__Chthonobacter		0	0	0	0	0	0	0	0	0	2	0	0	0	0	0	0	0	0	0	0	0	0	0	0	0	0	0	0	0	0	0	0	0	0	0	0	0	0	0	0	0	0	0	0	0	0	0	0
g__Chthonomonas		0	0	0	0	0	0	0	0	0	0	0	0	0	0	0	0	0	0	0	0	0	0	0	0	0	0	0	0	0	0	0	0	0	0	0	0	0	0	0	0	0	0	0	0	0	0	0	0
g__Chujaibacter		0	0	0	0	0	0	0	0	0	0	0	0	0	0	0	0	0	0	0	0	0	0	0	0	0	0	0	0	0	0	0	0	0	0	0	0	0	0	0	0	0	0	0	0	0	0	0	0
g__Chungangia		0	0	0	0	0	0	0	0	0	0	0	0	0	0	0	0	0	0	0	0	0	0	0	0	0	0	0	0	0	0	0	0	0	0	0	8	0	0	0	0	0	0	0	0	0	0	0	0
g__Ciceribacter		0	0	0	0	0	0	0	0	0	0	0	0	0	0	0	0	0	0	0	0	0	0	0	0	0	0	0	0	0	0	0	0	0	0	0	0	0	0	0	0	0	0	0	0	0	0	0	0
g__Citricoccus		0	0	0	0	54	0	0	0	0	0	0	12	0	46	0	0	0	21	121	0	50	0	38	0	0	0	27	48	0	9	12	0	0	0	0	89	158	0	0	0	0	30	0	15	0	59	0	38
g__Citrifermentans		0	0	0	0	0	0	0	0	0	0	0	0	5	0	0	0	0	0	0	0	0	0	0	0	0	0	0	0	0	0	0	0	0	0	0	0	0	0	0	0	0	0	0	0	0	0	0	0
g__Cloacibacillus		0	0	0	0	0	0	0	0	0	0	0	0	0	0	0	0	0	0	0	0	0	0	0	0	0	0	0	0	0	0	0	0	0	0	0	0	0	0	0	0	0	0	0	0	0	0	0	0
g__Cloacibacterium		37	11	58	0	10	4	0	3	18	0	16	0	0	3	14	0	2	6	5	4	0	0	0	6	0	0	0	0	47	7	0	3	0	7	0	0	10	0	0	0	6	0	0	0	7	10	2	0
g__Clostridioides		0	0	0	0	0	0	0	0	0	0	0	0	0	0	0	0	0	0	0	0	0	0	0	0	0	0	0	0	0	0	0	0	0	0	0	0	0	0	0	0	0	0	0	0	0	0	0	0
g__Clostridium_innocuum_group		0	0	0	0	0	0	0	0	0	0	0	0	3	0	0	0	0	0	0	0	0	0	0	0	0	0	0	0	0	0	0	0	0	0	0	0	0	0	0	0	0	0	0	0	0	0	0	0
g__Clostridium_sensu_stricto_1		25	11	235	11	296	398	68	19	180	111	81	134	92	230	26	18	63	508	336	134	201	56	854	5	251	227	506	458	60	836	208	20	169	15	109	602	394	158	31	170	141	320	13	68	41	173	319	534
g__Clostridium_sensu_stricto_10		0	0	0	0	0	0	0	0	9	4	0	0	0	0	0	0	0	0	4	0	0	0	0	0	0	0	0	0	0	0	0	0	0	0	0	0	0	0	0	0	0	3	0	0	0	0	0	0
g__Clostridium_sensu_stricto_11		10	0	12	0	0	0	0	0	0	0	0	0	0	0	0	0	0	0	0	0	0	0	0	0	0	0	0	0	0	0	0	0	0	0	0	0	0	0	0	0	0	0	0	0	0	0	0	0
g__Clostridium_sensu_stricto_12		0	0	12	0	0	0	0	0	0	9	0	0	0	0	0	0	0	0	0	0	0	0	0	0	0	0	0	0	0	0	0	0	0	0	0	0	0	0	0	0	0	0	0	0	0	0	0	0
g__Clostridium_sensu_stricto_13		9	0	0	0	0	0	0	0	0	3	6	0	0	0	0	0	0	7	0	0	0	0	0	0	0	0	0	2	2	0	0	0	0	0	0	0	0	0	0	0	0	5	0	0	0	0	0	0
g__Clostridium_sensu_stricto_16		0	0	0	0	0	0	0	0	0	0	0	0	0	0	0	0	0	0	0	0	0	0	0	0	0	0	0	0	0	0	0	0	0	0	0	0	0	0	0	0	0	0	0	0	0	0	0	0
g__Clostridium_sensu_stricto_3		0	0	5	0	0	0	0	0	0	0	0	0	0	0	0	0	0	0	0	0	0	0	0	0	0	0	0	0	0	0	0	0	0	0	0	0	0	0	0	0	0	0	0	0	0	0	0	0
g__Clostridium_sensu_stricto_5		0	0	0	0	0	0	0	0	0	0	0	0	0	0	0	0	0	0	0	0	0	0	0	0	0	0	0	0	0	0	0	0	0	0	0	0	0	0	0	0	0	0	0	0	0	0	0	0
g__Clostridium_sensu_stricto_6		0	0	9	0	0	0	4	0	2	9	4	0	0	0	0	0	0	0	11	0	2	0	6	6	0	7	0	2	0	4	0	0	5	0	0	7	0	0	0	0	7	6	0	0	0	0	16	4
g__Clostridium_sensu_stricto_7		0	0	0	0	0	0	0	0	0	0	0	0	0	0	0	0	0	0	0	0	0	0	0	0	0	0	0	0	0	0	0	0	0	0	0	0	0	0	0	0	0	0	0	0	0	0	0	0
g__Clostridium_sensu_stricto_8		0	0	14	0	0	0	0	0	0	0	0	0	0	0	0	0	0	0	0	0	0	0	0	0	0	0	0	0	0	0	0	0	0	0	0	0	0	0	0	0	0	0	0	0	0	0	0	0
g__Clostridium_sensu_stricto_9		0	0	0	0	0	0	0	0	0	0	0	0	0	0	0	0	0	0	0	0	0	0	0	0	0	0	0	0	0	0	0	0	0	0	0	0	0	0	0	0	0	0	0	0	0	0	0	0
g__Cm1-21		0	0	0	0	0	0	0	0	0	0	0	0	0	0	0	0	0	0	0	0	0	0	0	0	0	0	0	0	0	0	0	0	0	0	0	0	0	0	0	0	0	0	0	0	0	0	0	0
g__Cnuella		0	0	0	0	0	0	0	0	0	0	0	0	0	0	0	0	0	0	0	0	0	0	0	0	0	0	0	0	0	0	0	0	0	0	0	0	0	0	0	0	0	3	0	0	0	0	0	0
g__Cnuibacter		0	0	0	0	0	0	0	0	0	0	0	0	0	0	0	0	0	0	0	0	0	0	0	0	0	0	0	0	0	0	0	0	0	0	0	0	0	0	0	0	0	0	0	0	0	0	0	0
g__Cobetia		0	0	0	0	0	0	0	0	0	0	0	0	0	0	0	0	0	0	0	0	0	0	0	0	0	0	0	0	0	0	0	0	0	0	0	0	0	0	0	0	0	0	0	0	0	0	0	0
g__Cohnella		0	0	0	0	0	0	0	0	0	0	0	0	0	0	0	0	0	0	7	0	0	0	0	0	0	0	0	0	0	0	0	0	0	0	0	0	0	0	0	0	0	0	0	0	0	0	0	0
g__Colidextribacter		0	0	0	0	0	0	0	0	0	0	0	0	0	0	0	0	0	0	0	0	0	0	0	0	0	0	4	0	0	0	0	0	0	0	0	11	0	0	0	0	0	3	0	0	0	5	5	0
g__Collinsella		0	0	0	0	0	3	0	0	2	0	0	0	157	0	0	0	0	0	7	0	0	0	0	0	0	0	2	0	0	0	5	0	0	0	3	4	3	0	4	0	14	4	0	4	0	0	17	0
g__Colwellia		0	0	0	0	0	0	0	0	0	0	0	0	0	0	0	0	0	0	0	0	0	0	0	9	0	0	0	0	0	0	0	0	0	0	0	0	0	0	0	0	0	0	0	0	0	0	0	0
g__Comamonas		7	0	11	3	5	6	0	0	8	42	2	6	0	9	0	0	0	43	11	0	0	9	0	0	7	44	2	28	0	12	8	0	17	0	0	144	59	5	0	4	33	0	0	0	7	39	10	12
g__Conchiformibius		0	0	0	0	0	0	0	0	0	0	0	0	0	0	0	0	0	0	0	0	0	0	0	0	0	0	0	0	0	13	0	0	0	0	0	0	0	0	0	0	0	0	0	0	0	0	0	0
g__Conexibacter		0	0	9	0	0	0	0	0	0	0	0	0	0	0	0	0	0	2	3	0	0	0	0	0	0	0	0	0	0	0	0	0	0	0	0	0	0	0	0	0	3	0	0	0	0	0	0	0
g__Confluentibacter		0	0	0	0	5	5	2	0	0	0	0	0	0	3	0	0	0	6	0	0	0	0	0	0	0	3	0	0	0	0	9	0	0	0	0	0	0	0	0	0	0	0	0	2	0	2	4	3
g__Constrictibacter		0	0	0	0	0	0	0	0	0	0	0	0	0	0	0	0	0	0	0	0	0	0	0	0	0	0	0	0	0	0	0	0	0	0	0	0	0	0	0	0	0	0	0	0	0	0	0	0
g__Coprococcus		0	0	0	0	0	3	0	0	0	0	0	0	12	0	0	0	0	0	3	3	0	0	0	0	0	0	5	0	0	5	4	0	0	0	0	5	10	0	0	0	0	0	0	6	0	0	7	5
g__Corallococcus		0	0	0	0	0	0	0	0	0	0	0	0	0	0	0	0	0	0	0	0	0	0	0	0	0	0	0	0	0	0	0	0	0	0	0	0	0	0	0	0	4	0	0	0	0	0	0	0
g__Coriobacteriaceae_UCG-002		0	0	0	0	0	0	0	0	0	0	0	0	0	0	0	0	0	0	0	0	0	0	0	0	0	0	0	0	0	0	0	0	0	0	0	0	0	0	0	0	0	0	0	0	0	0	0	0
g__Corynebacterium		25	29	2933	1625	757	1645	6951	43	256	1752	121	9979	39	1602	44	368	2343	2045	1402	147	10458	3390	5715	36	2685	528	6398	1722	26	4315	700	704	3400	102	2352	719	2494	5591	4532	12650	1248	863	69	798	179	1204	1381	1881
g__Coxiella		0	0	0	0	0	0	0	0	0	0	0	0	0	0	0	0	0	0	0	0	0	0	0	0	0	0	0	0	0	0	0	0	0	0	0	0	0	0	0	0	0	0	0	0	0	0	0	0
g__Craurococcus-Caldovatus		0	0	0	0	7	0	0	0	3	0	0	0	4	0	0	0	0	2	4	0	0	0	0	2	0	0	0	0	0	0	0	0	0	0	0	3	5	0	0	0	0	3	0	0	0	0	0	3
g__Crenothrix		0	0	0	0	0	0	0	0	0	0	0	0	0	0	0	0	0	0	0	0	0	0	0	0	0	0	3	0	0	0	0	0	0	0	0	0	0	0	0	0	0	0	0	0	0	0	0	0
g__Crocinitomix		0	0	0	0	0	0	0	0	0	0	0	0	0	0	0	0	0	0	0	0	0	0	0	0	0	0	0	0	0	0	0	0	0	0	0	0	0	0	0	0	0	0	0	0	0	0	0	0
g__Crossiella		0	0	0	0	0	0	0	0	0	0	0	0	0	0	0	0	0	0	0	0	0	0	0	0	0	0	0	0	0	0	0	0	0	0	0	0	0	0	0	0	0	0	0	0	0	0	0	0
g__Cryptosporangium		0	0	0	0	0	0	0	0	0	0	0	0	0	0	0	0	0	0	0	0	0	0	0	0	0	0	0	0	0	0	0	0	0	0	0	0	0	0	0	0	0	0	0	0	0	0	0	0
g__Cupriavidus		0	0	5	0	0	0	0	0	0	0	0	0	5	0	0	0	0	0	0	0	0	0	2	0	0	0	0	0	0	0	0	0	0	0	0	0	0	0	0	0	0	0	0	0	0	0	0	0
g__Curtobacterium		0	0	0	0	0	0	0	0	0	0	0	0	0	41	0	9	0	30	0	0	0	0	0	0	0	0	25	0	0	0	0	0	0	0	0	0	25	0	0	0	0	0	0	0	0	39	39	0
g__Curvibacter		0	0	0	0	0	0	0	0	0	3	0	0	0	0	0	0	0	0	0	0	0	0	0	0	0	0	0	0	4	0	0	0	0	0	0	0	0	0	0	0	10	0	0	0	0	0	0	0
g__Cutibacterium		49	23	76	5	26	6	6	4	117	200	33	0	42	3	17	9	13	559	40	19	5	26	7	29	57	2	5	2	44	28	89	57	43	16	10	5	12	102	5	7	64	67	0	31	79	8	7	10
g__Cyanobium_PCC-6307		34	191	95	11	45	13	0	11	24	42	32	0	20	12	13	9	16	34	23	26	8	22	6	43	34	9	4	12	46	36	17	13	0	39	5	12	12	16	9	0	82	2	0	46	23	14	18	3
g__Cyclobacterium		0	0	0	0	0	0	0	0	0	0	0	0	0	0	0	0	0	0	0	0	0	0	0	0	0	0	0	0	0	0	0	0	0	0	0	0	0	0	0	0	0	0	0	0	0	0	0	0
g__Cytophaga		0	0	0	0	0	0	0	0	0	0	0	0	0	0	0	0	0	0	0	0	0	0	0	0	0	0	5	0	0	0	0	0	0	0	0	0	0	0	0	0	0	0	0	0	0	3	30	0
g__DEV008		0	0	4	0	0	0	0	0	0	0	0	0	0	0	0	0	0	0	0	0	0	0	0	0	0	0	0	0	0	0	0	0	0	0	0	0	0	0	0	0	0	0	0	0	0	0	0	0
g__DNF00809		0	0	0	0	0	0	0	0	0	4	0	5	0	0	0	0	0	0	12	0	0	0	11	5	0	0	11	5	0	10	2	0	0	0	0	11	8	0	0	3	3	0	0	0	0	0	16	20
g__DSSD61		0	0	0	0	0	0	0	0	0	0	0	0	0	0	0	0	0	0	0	0	0	0	0	0	0	0	0	0	0	0	0	0	0	0	0	0	0	0	0	0	0	0	0	0	0	0	0	0
g__DSSF69		0	0	0	0	0	0	0	0	0	0	0	0	0	0	0	0	0	0	0	0	0	0	0	0	0	0	0	0	0	0	0	0	0	0	0	0	0	0	0	0	0	0	0	0	0	0	0	2
g__Dactylosporangium		0	0	0	0	0	0	0	0	0	0	0	0	0	0	0	0	0	0	0	0	0	0	0	0	0	0	0	0	0	0	0	0	0	0	0	0	0	0	0	0	0	0	0	0	0	0	0	0
g__Dechlorobacter		0	0	0	0	0	0	0	0	0	0	0	0	0	0	0	0	0	0	0	0	0	0	0	0	0	0	0	0	0	0	0	0	0	0	0	0	0	0	0	0	0	0	0	0	0	0	0	0
g__Dechloromonas		0	0	0	0	0	0	0	0	0	0	0	0	0	0	0	0	0	0	0	0	5	0	0	0	0	0	0	0	0	0	0	0	0	0	3	0	0	0	0	0	13	6	0	0	0	0	0	0
g__Deferrisoma		0	0	15	0	0	0	0	0	0	7	0	0	0	0	0	0	0	0	0	0	0	0	0	0	0	0	0	0	0	0	0	0	0	0	0	0	0	0	0	0	0	0	0	0	0	0	0	0
g__Defluviicoccus		0	0	0	0	0	0	0	0	0	0	0	0	0	0	0	0	0	0	0	0	0	0	0	0	0	0	0	0	0	0	0	0	0	0	0	0	0	0	0	0	0	0	0	0	0	0	0	0
g__Defluviitalea		0	0	0	0	0	0	0	0	0	0	0	0	0	0	0	0	0	0	0	0	0	0	0	0	0	5	3	0	0	0	0	0	0	0	0	8	0	0	0	0	0	0	0	0	0	5	0	0
g__Defluviitaleaceae_UCG-011		0	0	0	0	2	8	0	0	8	3	0	0	0	0	0	0	0	8	0	0	0	0	3	0	0	0	4	5	0	7	6	0	0	0	0	4	0	2	0	0	13	0	0	0	0	0	14	2
g__Defluviitoga		0	0	0	0	0	0	0	0	0	0	0	0	0	0	0	0	0	0	0	0	0	0	0	0	0	0	0	0	0	0	0	0	0	0	0	0	0	0	0	0	0	0	0	0	0	0	0	0
g__Dehalobacter		0	0	0	0	0	0	0	0	0	0	0	0	0	0	0	0	0	0	0	0	0	0	0	0	0	0	0	0	0	0	0	0	0	0	0	0	0	0	0	0	0	0	0	0	0	0	0	0
g__Deinococcus		0	0	0	0	3	4	0	0	8	0	4	20	2	3	0	0	0	14	562	0	0	0	0	0	0	0	7	2	0	65	0	0	0	0	4	4	4	0	0	0	82	2	0	2	0	2	16	4
g__Delftia		0	0	0	0	0	0	0	0	0	0	0	0	0	0	0	0	0	0	0	0	0	0	0	0	0	0	0	0	0	0	0	0	0	0	0	0	0	0	0	0	0	0	0	0	0	0	13	0
g__Demequina		0	0	7	4	0	0	4	0	0	16	0	34	0	0	0	0	5	0	0	0	10	0	3	0	0	0	0	7	0	0	0	0	0	0	3	0	0	0	0	4	0	0	0	0	0	4	15	0
g__Dendrosporobacter		0	0	0	0	0	0	0	0	0	0	0	0	0	0	0	0	0	0	0	0	0	0	0	0	0	0	0	0	0	0	0	0	0	0	0	0	0	0	0	0	0	0	0	0	0	0	0	0
g__Denitratisoma		0	0	0	0	0	0	0	0	0	0	0	0	0	0	0	0	0	0	0	0	0	0	0	0	0	0	0	0	0	0	0	0	0	0	0	0	2	0	0	0	2	0	0	0	0	0	0	0
g__Dermabacter		0	0	0	0	0	0	0	0	0	0	0	0	0	0	0	0	0	0	0	0	0	0	0	0	0	0	0	0	0	16	0	0	0	0	0	0	0	0	0	0	0	0	0	0	0	0	0	0
g__Desemzia		0	0	0	0	24	5	6	0	0	0	0	14	0	0	0	0	3	0	8	0	70	11	0	0	2	0	0	0	0	0	0	0	0	0	5	0	12	0	0	13	9	13	0	3	0	0	0	0
g__Desulfatiglans		0	0	0	0	0	0	0	0	0	0	0	0	0	0	0	0	0	0	0	0	0	0	0	0	0	0	0	0	0	0	0	0	0	0	0	0	0	0	0	0	0	0	0	7	0	0	0	0
g__Desulfitibacter		0	0	0	0	0	0	0	0	0	0	0	0	0	0	0	0	0	0	0	0	0	0	0	0	0	0	0	0	0	0	0	0	0	0	0	0	0	0	0	0	0	0	0	0	0	0	0	0
g__Desulfitobacterium		0	0	5	0	0	0	0	0	0	0	0	0	0	0	0	0	0	0	0	0	0	0	0	0	0	0	0	0	0	0	0	0	0	0	0	0	0	0	0	0	0	0	0	0	0	0	0	0
g__Desulfobacca		0	0	2	0	0	0	0	0	0	0	0	0	0	0	0	0	0	0	0	0	0	0	0	0	0	0	0	0	0	0	0	0	0	0	0	0	0	0	0	0	0	0	0	0	0	0	0	0
g__Desulfobacterium		0	0	0	0	0	0	0	0	0	0	0	0	0	0	0	0	0	0	0	0	0	0	0	0	0	0	0	0	0	0	0	0	0	0	0	0	0	0	0	0	0	0	0	0	0	0	0	0
g__Desulfobacterium_catecholicum_group		0	0	0	0	0	0	0	0	0	0	0	0	0	0	0	0	0	0	0	0	0	0	0	0	0	0	0	0	0	0	0	0	0	0	0	0	0	0	0	0	0	0	0	0	0	0	0	0
g__Desulfobulbus		0	0	9	0	0	0	0	0	0	3	0	0	0	0	0	0	0	0	0	0	0	0	0	0	0	0	0	0	0	0	0	0	0	0	0	0	0	0	0	0	0	0	0	0	0	0	0	0
g__Desulfofustis		0	0	0	0	0	0	0	0	0	0	0	0	0	0	0	0	0	0	0	0	0	0	0	0	0	0	0	0	0	0	0	0	0	0	0	0	0	0	0	0	0	0	0	0	0	0	0	0
g__Desulfohalotomaculum		0	0	0	0	0	0	0	0	0	0	0	0	0	0	0	0	0	0	0	0	0	0	0	0	0	0	0	0	0	0	0	0	0	0	0	0	0	0	0	0	0	0	0	0	0	0	0	0
g__Desulfomicrobium		0	0	0	0	2	0	0	0	0	0	0	0	0	0	0	0	0	0	0	0	2	0	0	0	0	0	0	0	0	0	0	0	0	0	0	0	0	3	0	0	0	3	0	0	0	0	0	0
g__Desulfomonile		0	0	0	0	0	0	0	0	0	0	0	0	0	0	0	0	0	0	0	0	0	0	0	0	0	0	0	0	0	0	0	0	0	0	0	0	0	0	0	0	0	0	0	0	0	0	0	0
g__Desulfosarcina		0	0	0	0	0	0	0	0	0	0	0	0	0	0	0	0	0	0	0	0	0	0	0	0	0	0	0	0	0	0	0	0	0	0	0	0	0	0	0	0	0	0	0	0	0	0	0	0
g__Desulfosporosinus		0	0	0	0	0	0	0	0	0	5	0	0	0	0	0	0	0	0	0	0	0	0	0	0	0	0	0	0	0	0	0	0	0	0	0	0	0	0	0	0	0	0	0	0	0	0	0	0
g__Desulfotomaculum		0	0	7	0	0	0	0	0	0	0	0	0	0	0	0	0	0	0	3	0	0	0	0	0	0	0	0	0	0	0	0	0	0	0	0	0	0	0	0	0	0	0	0	0	0	0	0	0
g__Desulfovibrio		0	0	12	0	0	6	0	0	0	0	0	0	20	0	0	0	0	3	0	2	0	0	0	0	0	10	0	0	0	6	0	0	0	0	0	12	3	4	0	0	0	0	0	0	0	3	0	0
g__Desulfuromonas		0	0	0	0	0	0	0	0	0	0	0	0	0	0	0	0	0	0	0	0	0	0	0	0	0	2	0	0	0	0	0	0	0	0	0	0	0	0	0	0	0	0	0	0	0	0	0	0
g__Desulfuromusa		0	0	0	0	0	0	0	0	0	0	0	0	0	0	0	0	0	0	0	0	0	0	0	0	0	0	0	0	0	0	0	0	0	0	0	0	0	0	0	0	0	0	0	0	0	0	0	0
g__Devosia		4	0	35	3	56	48	11	0	26	30	3	62	17	62	0	4	9	70	841	8	19	24	37	3	8	10	34	38	9	15	19	0	31	0	14	80	48	16	0	12	32	44	0	16	0	58	66	40
g__Dialister		2	0	0	0	8	0	0	0	0	0	0	0	0	0	2	0	0	0	0	0	0	0	0	0	0	2	3	0	0	0	0	0	0	0	0	0	0	0	0	0	0	0	0	0	0	0	0	0
g__Diaphorobacter		0	0	0	0	0	0	0	0	0	0	0	0	0	0	0	0	0	0	0	0	0	0	0	0	0	0	0	0	0	0	0	0	0	0	0	0	0	0	0	0	0	0	0	0	0	0	0	0
g__Dielma		0	0	0	0	0	0	0	0	0	0	0	0	0	0	0	0	0	0	0	0	0	0	0	0	0	12	0	0	0	20	0	0	0	0	0	0	0	0	0	0	12	0	0	0	0	5	0	10
g__Dietzia		0	3	57	126	34	40	302	0	60	59	0	971	0	78	0	31	285	166	113	17	646	357	112	2	16	23	127	73	0	82	72	34	292	0	96	181	123	147	301	968	33	24	0	37	11	144	118	110
g__Dinghuibacter		0	0	0	0	0	0	0	0	0	0	0	0	0	0	0	0	0	0	0	0	0	0	0	0	0	0	0	0	0	0	0	0	0	0	0	0	0	0	0	0	0	0	0	0	0	0	0	0
g__Dokdonella		0	0	0	0	0	0	0	0	0	0	0	0	0	0	0	0	0	0	0	0	0	0	0	0	0	0	0	0	0	0	0	0	0	0	0	0	0	0	0	0	0	0	0	0	0	0	0	0
g__Dolosigranulum		0	0	0	0	0	0	0	0	0	0	0	0	0	0	0	0	0	0	0	0	0	0	0	0	0	0	0	0	0	0	0	0	0	0	0	0	0	0	0	0	0	0	0	0	0	0	0	0
g__Domibacillus		0	0	0	0	0	0	0	0	0	0	0	0	0	0	0	0	0	0	0	0	0	0	0	0	0	0	0	0	0	0	0	0	0	0	0	0	0	0	0	0	0	0	0	0	0	0	0	0
g__Dongia		0	0	0	0	0	0	0	0	0	0	0	0	0	0	0	0	0	0	0	0	0	0	0	0	0	3	0	0	0	0	0	0	0	0	0	0	0	0	0	0	0	0	0	0	0	0	0	0
g__Dorea		0	0	0	0	0	15	2	0	6	10	0	7	27	3	3	0	0	10	0	11	0	0	4	0	0	13	13	13	0	4	10	0	0	0	0	18	0	4	0	0	18	0	0	0	0	3	36	27
g__Dubosiella		0	2	3	0	0	0	0	0	0	0	0	0	0	0	0	0	0	0	0	0	0	0	0	0	0	0	0	0	0	0	0	0	0	0	0	0	0	4	0	0	0	0	0	2	0	0	0	0
g__Duganella		0	0	0	0	0	0	0	0	0	0	0	0	0	0	0	0	0	0	0	0	0	0	0	0	0	0	0	0	0	0	0	0	0	0	0	0	0	0	0	0	0	0	0	0	0	0	0	0
g__Dyadobacter		0	0	0	0	0	0	0	0	0	0	0	3	0	0	0	0	0	0	0	0	0	0	0	0	0	0	0	0	0	0	0	0	0	0	0	0	4	0	0	0	0	0	0	0	0	0	17	0
g__Dyella		0	0	0	0	0	0	0	0	0	0	0	0	0	0	0	0	0	0	0	0	0	0	0	0	0	0	0	0	0	0	0	0	0	0	0	0	0	0	0	0	0	0	0	0	0	0	0	0
g__Dysgonomonas		0	0	0	0	0	0	0	0	0	0	0	0	0	0	0	0	0	0	0	0	0	0	0	0	0	0	0	0	0	0	0	0	0	0	0	0	0	0	0	0	0	0	0	0	0	0	0	0
g__EMP-G18		0	0	0	0	0	0	0	0	0	0	0	0	0	0	0	0	0	0	0	0	0	0	0	0	0	0	0	0	0	0	0	0	0	0	0	0	0	0	0	0	0	0	0	0	0	0	0	0
g__EUB33-2		0	0	0	0	0	0	0	0	0	0	0	0	0	0	0	0	0	0	0	0	0	0	0	0	0	0	0	0	0	0	0	0	0	0	0	0	0	0	0	0	0	0	0	0	0	0	0	0
g__EcFYyy-200		0	0	11	0	0	0	0	0	0	0	0	0	0	0	0	0	0	0	0	0	0	0	0	0	0	0	0	0	0	0	0	0	0	0	0	0	0	0	0	0	0	0	0	0	0	0	0	0
g__Edaphobaculum		0	0	0	0	0	0	0	0	0	2	0	0	0	0	0	0	0	0	0	0	0	0	0	3	0	0	0	0	0	0	0	0	0	0	0	0	0	5	0	0	0	0	0	0	0	0	22	0
g__Eggerthella		0	0	0	0	0	0	0	0	0	0	0	0	3	0	0	0	0	0	3	0	0	0	0	0	0	0	0	0	0	0	0	0	0	0	0	0	0	0	0	0	0	0	0	0	0	0	4	0
g__Egicoccus		0	0	0	0	0	0	0	0	0	0	0	0	0	0	0	0	0	0	0	0	0	0	0	0	0	0	0	0	0	0	0	0	0	0	0	0	0	0	0	0	0	0	0	0	0	0	0	0
g__Eikenella		0	0	0	0	0	0	0	0	0	0	0	0	0	0	0	0	0	0	0	0	0	0	0	0	0	0	0	0	0	0	0	0	0	0	0	0	0	0	0	0	0	0	0	0	0	0	0	0
g__Elizabethkingia		0	0	0	0	0	0	0	0	0	0	0	0	0	0	0	0	0	0	0	0	0	0	0	0	0	0	0	0	0	0	0	0	0	0	0	0	0	0	0	0	0	0	0	0	0	0	0	0
g__Ellin517		0	0	0	0	0	0	0	0	0	0	0	0	0	0	0	0	0	0	0	0	0	0	0	0	0	0	0	0	0	0	0	0	0	0	0	0	0	0	0	0	0	0	0	0	0	0	0	0
g__Ellin6055		0	0	0	0	0	0	0	0	0	0	0	0	0	0	0	0	0	0	0	0	0	0	0	0	0	0	0	0	0	0	0	0	0	0	0	0	0	0	0	0	0	0	0	0	0	0	0	0
g__Ellin6067		0	0	18	0	0	0	0	0	0	0	0	0	0	0	3	0	0	0	3	0	0	0	0	0	0	0	0	0	0	0	0	0	0	0	0	0	0	0	0	0	0	0	0	0	0	0	0	0
g__Elstera		0	0	0	0	0	0	0	0	0	0	0	0	0	0	0	0	0	0	0	0	0	0	0	0	0	0	0	0	0	0	0	0	0	0	0	0	0	0	0	0	0	0	0	0	0	0	0	0
g__Elusimicrobium		0	0	0	0	4	0	0	0	0	2	0	0	0	0	0	0	0	0	5	0	0	0	0	0	0	0	0	0	0	11	2	0	0	0	0	0	0	0	0	3	2	2	0	0	0	0	3	4
g__Empedobacter		0	0	0	0	0	3	0	0	0	0	0	2	0	0	0	0	0	0	8	0	0	0	0	0	0	0	0	0	0	0	0	4	0	0	5	0	0	0	0	0	0	33	0	0	0	0	0	0
g__Emticicia		0	0	0	0	0	0	0	0	0	0	0	0	0	0	0	0	0	0	0	0	0	0	0	0	0	0	0	0	0	2	0	0	0	0	0	0	0	0	0	0	0	0	0	0	0	0	0	0
g__Enhydrobacter		16	0	8	0	0	9	0	2	4	7	0	0	4	0	3	0	0	5	2	0	0	0	0	154	0	2	3	2	3	11	0	0	5	0	0	14	4	0	0	0	18	0	0	0	0	0	0	4
g__Ensifer		0	0	0	0	0	0	0	0	0	0	0	0	0	0	0	0	0	0	0	0	0	0	0	0	0	0	0	0	0	0	0	0	0	0	0	0	0	0	0	0	0	0	0	0	0	0	0	0
g__Enteractinococcus		0	0	373	42	15	24	124	0	0	0	0	400	0	9	0	0	72	0	20	0	313	31	15	0	12	0	0	31	0	38	24	16	19	3	77	0	53	32	32	25	23	16	0	0	0	17	188	48
g__Enterobacter		0	0	14	0	0	0	0	0	0	0	0	0	14	0	0	0	0	0	0	0	0	0	0	0	0	0	0	0	0	0	0	0	0	0	0	0	0	0	0	0	0	0	0	0	0	0	0	0
g__Enterococcus		14	6	0	10	0	8	142	3	0	0	0	425	0	0	3	6	29	21	88	7	1125	19	16	9	2	8	4	0	0	13	0	2	72	0	174	13	260	4	31	469	8	139	0	0	8	0	9	42
g__Enterorhabdus		3	0	0	0	0	6	0	0	2	7	0	0	0	0	0	0	0	0	2	0	0	2	4	0	0	0	22	5	0	0	2	2	0	6	0	59	0	4	0	0	0	0	0	0	0	0	13	18
g__Eoetvoesia		0	0	0	0	0	0	0	0	0	0	0	0	0	0	0	0	0	0	0	0	0	0	0	0	0	0	0	0	0	0	0	0	0	0	0	0	0	0	0	0	0	0	0	0	0	0	0	0
g__Epulopiscium		0	0	0	0	0	0	0	0	0	0	0	2	0	0	0	0	0	0	9	0	0	0	0	0	0	0	0	3	0	0	0	0	0	0	0	0	0	0	0	0	0	0	0	0	0	0	0	0
g__Ercella		0	0	0	0	0	0	0	0	0	0	0	0	0	2	0	0	0	0	0	0	0	0	0	0	0	0	0	0	0	0	0	0	0	0	0	0	0	0	0	0	0	0	0	0	0	0	0	0
g__Ereboglobus		0	0	0	0	0	0	0	0	0	0	0	0	0	0	0	0	0	0	0	0	0	0	0	0	0	0	0	0	0	0	0	0	0	0	0	0	0	0	0	0	0	0	0	0	0	0	0	0
g__Eremococcus		0	0	0	0	0	0	0	0	0	0	0	0	0	0	0	0	0	0	0	0	0	0	0	0	0	0	0	0	0	0	0	0	0	0	0	0	0	0	0	0	0	0	0	0	0	0	0	0
g__Erysipelatoclostridium		0	0	0	0	0	3	0	0	0	0	0	0	0	7	0	0	0	0	21	0	0	0	0	0	0	19	8	0	0	2	0	0	0	0	0	10	3	0	0	0	8	0	0	0	0	3	7	0
g__Erysipelothrix		0	0	0	0	0	0	0	0	0	0	0	2	0	0	0	0	0	0	2	0	5	0	0	0	0	0	0	5	0	2	0	0	0	0	0	2	0	0	0	0	5	0	0	0	0	8	2	3
g__Erysipelotrichaceae_UCG-003		0	0	0	0	0	0	0	0	0	0	0	0	14	0	0	0	0	4	0	0	0	0	0	0	0	0	0	0	0	0	0	0	0	0	0	5	0	0	3	0	0	0	0	0	0	0	0	0
g__Erysipelotrichaceae_UCG-008		0	0	0	0	0	0	0	0	8	5	0	0	0	0	0	0	0	0	0	0	0	0	2	0	0	0	0	5	0	0	0	0	0	0	0	0	0	0	0	0	0	0	0	0	0	0	0	0
g__Erysipelotrichaceae_UCG-009		0	0	0	0	0	0	0	0	0	0	0	0	0	0	0	0	0	0	0	0	0	0	0	0	0	0	0	0	0	0	0	0	0	0	0	0	0	0	0	0	0	0	0	0	0	0	2	0
g__Erythrobacter		0	0	0	0	0	0	0	0	0	0	0	0	0	0	0	0	0	0	0	0	0	0	0	0	0	0	0	0	0	0	0	0	0	0	0	0	0	0	0	0	0	0	0	0	0	0	0	0
g__Escherichia-Shigella		12	0	10	5	7	0	0	0	0	9	0	7	125	8	0	0	0	11	145	0	0	0	9	3	0	0	0	11	0	18	2	0	0	0	0	0	0	4	0	0	13	48	0	0	0	13	0	0
g__Ethanoligenens		0	0	0	0	0	0	0	0	0	0	0	0	0	0	0	0	0	0	0	0	0	0	0	0	0	0	0	0	0	0	0	0	0	0	0	0	0	0	0	0	0	0	0	0	0	0	0	0
g__Eubacterium		0	0	3	0	0	0	2	0	0	0	3	0	0	0	0	0	0	0	0	0	0	0	0	0	0	4	0	0	0	0	0	0	0	0	0	0	0	0	0	0	0	0	0	0	0	0	0	0
g__Eubacterium_brachy_group		0	0	4	0	0	67	0	0	13	11	0	8	2	7	0	0	0	18	20	12	5	2	19	0	0	27	26	25	3	26	6	0	0	0	0	22	14	9	0	0	6	0	0	0	0	7	53	24
g__Eubacterium_eligens_group		0	0	0	0	0	0	0	0	0	0	0	0	0	0	0	0	0	0	0	0	0	0	0	0	0	6	8	0	0	0	0	0	0	0	0	12	0	0	2	0	3	0	0	0	0	0	0	0
g__Eubacterium_fissicatena_group		0	0	0	0	0	0	0	0	0	0	0	0	0	0	0	0	0	0	0	0	0	0	0	0	0	0	0	0	0	0	0	0	0	0	0	0	0	0	0	0	0	0	0	0	0	0	0	0
g__Eubacterium_hallii_group		0	0	0	0	4	6	0	0	0	0	0	0	20	6	0	0	4	2	0	2	0	0	0	0	0	10	10	21	0	7	8	0	0	0	0	23	5	2	0	2	17	2	0	0	4	12	20	17
g__Eubacterium_nodatum_group		0	0	0	0	0	11	0	0	5	3	0	5	0	4	0	0	0	8	2	0	10	0	13	0	2	4	14	23	0	4	13	0	0	0	0	3	0	0	0	0	0	2	0	0	0	5	27	14
g__Eubacterium_ruminantium_group		0	0	3	0	2	7	0	0	0	10	0	0	0	6	0	0	0	4	0	0	0	0	0	0	0	0	0	11	0	6	7	0	0	0	0	6	0	3	0	0	12	0	0	0	0	0	14	12
g__Eubacterium_saphenum_group		0	0	0	0	0	0	0	0	0	0	0	0	0	0	0	0	0	0	0	0	0	0	5	0	0	3	0	0	0	0	0	0	0	0	0	0	0	0	0	0	2	0	0	0	0	0	6	0
g__Eubacterium_siraeum_group		0	0	0	0	0	0	0	0	0	0	0	0	0	0	0	0	0	10	0	0	0	0	0	0	0	13	4	0	0	0	0	0	0	0	0	0	0	0	0	0	8	0	0	0	0	0	5	2
g__Eubacterium_ventriosum_group		0	0	4	0	4	12	8	0	3	15	0	11	0	11	0	0	0	12	29	4	8	0	54	0	0	7	18	19	0	13	0	0	2	0	4	7	5	7	0	2	2	13	0	0	0	8	15	27
g__Eubacterium_xylanophilum_group		0	6	0	0	0	0	0	0	0	0	0	0	0	0	0	0	0	0	0	0	0	0	0	0	0	16	9	0	0	0	0	0	0	0	0	13	0	0	0	0	4	0	0	0	0	0	0	0
g__Eubacterium_yurii_group		0	0	0	0	0	0	0	0	0	0	0	0	0	0	0	0	0	0	0	0	0	0	0	0	0	0	0	0	0	0	0	0	0	0	0	0	0	0	0	0	0	0	0	0	0	0	0	0
g__Euzebya		0	0	0	0	0	0	0	0	0	0	0	0	0	0	0	0	0	0	0	0	0	0	0	0	0	0	0	0	0	0	0	0	0	0	0	0	0	0	0	0	0	0	0	0	0	0	0	0
g__Exiguobacterium		0	0	0	0	0	0	0	0	0	0	0	0	0	0	0	0	0	4	9	0	2	0	2	0	0	7	0	17	0	0	4	0	0	0	0	6	2	12	0	0	2	0	0	0	0	4	0	6
g__Ezakiella		0	0	0	0	0	0	0	0	0	0	0	0	0	0	0	0	0	0	0	0	0	0	0	0	0	0	0	0	0	0	0	0	0	0	0	0	0	0	0	0	0	0	0	0	0	0	0	0
g__F0058		0	0	0	0	0	0	0	0	0	0	0	0	0	0	0	0	0	0	0	0	0	0	0	0	0	0	0	0	0	0	0	0	0	0	0	0	0	0	0	0	11	0	0	0	0	0	0	0
g__F0332		0	0	0	0	0	0	0	0	0	0	0	0	0	0	0	0	0	0	0	0	0	0	0	0	0	0	0	0	0	0	0	0	0	0	0	0	0	0	0	0	0	0	0	0	0	0	0	0
g__FFCH7168		0	0	3	0	0	0	0	0	0	0	0	0	0	0	0	0	0	0	0	0	0	0	0	0	0	0	0	3	0	3	0	0	0	0	0	0	0	0	0	0	0	0	0	0	0	3	0	0
g__Facklamia		2	7	486	129	358	432	1827	4	41	224	27	2373	7	535	16	59	564	426	526	12	3587	443	1093	6	534	380	1552	294	7	1134	109	156	1543	22	917	199	463	1433	494	2129	263	1081	28	394	25	94	342	346
g__Faecalibacterium		263	970	277	4	270	11	0	680	0	351	383	0	503	0	400	0	0	0	6	343	0	0	0	438	233	13	22	0	188	9	0	0	0	10	4	9	7	196	0	0	0	2	0	609	0	11	0	0
g__Faecalibaculum		0	0	0	0	0	0	0	0	0	0	0	0	0	0	0	0	0	0	0	0	0	0	0	0	0	0	0	0	0	0	0	0	0	0	0	0	0	0	0	0	0	0	0	2	0	0	0	0
g__Faecalitalea		0	0	0	0	0	0	0	0	0	0	0	0	0	0	0	0	0	0	0	0	0	3	0	0	0	0	0	0	0	0	0	0	2	0	0	0	0	0	0	0	3	0	0	0	0	0	0	0
g__Falsirhodobacter		0	0	0	0	0	0	0	0	0	0	0	0	0	0	0	0	0	0	0	0	0	0	0	0	0	0	0	0	0	0	0	0	0	0	0	0	0	0	0	0	0	0	0	0	0	0	0	0
g__Family_XIII_AD3011_group		2	0	10	2	53	320	39	2	37	117	21	74	19	58	6	0	0	82	133	26	69	0	255	3	19	98	175	205	0	126	57	0	8	3	8	102	109	29	4	46	133	109	0	14	12	36	253	281
g__Family_XIII_UCG-001		0	0	0	0	7	4	0	0	0	3	0	0	0	0	0	0	0	0	0	0	0	0	3	0	0	2	0	6	0	2	6	0	0	0	0	6	0	0	0	0	12	0	0	0	0	0	4	6
g__Fastidiosipila		0	0	0	0	3	3	11	0	0	0	0	34	0	0	0	0	0	0	0	0	25	5	2	0	0	0	0	0	0	7	0	0	0	0	4	7	0	0	0	5	5	0	17	3	0	2	0	4
g__Fenollaria		0	0	0	0	0	0	0	0	0	0	0	0	4	0	0	0	14	0	0	0	0	0	0	0	0	0	0	0	0	0	0	0	0	0	0	0	0	0	0	0	0	0	0	0	0	0	0	0
g__Fermentimonas		0	0	0	9	32	0	27	0	0	7	0	61	0	0	0	0	6	7	9	0	40	0	6	0	4	0	4	0	0	0	4	0	26	0	9	0	2	0	0	21	0	0	0	11	0	0	7	6
g__Ferritrophicum		0	0	0	0	0	0	0	0	0	0	0	0	0	0	0	0	0	0	0	0	0	0	0	0	0	0	0	0	0	0	0	0	0	0	0	0	0	0	0	0	0	0	0	0	0	0	0	0
g__Ferruginibacter		0	0	0	0	0	0	0	0	0	0	0	0	0	0	0	0	0	0	0	0	0	0	0	0	0	0	2	0	0	4	0	0	0	0	0	0	0	0	0	0	0	0	0	0	0	0	0	0
g__Fervidobacterium		0	0	0	0	0	0	0	0	0	0	0	0	0	0	0	0	0	0	0	0	0	0	0	0	0	0	0	0	0	0	0	0	0	0	0	0	0	0	0	0	0	0	0	0	0	0	0	0
g__Fibrisoma		0	0	0	0	0	0	0	0	0	0	0	0	0	0	0	0	0	0	0	0	0	0	0	0	0	0	0	0	0	0	0	0	0	0	0	0	0	0	0	0	0	0	0	0	0	0	0	0
g__Fibrobacter		0	0	0	0	2	4	0	0	18	0	0	0	0	0	3	0	0	48	66	6	0	0	8	0	0	9	5	91	0	15	3	0	0	0	0	10	9	8	0	3	37	0	0	0	0	0	16	9
g__Fictibacillus		0	0	0	0	0	0	0	0	0	0	0	0	0	0	0	0	0	0	0	0	0	0	0	0	0	0	0	0	0	0	0	0	0	0	0	0	0	0	0	0	0	0	0	0	0	0	0	0
g__Filifactor		0	0	0	0	0	0	0	0	0	0	0	0	0	0	0	0	0	0	0	0	0	0	0	0	0	0	0	0	0	9	0	0	0	0	0	0	0	0	0	0	5	0	936	0	0	5	0	0
g__Filobacterium		0	0	0	0	0	0	0	0	0	0	0	0	0	0	0	0	0	0	0	0	12	0	0	0	0	0	0	0	0	17	0	0	0	0	0	0	0	0	0	0	0	0	0	0	0	0	0	0
g__Filomicrobium		2	0	0	0	0	0	0	0	0	0	0	0	0	0	0	0	0	0	0	0	0	0	0	0	0	0	0	0	0	0	0	0	0	0	0	0	0	0	0	0	0	0	0	0	0	0	0	0
g__Fimbriiglobus		0	0	0	0	0	0	0	0	0	0	0	0	0	0	0	0	0	0	0	0	0	0	0	0	0	0	0	0	0	0	0	0	0	0	0	0	0	0	0	0	0	0	0	0	0	0	0	0
g__Finegoldia		0	0	0	6	0	0	0	0	0	3	0	0	0	2	0	0	0	0	5	0	0	0	0	0	0	0	0	0	0	0	0	0	0	0	0	0	0	0	0	0	0	0	0	0	0	2	0	0
g__Flaviaesturariibacter		0	0	0	0	0	3	0	0	7	0	0	0	0	0	0	0	0	0	0	0	0	0	0	0	0	0	3	0	0	0	0	0	0	0	0	11	12	0	0	0	0	0	0	0	0	3	0	0
g__Flaviflexus		0	0	19	39	7	18	225	0	5	0	3	523	4	3	0	8	104	11	14	0	409	82	12	0	0	8	21	16	0	8	11	23	127	0	94	18	23	0	19	66	0	12	0	6	0	29	33	21
g__Flavihumibacter		0	0	4	0	0	0	0	0	0	0	0	0	0	0	0	0	0	2	0	0	0	0	0	0	0	0	0	0	0	0	0	0	0	0	0	0	0	0	0	0	0	0	0	0	0	0	0	0
g__Flavimaricola		0	0	0	0	0	0	0	0	0	0	0	0	0	0	0	0	0	0	0	0	0	0	0	0	0	0	0	0	0	0	0	0	0	0	0	0	0	0	0	0	0	0	0	0	0	0	0	0
g__Flavisolibacter		0	0	0	0	0	0	0	0	0	0	0	0	0	0	0	0	0	2	0	0	0	0	0	2	0	3	0	3	0	0	0	0	0	0	0	0	2	0	0	0	9	0	0	0	0	0	3	0
g__Flavitalea		0	0	0	0	0	0	0	0	0	0	0	0	0	0	0	0	0	0	0	0	0	0	0	0	0	0	0	0	0	0	0	0	0	0	0	0	0	0	0	0	0	0	0	0	0	0	0	0
g__Flavobacterium		11	5	38	39	26	13	25	12	23	28	7	287	12	0	13	12	56	29	6	8	297	46	0	7	7	31	14	5	0	5	23	11	259	0	65	45	23	48	29	62	129	21	0	14	11	12	241	14
g__Flavonifractor		0	0	0	0	0	0	0	0	0	0	0	0	0	0	0	0	0	0	0	0	0	0	0	0	0	0	0	0	0	0	0	0	0	0	0	0	0	0	0	0	0	0	0	0	0	0	0	0
g__Flectobacillus		0	0	0	0	0	0	0	0	0	0	0	0	0	0	0	0	0	0	0	0	0	0	0	0	0	0	0	0	0	0	0	0	0	0	0	0	0	0	0	0	0	0	0	0	0	0	0	0
g__Flexibacter		0	0	0	0	0	0	0	0	0	0	0	0	0	0	0	0	0	0	0	0	0	0	0	0	0	0	0	0	0	0	0	0	0	0	0	0	0	0	0	0	0	0	0	0	0	0	0	0
g__Flexilinea		0	0	0	0	0	0	0	0	0	0	0	0	0	0	0	0	0	0	0	0	0	0	0	0	0	0	0	0	0	0	0	0	0	0	0	0	0	0	0	0	0	0	0	0	0	0	0	0
g__Fluviicola		5	0	0	0	2	2	6	0	10	0	0	8	0	2	0	0	0	49	4	0	4	2	0	0	0	5	5	0	0	0	5	2	0	0	16	2	4	0	4	0	5	0	0	0	2	7	101	8
g__Fontibacter		0	0	0	0	0	0	0	0	0	0	0	0	0	0	0	0	0	0	0	0	0	0	0	0	0	0	0	0	0	0	0	0	0	0	0	0	0	0	0	0	0	0	0	0	0	0	0	0
g__Fournierella		0	0	0	0	0	0	0	0	0	0	0	0	0	0	0	0	0	0	0	0	0	0	0	0	0	0	0	0	0	9	0	0	0	0	0	0	0	0	0	0	0	0	0	0	0	0	48	0
g__Frankia		0	0	0	0	0	0	0	0	0	0	0	0	0	0	0	0	0	0	0	0	0	0	0	0	0	0	0	0	0	0	0	0	0	0	0	0	0	0	0	0	0	0	0	0	0	0	0	0
g__Frateuria		0	0	0	0	0	0	0	0	0	0	0	0	0	0	0	0	0	0	0	0	0	0	0	0	0	0	0	0	0	0	0	0	0	0	0	0	0	0	0	0	0	0	0	0	0	0	0	0
g__Fretibacterium		0	0	0	0	0	0	0	0	0	0	0	0	0	0	0	0	0	0	0	0	0	0	3	0	0	0	0	0	0	0	0	0	0	0	0	0	0	0	0	0	0	0	28	0	0	0	0	0
g__Friedmanniella		0	0	0	0	0	0	0	0	0	0	0	0	0	4	0	0	0	0	11	0	0	0	0	3	0	0	0	7	0	0	0	0	0	0	0	0	0	0	0	0	0	4	0	0	0	0	0	4
g__Frisingicoccus		0	0	0	0	0	7	4	2	2	4	0	0	0	4	0	0	2	21	9	3	4	0	6	0	0	4	3	6	0	13	7	0	0	0	0	5	0	3	0	0	10	5	0	0	0	4	0	10
g__FukuN57		0	0	0	0	0	0	0	0	0	0	0	0	0	0	0	0	0	0	0	0	0	0	0	0	0	0	0	0	0	0	0	0	0	0	0	0	0	0	0	0	0	0	0	0	0	0	0	0
g__Fusicatenibacter		0	0	0	0	0	0	0	0	0	0	0	0	0	0	0	0	0	0	0	0	0	0	0	0	0	11	0	0	0	0	0	0	0	2	0	5	3	0	0	0	0	0	0	3	0	0	0	0
g__Fusobacterium		0	0	4	4	39	5	0	0	0	0	0	17	6	67	0	2	0	16	0	0	7	0	0	0	2	19	0	30	0	22	2	0	0	0	0	8	0	2	0	3	44	0	20754	0	0	23	5	7
g__G12-WMSP1		0	0	0	0	0	0	0	0	0	0	0	0	0	0	0	0	0	0	0	0	0	0	0	0	0	0	0	0	0	0	0	0	0	0	0	0	0	0	0	0	0	0	0	0	0	0	0	0
g__GCA-900066575		0	0	0	0	0	0	0	0	0	0	0	0	0	0	0	0	0	0	0	0	0	0	0	0	0	5	8	0	0	0	0	0	0	0	0	10	0	0	0	0	0	0	0	0	0	0	4	0
g__GKS98_freshwater_group		0	11	0	0	7	0	0	3	0	4	5	0	9	0	9	0	0	0	0	0	2	0	0	0	0	0	0	0	9	4	0	0	0	3	0	0	0	8	0	0	6	0	0	6	0	0	0	0
g__GOUTA6		0	0	0	0	0	0	0	0	0	0	0	0	0	0	0	0	0	0	0	0	0	0	0	0	0	0	0	0	0	0	0	0	0	0	0	0	0	0	0	0	0	0	0	0	0	0	0	0
g__GWE2-31-10		0	0	0	0	2	0	0	0	0	0	0	0	0	3	0	0	0	0	2	0	0	0	0	0	0	0	0	0	0	6	0	0	0	0	0	0	2	0	0	0	0	0	0	0	0	0	0	0
g__Gaiella		0	0	8	0	0	0	0	0	0	3	0	0	0	0	0	0	0	2	0	0	0	0	0	0	0	0	0	0	0	0	0	0	0	0	0	9	4	0	0	0	0	2	0	0	0	0	0	0
g__Galbibacter		0	0	0	0	0	0	0	0	0	0	0	0	0	0	0	0	0	0	0	0	0	0	0	0	0	0	0	0	0	0	0	0	0	0	0	0	0	0	0	0	0	0	0	0	0	0	0	0
g__Gallicola		0	8	0	0	0	0	15	0	0	0	0	6	0	0	0	0	4	0	0	0	4	0	0	0	0	0	0	0	0	0	0	0	0	0	0	2	0	2	4	0	0	0	0	4	0	0	0	0
g__Gardnerella		30	7	17	61	23	17	0	16	74	10	0	0	16	10	4	17	11	20	51	15	4	32	16	16	16	0	4	17	79	12	8	0	0	20	50	72	0	13	0	0	86	0	0	0	9	0	49	8
g__Garicola		0	0	0	0	0	0	0	0	0	0	0	4	0	0	0	0	0	0	0	0	0	0	0	0	0	0	0	0	0	0	0	0	3	0	0	0	0	0	0	0	0	0	0	0	0	0	0	0
g__Gelidibacter		0	0	3	0	0	5	0	0	8	0	0	20	0	0	0	0	0	11	0	0	2	0	0	0	0	0	7	0	0	0	12	0	0	0	0	18	14	0	0	0	0	9	0	0	0	0	0	0
g__Gemella		0	0	0	0	0	0	0	0	0	0	0	0	9	4	0	0	0	0	5	0	0	0	0	0	7	54	0	0	0	8	0	0	0	0	0	0	0	0	0	0	0	0	0	0	0	0	0	16
g__Geminicoccus		0	0	0	0	0	0	0	0	0	0	0	0	0	0	0	0	0	0	0	0	0	0	0	0	0	0	0	0	0	0	0	0	0	0	0	0	0	0	0	0	0	0	0	0	0	0	0	0
g__Geminocystis_PCC-6308		0	0	0	0	0	0	0	0	0	0	0	0	0	0	0	0	0	0	0	0	0	0	0	0	0	0	0	0	0	0	2	0	0	0	0	0	0	0	0	0	0	0	0	0	0	0	0	0
g__Gemmatimonas		0	0	4	0	6	0	0	0	0	0	0	0	0	0	0	0	0	0	18	0	0	0	0	0	0	0	0	0	0	2	2	0	0	0	0	5	4	0	0	0	13	0	0	0	0	0	0	0
g__Gemmobacter		0	0	0	0	10	0	0	0	0	0	0	26	0	0	0	0	0	5	0	0	0	13	23	0	0	0	0	0	0	0	0	0	4	0	0	0	0	5	0	0	12	6	0	12	0	0	0	0
g__Geoalkalibacter		0	0	0	0	0	0	0	0	0	0	0	0	0	0	0	0	0	0	0	0	0	0	0	0	0	0	0	0	0	0	0	0	0	0	0	0	0	0	0	0	0	0	0	0	0	0	0	0
g__Geobacillus		0	0	0	0	0	0	0	0	0	0	0	0	0	0	0	0	0	0	0	0	0	0	0	0	0	0	0	0	0	0	0	0	0	0	0	0	0	0	0	0	4	0	0	0	0	0	0	0
g__Geobacter		0	0	3	0	0	0	0	0	0	4	0	0	0	0	0	0	0	0	0	0	0	0	0	0	0	0	0	0	0	0	0	0	0	0	0	0	0	0	0	0	0	0	0	0	0	0	0	0
g__Geodermatophilus		0	0	0	0	0	0	0	0	0	0	0	0	0	4	0	0	0	0	0	0	0	0	0	0	0	0	0	3	0	0	0	0	0	0	0	0	0	0	0	0	0	6	0	0	0	0	0	0
g__Georgenia		0	0	7	14	11	6	0	0	0	4	0	64	0	10	0	0	0	13	25	0	39	25	9	0	0	0	15	0	0	0	0	0	0	0	0	33	32	0	0	0	0	8	0	0	0	45	19	31
g__Geotalea		0	0	5	0	0	0	0	0	0	0	0	0	0	0	0	0	0	0	0	0	0	0	0	0	0	0	0	0	0	0	0	0	0	0	0	0	0	0	0	0	0	0	0	0	0	0	0	0
g__Geothermobacter		0	0	0	0	0	0	0	0	0	0	0	0	0	0	0	0	0	0	0	2	0	0	0	0	0	0	5	2	0	0	0	0	0	0	0	0	0	0	0	0	0	0	0	0	0	0	0	0
g__Geothrix		0	0	0	0	0	0	0	0	0	8	0	0	0	0	0	0	0	0	0	0	0	0	0	0	0	0	0	0	0	0	0	0	0	0	0	0	0	0	0	0	0	0	0	0	0	0	0	0
g__Gillisia		0	0	0	0	0	0	0	0	0	0	0	0	0	0	0	0	0	0	0	0	0	0	0	0	0	0	0	0	0	0	0	0	0	0	0	0	0	0	0	0	0	0	0	0	0	0	0	0
g__Gilvimarinus		0	0	0	0	0	0	0	0	0	0	0	0	0	0	0	0	0	0	0	0	0	0	0	0	0	0	0	0	0	0	0	0	0	0	0	0	0	0	0	0	0	0	0	0	0	0	0	0
g__Globicatella		0	0	0	0	0	4	0	0	0	0	0	9	0	0	0	7	0	35	0	10	0	0	0	0	0	31	0	6	0	313	0	0	0	0	6	10	0	19	0	0	47	2	0	0	0	2	0	30
g__Gluconobacter		0	0	0	0	0	0	0	0	0	0	0	0	0	0	0	0	0	0	3	0	0	0	0	0	0	0	0	0	0	0	0	0	0	0	0	0	0	0	0	0	0	0	0	0	0	0	0	0
g__Glutamicibacter		0	0	23	0	10	0	35	0	26	6	0	43	0	0	0	0	10	0	36	0	95	0	0	3	0	15	14	22	0	18	13	0	0	0	27	10	80	0	5	29	0	38	0	0	0	16	11	40
g__Glycomyces		0	0	0	0	0	0	0	0	0	0	0	0	0	0	0	0	0	0	0	0	0	0	0	0	0	0	0	0	0	0	0	0	0	0	0	0	0	4	0	0	0	0	0	0	0	0	0	0
g__Gordonia		0	5	0	0	0	0	0	0	0	0	0	0	0	0	0	0	0	0	0	0	0	0	0	4	0	0	0	0	2	0	0	0	0	0	0	0	0	11	0	0	0	0	0	6	0	0	0	0
g__Gordonibacter		0	0	0	0	0	0	0	0	0	0	0	0	2	0	0	0	0	0	0	0	0	0	0	0	0	0	0	0	0	0	0	0	0	0	0	0	0	0	0	0	0	0	0	0	0	0	0	0
g__Gottschalkia		0	0	0	0	0	0	17	0	0	0	0	35	0	0	0	0	4	0	0	0	31	3	0	0	0	0	0	0	0	0	0	0	8	0	7	0	0	0	0	9	0	0	0	0	0	0	0	0
g__Gracilibacillus		0	0	139	0	0	0	0	0	0	0	0	0	0	0	0	0	0	0	3	0	0	0	0	0	0	0	0	0	0	0	0	0	0	0	0	0	0	0	0	2	0	0	0	0	0	0	0	0
g__Gracilimonas		0	0	0	0	0	0	0	0	0	0	0	0	0	0	0	0	0	0	0	0	0	0	0	0	0	0	0	0	0	0	0	0	0	0	0	0	0	0	0	0	0	0	0	0	0	0	0	0
g__Granulicatella		0	0	0	0	0	0	0	0	0	0	0	0	0	0	0	0	0	0	0	0	0	0	0	0	0	0	0	0	0	0	0	0	0	0	0	0	0	0	0	0	0	0	0	0	0	0	0	0
g__Guggenheimella		0	0	0	0	0	0	0	0	0	0	0	0	0	0	0	0	0	2	0	0	0	0	0	0	0	0	0	0	0	0	0	0	3	0	0	0	0	0	0	0	0	0	0	0	0	0	0	0
g__Gulosibacter		0	0	0	0	0	0	9	0	0	0	0	12	0	0	0	0	0	0	0	0	0	5	0	0	0	0	0	0	0	0	0	0	0	0	11	0	0	0	0	0	0	0	0	0	0	3	0	0
g__H1		0	0	0	0	3	0	0	0	0	0	0	0	0	6	0	0	0	3	0	0	0	0	0	0	0	0	0	0	0	0	0	0	0	0	0	0	0	0	0	0	0	0	0	11	0	0	3	0
g__HN-HF0106		0	0	0	0	0	0	0	0	0	0	0	0	0	0	0	0	0	0	0	0	0	0	0	0	0	0	0	0	0	0	0	0	0	0	0	0	0	0	0	0	0	0	0	0	0	0	0	0
g__Haematobacter		0	0	0	0	0	9	0	0	0	0	0	0	0	0	0	0	0	0	0	0	0	0	0	0	0	0	19	0	0	0	0	0	0	0	0	0	0	0	0	0	0	0	0	0	3	3	10	5
g__Haemophilus		3	0	0	0	0	0	0	0	0	0	0	0	0	0	0	0	0	0	0	0	0	0	0	0	2	0	0	0	0	4	0	0	0	0	0	0	0	0	0	0	0	0	0	0	3	0	0	0
g__Hafnia-Obesumbacterium		0	0	0	0	0	0	0	0	0	0	0	0	0	0	0	0	0	0	0	0	0	0	0	0	0	0	0	0	0	0	0	0	0	0	0	0	0	0	0	0	0	0	0	0	0	0	0	0
g__Hahella		0	0	0	0	0	0	0	0	0	4	0	0	0	0	0	0	0	0	0	0	0	0	0	0	0	0	0	0	0	0	0	0	0	0	0	0	0	0	0	0	0	0	0	0	0	0	0	0
g__Halalkalibacillus		0	0	0	0	0	0	0	0	0	0	0	0	0	0	0	0	0	0	0	0	0	0	0	0	0	0	0	0	0	0	0	0	0	0	0	0	0	0	0	0	0	0	0	0	0	0	0	0
g__Haliangium		2	0	13	0	0	0	0	0	0	3	6	0	0	0	0	0	0	0	0	0	0	0	0	2	0	0	0	0	0	0	0	0	0	0	0	2	8	0	0	0	0	0	0	3	0	0	0	0
g__Haliea		0	0	0	0	0	0	0	0	0	0	0	0	0	0	0	0	0	0	0	0	0	0	0	0	0	0	0	0	0	0	0	0	0	0	0	0	0	0	0	0	0	0	0	0	0	0	0	0
g__Halioglobus		0	0	0	0	0	0	0	0	0	0	0	0	0	0	0	0	0	0	0	0	0	0	0	5	0	0	0	0	0	0	0	0	0	0	0	0	0	0	0	0	0	0	0	0	0	0	0	0
g__Haliscomenobacter		0	0	6	0	0	0	0	0	0	0	0	0	0	0	0	0	0	0	0	0	0	0	0	0	0	0	0	0	0	0	0	0	0	0	0	0	0	0	0	0	0	0	0	0	0	0	0	0
g__Haloactinopolyspora		0	0	0	0	0	0	0	0	0	0	0	0	0	0	0	0	0	0	0	0	0	0	0	0	0	0	0	0	0	0	0	0	0	0	0	0	0	0	0	0	0	0	0	0	0	0	0	0
g__Halobacillus		0	0	0	0	0	2	0	0	0	0	0	4	0	0	0	0	0	0	0	0	0	0	0	0	0	0	0	0	0	0	0	0	0	0	0	0	0	0	0	0	0	0	0	0	0	0	0	0
g__Halochromatium		0	0	0	0	0	0	0	0	0	0	0	0	0	0	0	0	0	0	0	0	0	0	0	0	0	0	0	0	0	0	0	0	0	0	0	0	0	0	0	0	0	0	0	0	0	0	0	0
g__Haloimpatiens		0	0	0	0	0	0	0	0	0	0	0	0	0	0	0	0	0	0	0	0	0	0	0	0	0	0	0	0	0	0	0	0	0	0	0	0	0	0	0	0	0	0	0	0	0	0	0	0
g__Halomonas		0	13	0	17	0	0	57	0	0	9	0	205	0	0	0	0	43	0	0	0	150	12	0	0	3	3	0	4	0	0	0	3	115	0	51	0	0	3	5	40	0	0	0	2	0	0	6	0
g__Haloplasma		0	0	0	0	0	0	0	0	0	0	0	0	0	0	0	0	0	0	0	0	0	0	0	0	0	0	0	0	0	0	0	0	0	0	0	0	0	0	0	0	0	0	0	0	0	0	0	0
g__Halothiobacillus		0	0	0	0	0	0	0	0	0	0	0	0	0	0	0	0	0	0	0	0	0	0	0	0	0	0	0	0	0	0	0	0	0	0	0	0	0	0	0	0	0	0	0	0	0	0	0	0
g__Hamadaea		0	0	0	0	0	0	0	0	0	0	0	0	0	0	0	0	0	0	0	0	0	0	0	0	0	0	0	0	0	0	0	0	0	0	0	0	0	0	0	0	0	0	0	0	0	0	0	0
g__Hansschlegelia		0	0	0	0	0	0	0	0	0	0	0	0	0	0	0	0	0	0	0	0	0	0	0	0	0	0	0	0	0	0	0	0	0	0	0	0	0	0	0	0	0	0	0	0	0	0	0	0
g__Haoranjiania		0	0	0	0	0	0	0	0	0	0	0	0	0	0	0	0	0	0	0	0	0	0	0	0	0	0	0	0	0	0	0	0	0	0	0	0	0	0	0	0	0	0	0	0	0	0	0	0
g__Helcococcus		0	0	0	0	0	0	0	0	0	0	0	2	0	0	0	0	0	0	0	0	0	0	0	0	0	0	0	0	0	0	0	3	0	0	0	0	0	0	0	0	14	0	0	0	0	3	0	0
g__Helicobacter		0	0	0	0	0	0	0	0	0	0	0	0	10	0	0	0	0	0	0	0	0	0	0	3	0	0	0	0	0	0	0	0	0	0	0	0	0	0	0	0	0	0	0	0	0	0	0	0
g__Heliimonas		0	0	0	0	0	0	0	0	0	0	0	0	0	0	0	0	0	0	0	0	0	0	0	0	0	0	0	0	0	0	0	0	0	0	0	0	0	0	0	0	0	0	0	0	0	0	4	0
g__Hellea		0	0	0	0	0	0	0	0	0	0	0	0	0	0	0	0	0	0	0	0	0	0	0	0	0	0	0	0	0	0	0	0	0	0	0	0	0	0	0	0	0	0	0	0	0	0	0	0
g__Herbaspirillum		0	0	0	0	0	0	0	0	0	0	6	0	15	3	5	2	0	0	0	3	3	2	0	0	0	0	0	0	0	0	2	0	0	0	0	0	0	2	0	0	0	0	0	0	0	0	0	0
g__Herbinix		0	0	0	0	0	0	0	0	0	0	0	0	0	0	0	0	0	0	0	0	0	0	0	0	0	0	0	0	0	0	0	0	0	0	0	0	0	0	0	0	0	0	0	0	0	0	0	0
g__Herminiimonas		0	0	0	0	0	0	0	0	0	0	0	0	0	0	0	0	0	0	0	0	0	0	0	0	0	0	0	0	0	0	0	0	0	0	0	2	0	0	0	0	0	0	0	0	0	0	2	0
g__Herpetosiphon		0	0	0	0	0	0	0	0	0	0	0	0	0	0	0	0	0	0	0	0	0	0	0	0	0	0	0	0	0	0	0	0	0	0	0	0	0	0	0	0	2	0	0	0	0	0	0	0
g__Hirschia		0	0	0	0	0	0	0	0	0	0	0	0	0	0	0	0	0	0	0	0	0	0	0	0	0	0	0	0	0	0	0	0	0	0	0	0	0	0	0	0	0	0	0	0	0	0	4	0
g__Holdemanella		0	0	0	0	0	0	0	0	0	0	0	0	0	0	0	0	0	0	0	0	0	0	0	0	0	0	0	0	0	0	0	0	0	0	0	0	0	0	0	0	3	0	0	0	0	0	0	0
g__Holdemania		0	0	0	0	0	0	0	0	0	0	0	0	0	0	0	0	0	0	0	0	0	0	0	0	0	0	0	0	0	0	0	0	0	0	0	0	0	0	0	0	0	0	0	0	0	0	0	0
g__Howardella		0	0	0	0	3	3	0	0	0	6	0	0	0	2	0	0	0	0	4	4	0	2	10	0	0	0	8	5	0	5	0	0	0	0	0	0	2	14	0	0	0	0	0	0	0	3	6	0
g__Hoyosella		0	0	0	0	0	0	0	0	0	0	0	0	0	0	0	0	0	0	0	0	0	0	0	0	0	0	0	0	0	0	0	0	0	0	0	0	0	0	0	0	0	0	0	0	0	0	0	0
g__Huakuichenia		0	0	0	0	0	0	0	0	0	0	0	0	0	0	0	0	0	0	3	0	0	0	0	0	0	0	0	0	0	0	0	0	0	0	0	0	0	0	0	0	0	0	0	0	0	0	0	0
g__Hungatella		0	0	0	0	0	0	0	0	0	0	0	0	0	0	0	0	0	0	0	0	0	0	0	0	0	0	0	0	0	0	0	0	0	0	0	0	0	0	0	0	0	0	0	0	0	0	0	0
g__Hydrocarboniphaga		0	0	0	0	0	0	0	0	0	0	0	0	0	0	0	0	0	0	0	0	0	0	0	0	0	0	0	0	0	0	0	0	0	0	0	0	0	0	0	0	0	0	0	0	0	0	0	0
g__Hydrogenispora		0	0	5	0	0	0	0	0	0	0	0	0	0	0	0	0	0	0	0	0	0	0	0	0	0	0	0	0	0	0	0	0	0	0	0	0	0	0	0	0	0	0	0	0	0	0	0	0
g__Hydrogenoanaerobacterium		0	0	0	0	0	4	0	0	3	0	0	0	0	0	0	0	0	4	0	0	0	0	0	0	0	4	0	0	0	5	0	0	0	0	0	0	4	0	0	0	9	0	0	0	0	0	8	0
g__Hydrogenophaga		0	0	0	0	0	0	0	0	0	0	0	0	0	0	0	0	0	0	0	0	0	0	0	0	0	0	0	0	3	0	3	0	0	4	0	0	0	0	0	0	0	2	0	0	0	0	11	0
g__Hydrogenophilus		0	0	0	0	0	0	0	0	0	0	0	0	0	0	0	0	0	0	0	0	0	0	0	0	0	0	0	0	0	0	0	0	0	0	0	0	0	0	0	0	0	0	0	0	0	0	0	0
g__Hydrotalea		0	0	0	0	0	0	0	0	0	0	0	0	0	0	0	0	0	0	0	0	0	0	0	0	0	0	0	0	0	0	0	0	0	0	0	0	0	0	0	0	0	0	0	0	0	0	0	0
g__Hymenobacter		0	0	41	0	5	103	0	0	0	0	0	0	0	3	0	0	0	5	57	0	0	0	0	0	5	0	3	2	0	10	4	0	0	0	0	16	17	0	0	0	15	0	0	7	0	7	4	16
g__Hyphomicrobium		0	0	8	0	0	0	0	0	0	0	2	0	0	0	0	0	0	0	2	0	0	0	0	0	0	0	0	0	0	2	0	0	0	0	0	0	2	0	0	0	0	0	0	0	0	0	0	0
g__Hyphomonas		0	0	0	0	0	0	0	0	0	0	0	0	0	0	0	0	0	0	0	0	0	0	0	0	0	0	0	0	0	0	0	0	0	0	0	0	0	0	0	0	0	0	0	0	0	0	0	0
g__Hypnocyclicus		0	0	0	0	0	0	0	0	0	0	0	0	0	0	0	0	0	0	0	0	0	0	0	0	0	0	0	0	0	0	0	0	0	0	0	0	0	0	0	0	0	0	0	0	0	0	0	0
g__IMCC26207		0	0	10	0	0	0	0	0	0	3	0	0	0	0	0	0	0	0	80	0	2	0	0	0	0	0	0	0	0	0	0	0	0	0	0	0	0	0	0	0	4	5	0	0	0	0	0	0
g__Iamia		0	0	4	0	0	9	0	0	6	6	0	3	0	6	0	0	0	6	0	3	0	0	7	0	0	2	6	0	0	2	4	0	0	0	0	31	4	0	0	0	2	0	0	3	0	12	3	0
g__Ideonella		0	0	0	0	0	0	0	0	0	0	0	0	0	0	0	0	0	0	0	0	0	0	0	0	0	0	0	0	0	0	0	0	0	0	0	0	0	0	0	0	0	0	0	0	0	0	0	0
g__Idiomarina		15	10	13	0	10	0	0	6	0	14	0	0	5	0	10	8	0	8	0	3	0	0	0	19	6	0	0	0	0	0	7	5	0	17	0	0	6	10	0	0	13	0	0	15	7	0	0	0
g__Ignatzschineria		0	0	0	0	0	0	0	0	0	0	0	0	0	0	0	0	0	0	0	0	0	0	0	0	0	0	0	0	0	0	0	0	0	0	0	0	0	0	0	0	0	0	0	0	0	0	0	0
g__Ignavibacterium		0	0	2	0	0	0	0	0	0	0	0	0	0	0	0	0	0	0	0	0	0	0	0	0	0	0	0	0	0	0	0	0	0	0	0	0	0	0	0	0	0	0	0	0	0	0	0	0
g__Ignavigranum		0	0	0	0	0	0	0	0	0	0	0	0	0	0	0	0	0	0	0	0	0	0	0	0	0	0	0	0	0	0	0	0	0	0	0	0	0	0	2	3	0	0	0	0	0	0	0	0
g__Ileibacterium		0	0	0	0	0	0	0	0	0	0	0	0	0	0	0	0	0	0	0	0	0	0	0	0	0	0	0	0	0	0	0	0	0	0	0	0	0	0	0	0	0	0	0	0	0	0	0	0
g__Ilumatobacter		0	0	0	0	0	0	0	0	5	0	0	0	0	0	0	0	0	0	0	0	0	0	0	0	0	0	0	0	0	2	0	0	0	0	0	0	0	0	0	0	0	0	0	0	0	0	0	0
g__Imperialibacter		0	0	0	0	0	0	0	0	0	0	0	0	0	0	0	0	0	0	0	0	0	0	0	0	0	0	0	0	0	0	0	0	0	0	0	0	0	0	0	0	0	0	0	0	0	0	0	0
g__Inquilinus		0	0	0	0	0	0	0	0	0	0	0	0	0	0	0	0	0	0	0	0	0	0	0	0	0	0	0	0	0	0	0	0	0	0	0	0	0	0	0	0	0	0	0	0	0	0	0	0
g__Intestinibacter		0	0	0	0	0	0	0	0	0	0	0	0	10	0	0	0	0	0	0	0	0	0	0	0	0	0	0	0	0	6	0	0	0	0	0	0	0	0	0	0	0	0	0	0	0	0	0	0
g__Intestinimonas		0	0	0	0	0	0	0	0	0	0	0	0	0	0	0	0	0	0	0	0	0	0	0	0	0	0	0	0	0	0	0	0	0	0	0	7	9	0	0	0	0	0	0	0	0	0	21	0
g__Irregularibacter		0	0	0	0	0	0	0	0	0	0	0	2	0	0	0	0	0	0	0	0	0	0	0	0	0	0	0	0	0	0	0	0	0	0	0	0	0	0	0	0	0	0	0	0	0	0	0	0
g__JCM_18997		0	0	0	0	0	0	0	0	0	0	0	0	0	0	0	0	0	0	0	0	0	0	0	0	0	0	0	0	0	0	0	0	0	0	0	0	0	0	0	0	0	0	0	0	0	0	0	0
g__JG30a-KF-32		0	0	0	0	0	0	0	0	0	0	0	0	0	0	0	0	0	0	0	0	0	0	0	0	0	0	0	0	0	0	0	0	0	0	0	0	0	0	0	0	0	0	0	0	0	0	0	0
g__JGI_0001001-H03		0	0	0	0	0	0	0	0	0	0	0	0	0	0	0	0	0	0	0	0	0	0	0	0	0	0	0	0	0	0	0	0	0	0	0	6	0	0	0	0	0	0	0	0	0	0	0	0
g__JTB255_marine_benthic_group		0	0	0	0	0	0	0	0	0	0	0	0	0	0	0	0	0	0	0	0	0	0	0	0	0	0	0	0	0	0	0	0	0	0	0	0	0	0	0	0	0	0	0	0	0	0	0	0
g__Janthinobacterium		0	0	0	0	0	0	0	0	0	0	0	0	0	0	0	0	0	0	0	0	0	0	0	0	0	0	0	0	0	0	0	0	0	0	0	0	0	0	0	0	0	0	0	0	0	0	0	0
g__Jatrophihabitans		0	0	0	0	0	0	0	0	0	0	0	0	0	0	0	0	0	0	0	0	0	0	0	0	0	0	0	0	0	3	0	0	0	0	0	0	0	0	0	0	0	0	0	0	0	0	0	0
g__JdFR-76		0	0	0	0	0	0	0	0	0	0	0	0	0	0	0	0	0	0	0	0	0	0	0	0	0	0	0	0	0	0	0	0	0	0	0	0	0	0	0	0	0	0	0	0	0	0	0	0
g__Jeotgalibaca		0	0	9	27	11	20	434	0	4	78	0	791	0	16	0	24	182	27	34	8	1475	79	17	0	0	28	39	8	0	29	9	7	259	0	316	38	38	16	76	510	0	113	0	24	0	9	13	21
g__Jeotgalicoccus		47	9	1588	366	1410	5599	3214	111	240	1388	649	5333	63	405	199	60	919	1157	2695	236	4854	527	1473	385	2253	2095	3358	2207	12	2235	830	250	732	78	3050	1878	3777	11211	201	463	1497	3461	2	105	151	325	6481	2180
g__Jiangella		0	0	0	0	0	0	0	0	0	0	0	0	0	0	0	0	0	0	0	0	0	0	0	0	0	0	0	0	0	0	0	0	0	0	0	0	0	0	0	0	0	0	0	0	0	0	0	0
g__Johnsonella		0	0	0	0	0	0	0	0	0	0	0	0	0	0	0	0	0	0	0	0	0	0	0	0	0	0	0	0	0	0	0	0	0	0	0	0	0	0	0	0	0	0	0	0	0	0	0	0
g__Jonesia		0	0	0	0	0	0	3	0	0	0	0	9	0	0	0	0	6	0	0	0	7	0	0	0	0	0	0	0	0	0	0	0	0	0	5	0	0	0	0	0	0	0	0	4	0	0	2	4
g__Jonquetella		0	0	0	0	0	0	0	0	0	0	0	0	0	0	0	0	0	0	0	0	0	0	0	0	0	0	0	0	0	0	0	0	0	0	0	0	0	0	0	0	0	0	0	0	0	0	0	0
g__KCM-B-112		0	0	0	0	0	0	0	0	0	0	0	0	0	0	0	0	0	0	0	0	0	0	0	0	0	0	0	0	0	0	0	0	0	0	0	0	0	0	0	0	0	0	0	0	0	0	0	0
g__Kaistia		0	0	0	0	0	0	0	0	0	3	0	0	0	0	0	0	0	0	0	0	0	0	0	0	0	0	0	0	0	0	0	0	0	0	0	0	0	0	0	0	0	0	0	0	0	0	0	0
g__Kallotenue		0	0	0	0	0	0	0	0	0	0	0	0	0	0	0	0	0	0	0	0	0	0	0	0	0	0	0	0	0	0	0	0	0	0	0	0	0	0	0	0	0	0	0	0	0	0	0	0
g__Kandleria		0	0	0	0	0	0	0	0	0	0	0	0	0	0	0	0	0	0	0	0	0	0	0	0	0	0	0	0	0	5	0	0	0	0	0	0	0	0	0	0	0	0	0	0	0	0	0	0
g__Keratinibaculum		0	0	0	0	0	0	0	0	0	0	0	0	0	0	0	0	0	0	0	0	0	0	0	0	0	0	0	0	0	0	0	0	0	0	0	0	0	0	0	0	0	0	0	0	0	0	0	0
g__Ketobacter		0	0	0	0	0	0	0	0	0	0	0	0	0	0	0	0	0	0	0	0	0	0	0	0	0	0	0	0	0	0	0	0	0	0	0	0	0	0	0	0	0	0	0	0	0	0	0	0
g__Ketogulonicigenium		0	0	0	0	0	0	0	0	0	0	0	3	0	0	0	0	0	0	0	0	0	0	0	0	0	0	0	0	0	0	0	0	0	0	0	0	0	0	0	0	0	0	0	0	0	3	0	0
g__Kibdelosporangium		0	0	0	0	0	0	0	0	0	0	0	0	0	0	0	0	0	0	0	0	0	0	0	0	0	0	0	0	0	0	0	0	0	0	0	0	0	0	0	0	0	0	0	0	0	0	0	0
g__Kineococcus		0	0	0	0	0	0	0	0	0	0	0	0	0	0	0	0	0	3	0	0	0	0	0	0	0	0	0	0	0	0	0	0	0	0	0	0	0	0	0	0	0	0	0	0	0	0	4	0
g__Kineosphaera		0	0	0	0	0	0	0	0	0	0	0	0	0	0	0	0	0	0	0	0	0	0	0	0	0	0	0	0	0	0	0	0	0	0	0	0	0	0	0	0	0	0	0	0	0	0	0	0
g__Kingella		0	0	0	0	0	0	0	0	0	0	0	0	0	0	0	0	0	0	0	0	0	0	0	0	0	0	0	0	0	0	0	0	0	0	0	0	0	0	0	0	0	0	0	0	0	0	0	0
g__Kitasatospora		0	0	0	0	0	0	0	0	0	0	0	0	0	0	0	0	0	0	0	0	0	0	0	0	0	0	0	0	0	0	0	0	0	0	0	0	0	0	0	0	0	0	0	0	0	0	0	0
g__Klebsiella		0	8	0	0	0	0	0	0	0	0	0	0	53	0	0	0	0	0	0	0	0	0	0	0	0	0	0	0	0	0	0	0	0	0	0	0	0	0	0	0	0	0	0	0	0	0	0	0
g__Klenkia		0	0	0	0	0	0	0	0	0	0	0	0	0	0	0	0	0	0	0	0	0	0	6	0	0	0	0	0	0	0	0	0	0	0	0	0	0	0	0	0	0	0	0	0	0	0	0	0
g__Kocuria		0	9	0	0	0	7	0	0	0	0	0	0	0	8	0	0	0	0	75	0	0	14	12	0	0	0	22	10	5	7	23	0	0	5	0	65	38	0	0	0	0	0	0	0	0	39	0	24
g__Kosakonia		0	0	0	0	0	0	0	0	0	0	0	0	0	0	0	0	0	0	0	0	0	0	0	0	0	0	0	0	0	0	0	0	0	0	0	0	0	0	0	0	0	0	0	0	0	0	0	0
g__Kouleothrix		0	0	0	0	0	0	0	0	0	0	0	0	0	0	0	0	0	0	0	0	0	0	0	0	0	0	0	0	0	0	0	0	0	0	0	0	0	0	0	0	0	0	0	0	0	0	0	0
g__Kribbella		0	0	0	0	0	0	0	0	0	0	0	0	0	0	0	0	0	0	0	0	0	0	0	0	0	0	0	0	0	0	0	0	0	0	0	5	0	0	0	0	0	0	0	0	0	0	0	0
g__Kroppenstedtia		0	0	0	0	0	0	0	0	0	0	0	0	0	0	0	0	0	0	0	0	0	0	0	0	0	0	0	0	0	0	0	0	0	0	0	0	0	0	0	0	0	0	0	0	0	0	0	0
g__Kurthia		0	0	0	0	0	0	0	0	0	0	0	0	0	0	0	0	0	0	0	0	0	0	0	0	0	0	0	0	0	0	5	0	0	0	0	0	0	0	0	0	0	0	0	0	0	0	0	0
g__Kytococcus		0	0	0	0	0	0	0	0	0	0	0	0	0	0	0	0	0	0	0	0	0	0	0	0	0	0	0	0	0	0	0	0	0	2	0	0	0	0	0	0	0	0	0	0	0	0	0	0
g__LD29		0	0	0	0	0	9	0	0	0	0	0	0	0	0	0	0	0	0	34	0	0	0	0	0	0	0	7	2	0	0	0	0	0	0	0	0	0	0	0	0	0	0	0	0	0	0	2	0
g__Labrenzia		0	0	0	0	0	0	0	0	0	0	0	0	0	0	0	0	0	0	0	0	0	0	0	0	0	0	0	0	0	0	0	0	0	0	0	0	0	0	0	0	0	0	0	0	0	0	0	0
g__Labrys		0	0	0	0	0	0	0	0	0	0	0	0	0	0	0	0	0	0	0	0	0	0	0	0	0	0	0	0	0	0	0	0	0	0	0	0	0	0	0	0	0	0	0	0	0	0	0	0
g__Laceyella		0	0	0	0	0	0	0	0	0	0	0	0	0	0	0	0	0	0	0	0	0	0	0	0	0	0	3	0	0	0	0	0	0	0	0	0	0	0	0	0	0	0	0	0	0	0	0	0
g__Lachnoanaerobaculum		0	0	0	0	0	0	0	0	0	0	0	0	0	0	0	0	0	0	0	0	0	0	0	0	0	0	0	0	0	0	0	0	0	0	0	0	0	0	0	0	0	0	0	0	0	0	0	0
g__Lachnoclostridium		0	0	5	0	0	0	0	0	0	3	0	0	10	9	0	0	0	6	36	0	0	0	0	0	0	22	25	0	0	0	0	0	0	0	0	19	0	0	0	0	0	10	0	0	0	7	61	0
g__Lachnospira		0	0	0	0	0	0	0	0	0	0	0	0	0	0	0	0	0	0	0	0	0	0	0	0	0	0	0	0	0	0	0	0	0	0	0	0	0	0	0	0	0	0	0	0	0	0	0	0
g__Lachnospiraceae_AC2044_group		0	0	0	0	0	0	0	0	0	0	0	0	0	0	0	0	0	0	7	0	0	0	3	2	0	10	0	0	0	0	0	0	0	0	0	0	0	0	0	0	0	0	0	0	0	4	12	0
g__Lachnospiraceae_FCS020_group		0	0	0	0	0	0	0	0	0	0	0	0	0	0	0	0	0	0	0	0	0	0	0	0	0	0	0	0	0	0	0	0	0	0	0	0	0	0	0	0	0	0	0	0	0	0	0	0
g__Lachnospiraceae_FE2018_group		0	0	0	0	0	0	0	0	0	0	0	0	0	0	0	0	0	0	0	0	0	0	0	0	0	0	0	4	0	0	0	0	0	0	0	0	0	0	0	0	0	0	0	0	0	0	0	0
g__Lachnospiraceae_ND3007_group		0	0	0	0	0	0	0	0	0	0	0	0	0	0	0	0	0	0	0	0	0	0	9	0	0	0	0	0	0	0	0	0	0	0	0	0	0	0	0	0	0	0	0	0	0	5	0	0
g__Lachnospiraceae_NK3A20_group		0	0	70	0	140	255	61	10	75	133	26	52	13	251	23	0	5	306	186	57	98	7	206	0	55	92	183	320	2	275	126	0	0	2	51	219	251	150	6	36	121	152	4	36	11	37	330	292
g__Lachnospiraceae_NK4A136_group		0	0	0	0	0	0	0	0	0	0	0	0	0	0	0	0	0	0	0	0	0	0	0	5	0	20	14	0	0	0	0	0	0	0	0	14	0	0	0	0	9	0	0	0	0	7	22	0
g__Lachnospiraceae_NK4B4_group		0	0	0	0	0	0	0	0	2	3	0	0	0	0	0	0	0	0	0	0	0	0	0	0	0	0	0	0	0	4	0	0	0	0	0	0	0	0	0	0	6	0	0	0	0	0	13	0
g__Lachnospiraceae_UCG-001		0	0	0	0	0	0	0	0	0	0	0	0	0	0	0	0	0	0	0	0	0	0	0	0	0	11	8	7	0	8	0	0	0	0	0	19	0	0	0	0	0	2	0	0	0	10	6	0
g__Lachnospiraceae_UCG-002		0	0	0	0	0	0	0	0	0	0	0	0	0	0	0	0	0	4	0	0	2	0	0	0	0	0	0	0	0	0	0	0	0	0	0	0	0	0	3	0	3	0	0	0	0	0	5	4
g__Lachnospiraceae_UCG-003		0	0	0	0	0	0	0	0	0	0	0	0	0	0	0	0	0	0	0	0	0	0	0	0	0	0	0	0	0	0	0	0	0	0	0	0	0	0	0	0	0	0	0	0	0	0	0	0
g__Lachnospiraceae_UCG-004		0	0	0	0	0	0	0	0	0	0	0	0	0	0	0	0	0	0	0	0	0	0	0	0	0	0	0	0	0	0	0	0	0	0	0	0	0	0	0	0	0	0	0	0	0	0	0	0
g__Lachnospiraceae_UCG-006		0	0	0	0	0	0	0	0	0	0	0	0	0	0	0	0	0	0	0	0	0	0	0	0	0	0	0	0	0	0	0	0	0	0	0	0	0	0	0	0	0	0	0	0	0	0	0	0
g__Lachnospiraceae_UCG-008		0	0	0	0	0	0	0	0	0	0	0	0	0	0	0	0	0	0	0	0	0	0	0	0	0	0	0	0	0	0	3	0	0	0	0	0	0	0	0	0	0	0	0	0	0	0	0	0
g__Lachnospiraceae_UCG-010		0	0	0	0	7	21	0	0	6	6	8	0	3	7	0	0	0	10	19	14	0	0	8	0	0	12	6	21	0	13	0	0	0	0	0	12	0	0	0	0	9	6	0	2	0	5	43	0
g__Lachnospiraceae_XPB1014_group		0	0	0	0	0	0	0	0	0	2	0	0	0	0	0	2	4	0	0	0	0	0	0	0	0	8	6	0	0	4	2	0	0	0	0	0	3	0	0	0	0	0	0	0	0	0	0	4
g__Lacibacter		0	0	0	0	0	0	0	0	0	0	0	0	0	0	0	0	0	0	0	0	0	0	0	0	0	0	0	0	0	0	0	0	0	0	0	0	0	0	0	0	0	0	0	0	0	0	0	0
g__Lacibacterium		0	0	0	0	0	0	0	0	0	0	0	0	0	0	0	0	0	0	0	0	0	0	0	0	0	0	0	0	0	0	0	0	0	0	0	0	0	0	0	0	0	0	0	0	0	0	0	0
g__Lacihabitans		0	0	0	0	0	0	0	0	0	7	0	0	0	0	0	0	0	0	0	0	0	0	0	0	0	0	0	0	0	0	0	0	0	0	0	0	0	0	0	0	0	0	0	0	0	0	0	0
g__Lacticigenium		0	0	6	2	4	19	11	0	3	8	3	28	0	0	0	0	9	10	5	0	19	0	11	0	11	11	14	9	0	0	2	0	13	0	5	10	6	22	0	0	3	6	0	0	0	0	17	2
g__Lactobacillus		127	177	157	43	128	35	0	54	0	97	30	8	34	31	34	0	11	63	619	60	17	9	33	171	67	49	38	60	48	138	17	0	5	11	7	44	23	81	0	17	47	31	0	95	0	40	890	63
g__Lactococcus		0	8	4	0	0	0	0	0	0	8	0	0	0	0	12	0	0	0	26	0	0	0	5	0	0	0	3	4	0	0	0	0	0	0	0	11	0	0	0	0	6	146	0	0	0	0	0	0
g__Lacunisphaera		0	0	0	0	0	0	0	0	0	0	0	0	0	0	0	0	0	0	0	0	0	0	0	0	0	0	0	0	0	0	0	0	0	0	0	0	0	0	0	0	0	0	0	0	0	0	0	0
g__Larkinella		0	0	0	0	0	0	0	0	0	0	0	0	0	0	0	0	0	0	0	0	0	0	0	0	0	0	0	0	0	0	0	0	0	0	0	0	0	0	0	0	0	0	0	0	0	0	0	0
g__Lautropia		0	0	0	0	2	2	0	0	5	0	3	2	0	0	0	0	0	0	0	0	0	0	3	0	0	2	0	0	0	26	3	0	0	0	0	14	0	0	0	0	4	0	0	0	0	3	0	8
g__Lawsonella		0	0	0	0	0	0	0	0	3	0	0	0	0	0	0	0	0	0	0	0	0	0	0	0	0	0	0	0	0	0	0	0	0	0	0	0	0	0	0	0	0	0	0	0	0	2	0	0
g__Lechevalieria		0	0	0	0	0	0	0	0	0	0	0	0	0	0	0	0	0	0	0	0	0	0	0	0	0	0	0	0	0	0	0	0	0	0	0	0	0	0	0	0	0	0	0	0	0	0	0	0
g__Legionella		0	0	0	0	3	0	0	0	0	0	0	0	0	0	0	0	0	0	0	0	0	0	0	0	0	0	0	0	0	0	0	0	0	0	0	0	0	0	0	0	0	0	0	0	0	0	6	0
g__Leifsonia		0	0	0	0	0	0	0	0	0	0	0	0	0	0	0	0	0	0	0	0	0	0	0	0	0	0	0	0	0	0	0	0	0	0	0	0	0	0	0	0	0	0	0	0	0	0	0	0
g__Lentibacillus		0	0	0	0	0	0	0	0	0	0	0	0	0	0	0	0	0	0	0	0	0	0	0	0	0	0	0	0	0	0	0	0	0	0	0	0	0	0	0	0	0	0	0	0	0	0	0	0
g__Lentimicrobium		0	0	0	0	0	0	0	0	0	0	0	0	0	0	0	0	0	0	0	0	0	0	0	0	0	0	0	0	0	0	0	0	0	0	0	0	0	0	0	0	0	0	0	0	0	0	0	0
g__Leptolinea		0	0	0	0	0	0	0	0	0	0	0	0	0	0	0	0	5	0	0	0	0	11	0	0	0	0	0	0	0	0	0	3	6	5	0	0	0	0	0	0	0	0	0	0	0	0	0	0
g__Leptolyngbya_ANT.L52.2		0	0	11	0	0	0	0	0	0	0	0	0	0	0	0	0	0	0	0	0	0	0	0	0	0	0	0	0	0	0	0	0	0	0	0	0	0	0	0	0	0	0	0	0	0	2	0	0
g__Leptolyngbya_EcFYyyy-00		0	0	0	0	0	0	0	0	0	0	0	0	0	0	0	0	0	0	0	0	0	0	0	0	0	0	0	0	0	0	0	0	0	0	0	0	0	0	0	0	0	0	0	0	0	0	0	0
g__Leptolyngbya_Es-Yyy1000		0	0	6	0	0	0	0	0	0	0	0	0	0	0	0	0	0	0	0	0	0	0	0	0	0	0	0	0	0	0	0	0	0	0	0	0	0	0	0	0	0	0	0	0	0	0	0	0
g__Leptolyngbya_FYG		0	0	7	0	0	0	0	0	0	0	0	0	0	0	0	0	0	0	0	0	0	0	0	0	0	0	0	0	0	0	0	0	0	0	0	0	0	0	0	0	0	0	0	0	0	0	0	0
g__Leptolyngbya_PCC-6306		0	0	0	0	0	0	0	0	0	0	0	0	0	0	0	0	0	0	0	0	0	0	0	0	0	0	0	0	0	0	0	0	0	0	0	0	0	0	0	0	0	0	0	0	0	0	0	0
g__Leptolyngbya_SAG_2411		0	0	0	0	0	0	0	0	0	0	0	0	0	0	0	0	0	0	0	0	0	0	0	0	0	0	0	0	0	0	0	0	0	0	0	0	0	0	0	0	0	0	0	0	0	0	0	0
g__Leptospira		0	0	0	0	0	0	0	0	0	0	0	0	0	0	0	5	5	0	0	0	0	0	0	0	0	0	0	0	0	0	0	6	4	7	0	0	0	0	0	5	0	0	0	0	0	0	0	0
g__Leptospirillum		0	0	0	0	0	0	0	0	0	0	0	0	0	0	0	0	0	0	0	0	0	0	0	0	0	0	0	0	0	0	0	0	0	0	0	0	0	0	0	0	0	0	0	0	0	0	0	0
g__Leptothrix		0	0	0	0	0	0	0	0	0	0	0	0	0	0	0	0	0	0	0	0	0	0	0	0	0	0	0	0	0	0	0	0	0	0	0	0	0	0	0	0	0	0	0	0	0	0	0	0
g__Leptotrichia		0	0	0	2	0	0	0	0	0	0	0	19	0	0	0	0	0	2	0	0	3	0	0	0	0	4	0	2	0	64	5	3	0	0	0	0	0	0	0	0	35	0	0	0	0	24	24	16
g__Leucobacter		0	0	14	16	0	0	26	0	13	4	0	84	0	0	4	0	26	23	7	0	77	27	12	0	0	0	19	11	0	0	39	0	20	0	18	0	7	0	24	37	0	0	0	0	0	0	17	35
g__Leuconostoc		0	0	0	0	0	0	0	0	0	0	0	0	0	0	0	0	0	4	64	4	0	0	0	0	0	2	2	6	0	16	0	0	0	0	0	0	0	0	0	0	4	23	0	6	0	4	0	3
g__Levilinea		0	0	0	0	0	0	0	0	0	0	0	0	0	0	0	0	0	0	0	0	0	0	0	0	0	0	0	0	0	0	0	0	0	3	0	0	0	0	0	0	0	0	0	0	0	0	0	0
g__Lewinella		0	0	0	0	0	0	0	0	0	0	0	0	0	0	0	0	0	0	0	0	0	0	0	0	0	0	0	0	0	0	0	0	0	0	0	0	0	0	0	0	0	0	0	0	0	0	0	0
g__Limibaculum		0	0	0	0	0	0	0	0	0	0	0	0	0	0	0	0	0	0	0	0	0	0	0	0	0	0	0	0	0	0	0	0	0	0	0	0	0	0	0	0	0	0	0	0	0	0	0	0
g__Limnobacter		5	0	0	0	5	0	0	0	2	0	0	0	0	0	0	2	0	0	0	0	0	0	0	0	3	0	0	0	0	0	0	0	0	0	0	13	4	0	0	0	11	0	0	0	0	0	16	0
g__Limnohabitans		0	0	0	0	0	0	0	0	0	0	0	0	0	0	0	0	0	0	0	0	0	0	0	0	0	0	0	0	0	0	0	0	0	0	0	0	0	0	0	0	0	0	0	0	0	0	0	0
g__Lipingzhangella		0	0	0	0	0	0	0	0	0	0	0	0	0	0	0	0	0	0	0	0	0	0	0	0	0	0	0	0	0	0	0	0	0	0	0	0	0	0	0	0	0	0	0	0	0	0	0	0
g__Listeria		4	5	0	0	6	0	0	0	0	2	0	0	2	0	4	0	0	0	0	3	0	0	0	0	0	0	0	0	0	0	0	0	0	0	0	0	0	0	0	0	0	0	0	0	0	0	0	0
g__Litoreibacter		0	0	0	0	0	0	0	0	0	0	0	0	0	0	0	0	0	0	0	0	0	0	0	0	0	0	0	0	0	0	0	0	0	0	0	0	0	0	0	0	0	0	0	0	0	0	0	0
g__Litorilinea		0	0	5	0	0	0	0	0	0	0	0	0	0	0	0	0	0	0	0	0	0	0	0	0	0	0	0	0	0	0	0	0	0	0	0	0	0	0	0	0	0	0	0	0	0	0	0	0
g__Longilinea		0	0	0	7	0	0	0	0	0	0	0	0	0	0	0	3	7	0	0	0	0	10	0	0	0	0	0	0	0	0	0	5	9	11	2	0	0	0	7	6	0	3	0	0	0	0	0	0
g__Longimicrobium		0	0	0	0	0	0	0	0	0	0	0	0	0	0	0	0	0	0	0	0	0	0	0	0	0	0	0	0	0	0	0	0	0	0	0	0	0	0	0	0	0	0	0	0	0	0	0	0
g__Longispora		0	0	0	0	0	0	0	0	0	0	0	0	0	0	0	0	0	0	0	0	0	0	0	0	0	0	0	0	0	0	0	0	0	0	0	0	0	0	0	0	0	0	0	0	0	0	0	0
g__Longivirga		0	0	2	0	0	0	0	0	0	0	0	0	0	0	0	0	0	0	0	0	0	0	0	0	0	0	0	0	0	0	0	0	0	0	0	0	0	0	0	0	0	0	0	0	0	0	0	0
g__Luedemannella		0	0	0	0	0	0	0	0	0	0	0	0	0	0	0	0	0	0	0	0	0	0	0	0	0	0	0	0	0	0	0	0	0	0	0	0	0	0	0	0	0	0	0	0	0	0	0	0
g__Lunatimonas		0	0	0	0	0	0	0	0	0	0	0	0	0	0	0	0	0	0	0	0	0	0	0	0	0	0	0	0	0	0	0	0	0	0	0	0	0	0	0	0	0	0	0	0	0	0	0	0
g__Luteibacter		0	0	0	0	0	0	0	0	2	0	0	0	0	0	0	0	0	0	0	0	0	0	0	0	0	0	0	0	0	0	0	0	0	0	0	0	0	0	0	0	0	0	0	0	0	0	0	0
g__Luteimonas		0	0	30	0	131	12	0	0	30	15	2	45	2	53	4	0	17	47	18	0	40	5	25	0	7	18	29	14	0	28	10	0	19	0	0	109	40	7	0	18	3	23	0	50	0	112	82	15
g__Luteitalea		0	0	0	0	0	0	0	0	0	0	0	0	0	0	0	0	0	0	9	0	0	0	0	0	0	0	0	3	0	2	0	0	0	0	0	0	3	0	0	0	0	0	0	0	0	0	0	0
g__Luteococcus		0	0	0	0	0	0	0	0	0	0	0	0	0	0	0	0	0	0	0	0	0	0	0	0	0	0	0	0	0	0	0	0	0	0	0	0	0	0	0	0	0	0	0	0	0	0	0	0
g__Luteolibacter		0	0	4	0	3	0	0	0	0	0	0	0	0	0	0	0	0	0	0	0	0	0	0	0	0	0	0	0	0	0	0	0	0	0	0	0	0	0	0	0	0	0	0	0	0	0	10	0
g__Lutibacter		0	0	0	0	0	0	0	0	0	0	0	0	0	0	0	0	0	0	0	0	0	0	0	0	0	0	0	0	0	0	0	0	0	0	0	0	0	0	0	0	0	0	0	0	0	0	0	0
g__Lutispora		0	0	0	0	0	0	0	0	0	0	0	0	0	0	0	0	0	0	0	0	0	0	0	0	0	0	0	0	0	0	2	0	0	0	0	0	2	0	0	0	0	0	0	0	0	0	0	0
g__Lysinibacillus		5	3	0	0	5	9	0	0	0	2	5	0	6	0	4	0	0	8	14	0	0	0	0	0	6	0	0	0	0	4	0	0	0	0	4	11	7	0	0	0	0	0	0	20	0	0	0	0
g__Lysinimicrobium		0	0	0	0	0	0	0	0	0	0	0	0	0	0	0	0	0	0	0	0	0	0	0	0	0	0	0	0	0	0	0	0	0	0	0	0	0	0	0	0	0	0	0	3	0	0	0	0
g__Lysobacter		0	0	0	0	0	0	0	0	6	0	0	0	0	0	0	0	0	2	5	0	0	0	17	0	0	0	0	0	0	0	0	0	0	0	0	9	0	0	0	0	3	0	0	0	2	0	9	0
g__MM2		194	10	8	0	83	0	0	0	0	11	5	0	8	0	0	0	0	0	0	9	0	0	0	3	22	14	40	35	3	0	0	0	0	0	0	0	46	13	0	0	0	0	0	54	0	10	0	7
g__MND1		0	0	4	0	4	0	0	0	0	0	0	0	0	0	0	0	0	0	0	0	0	0	0	3	0	0	0	2	0	0	0	0	0	0	0	3	3	0	0	0	0	0	0	0	0	0	0	0
g__MN_122.2a		0	0	0	0	0	0	0	0	0	0	0	0	0	0	0	0	0	0	0	3	0	0	0	0	0	0	0	0	0	0	0	0	0	0	0	0	0	0	0	0	0	0	0	0	0	0	0	0
g__Macellibacteroides		0	2	0	0	0	0	0	0	0	0	0	0	0	0	0	0	0	0	0	0	0	0	0	0	0	0	0	0	0	0	0	0	0	0	0	0	0	0	0	0	6	0	0	0	0	0	0	0
g__Macrococcus		0	0	4	0	0	0	0	0	0	0	0	0	0	0	0	0	0	0	0	0	0	0	5	0	0	0	0	0	0	0	0	0	0	0	0	0	0	0	0	0	0	0	0	0	0	0	0	0
g__Macromonas		0	0	0	0	0	0	0	0	0	0	0	0	0	0	0	0	0	0	0	0	0	0	0	0	0	0	0	0	0	0	0	0	0	0	0	0	0	0	0	0	0	0	0	0	0	0	0	0
g__Magnetospirillum		0	0	0	0	0	0	0	0	0	0	0	0	0	0	0	0	0	0	0	0	0	0	0	0	0	2	0	0	0	0	0	0	0	0	0	3	0	0	0	0	0	0	0	0	0	0	0	0
g__Mailhella		0	0	0	0	0	0	0	0	2	0	0	0	0	0	0	0	0	6	0	0	0	0	5	0	0	0	4	14	0	4	0	0	0	0	0	0	4	0	0	3	22	0	0	0	0	0	9	3
g__Mangrovibacter		0	0	0	0	0	0	0	0	0	0	0	0	0	0	0	0	0	0	0	0	0	0	0	0	0	0	0	0	0	0	0	0	0	0	0	0	0	0	0	0	0	0	0	0	0	0	0	0
g__Mannheimia		0	0	5	20	0	0	3	0	0	773	0	24	5	820	0	17	0	188	6	0	64	3	1766	0	3	368	0	262	0	428	22	3	10	8	31	13	6	16	0	0	95	7	2	0	0	122	12	142
g__Maribacter		0	0	0	0	0	0	0	0	0	0	0	0	0	0	0	0	0	0	0	0	0	0	0	0	0	0	0	0	0	0	0	0	0	0	0	0	0	0	0	0	0	0	0	0	0	0	0	0
g__Marinagarivorans		0	0	0	0	0	0	0	0	0	0	0	0	0	0	0	0	0	14	0	0	0	0	0	0	0	0	0	0	0	0	2	0	0	0	0	0	0	0	0	0	0	0	0	0	0	0	0	0
g__Marine_Methylotrophic_Group_3		0	0	0	0	0	0	0	0	0	0	0	0	0	0	0	0	0	0	0	0	0	0	0	0	0	0	0	0	0	0	0	0	0	0	0	0	0	0	0	0	0	0	0	0	0	0	0	0
g__Marinifilum		0	0	0	0	0	0	0	0	0	0	0	0	0	0	0	0	0	0	0	0	0	0	0	0	0	0	0	0	0	0	0	0	0	0	0	0	0	0	0	0	0	0	0	0	0	0	0	0
g__Marinilactibacillus		0	0	0	0	0	0	0	0	0	0	0	0	0	0	0	0	0	0	0	0	0	0	0	0	0	0	0	0	0	0	0	0	0	0	0	0	0	0	0	0	0	0	0	0	0	0	0	2
g__Marinimicrobium		0	0	0	0	0	0	0	0	0	0	0	0	0	0	0	0	0	0	0	0	0	0	0	0	0	0	0	0	0	0	0	0	0	0	0	0	0	0	0	0	0	0	0	0	0	0	0	0
g__Mariniradius		0	0	0	0	0	0	0	0	0	0	0	0	0	0	0	0	0	0	0	0	0	0	0	0	0	0	0	0	0	0	0	0	0	0	0	0	0	0	0	0	0	0	0	0	0	0	0	0
g__Marinobacter		0	0	0	0	0	0	0	0	0	0	0	0	0	0	0	0	0	0	0	0	0	0	0	0	0	0	0	0	0	0	0	0	0	0	0	0	0	0	0	0	0	0	0	0	0	0	0	0
g__Marinobacterium		0	0	0	0	0	0	0	0	0	0	0	0	0	0	0	0	0	0	0	0	0	0	0	0	0	0	0	0	0	0	0	0	0	0	0	0	0	0	0	0	0	0	0	0	0	0	0	0
g__Marinomonas		6	13	0	0	11	5	0	0	11	6	9	0	7	2	6	0	3	8	5	8	2	0	5	21	8	3	0	0	18	0	4	4	3	7	2	0	5	10	0	0	17	0	0	12	0	5	4	0
g__Marinoscillum		0	0	0	0	0	0	0	0	0	3	0	0	0	0	0	0	0	0	0	0	0	0	0	0	0	0	0	0	0	0	0	0	0	0	0	0	0	0	0	0	0	0	0	0	0	0	0	0
g__Marinospirillum		0	0	0	0	0	0	23	0	0	0	0	53	0	0	0	0	0	0	0	0	50	0	0	0	0	0	0	0	0	0	0	0	5	0	8	0	0	0	0	7	0	0	0	0	0	0	0	0
g__Marivivens		0	0	0	0	0	0	0	0	0	0	0	0	0	0	0	0	0	0	0	0	0	0	0	0	0	0	0	0	0	0	0	0	0	0	0	0	0	0	0	0	0	0	0	0	0	0	0	0
g__Marmoricola		0	0	0	0	0	0	0	0	2	0	0	0	0	0	0	0	0	0	0	0	0	0	0	0	0	0	0	0	0	0	0	0	0	0	0	0	0	0	0	0	0	7	0	0	0	0	0	0
g__Martelella		0	0	0	0	0	0	0	0	0	0	0	0	0	0	0	0	0	0	0	0	0	0	0	0	0	0	0	0	0	0	0	0	0	0	0	0	0	0	0	0	0	0	0	0	0	0	0	0
g__Marvinbryantia		0	0	0	0	0	12	0	0	7	5	0	0	0	3	0	0	0	19	0	0	0	0	21	0	0	0	14	3	0	16	0	0	0	0	0	13	0	5	0	0	13	6	0	0	0	0	8	0
g__Massilia		0	0	2	0	35	39	0	7	5	5	0	11	0	0	0	0	0	0	412	11	0	0	0	5	0	19	8	7	0	23	13	7	0	0	0	12	12	0	0	0	410	21	0	63	0	9	17	7
g__Mastigocladopsis_PCC-10914		0	0	0	0	0	0	0	0	0	0	0	0	0	0	0	0	0	0	0	0	0	0	0	0	0	0	0	0	0	0	0	0	0	0	0	0	0	0	0	0	0	0	0	0	0	0	0	0
g__Megamonas		0	0	0	0	3	0	0	0	0	0	0	0	2	0	0	0	0	0	0	0	0	0	0	0	0	0	0	0	0	0	0	0	0	0	0	2	0	0	0	0	0	0	0	0	0	4	0	0
g__Megasphaera		0	0	0	0	0	0	0	0	0	0	0	0	0	0	0	0	0	0	0	0	0	0	0	0	0	0	5	0	0	0	0	0	0	0	0	0	0	0	0	0	0	0	0	0	0	0	0	0
g__Meiothermus		0	0	0	0	0	0	0	0	0	0	0	0	0	0	0	0	0	0	0	0	0	0	0	0	0	0	0	0	0	0	0	0	0	0	0	0	0	0	0	0	0	0	0	0	0	0	0	0
g__Melghirimyces		0	0	0	0	0	0	0	0	0	0	0	0	0	0	0	0	0	0	0	0	0	0	0	0	0	0	0	0	0	0	0	0	0	0	0	0	0	0	0	0	0	0	0	0	0	0	0	0
g__Membranicola		0	0	0	0	0	0	0	0	0	0	0	0	0	0	0	0	0	0	0	0	0	0	0	0	0	0	0	0	0	0	0	0	0	0	0	0	0	0	0	0	0	0	0	0	0	0	0	0
g__Mesonia		0	0	0	0	0	0	0	0	0	0	0	0	0	0	0	0	0	0	0	0	0	0	0	0	0	0	0	0	0	0	0	0	0	0	0	0	0	0	0	0	0	0	0	0	0	0	0	0
g__Mesorhizobium		0	0	0	0	0	3	0	0	0	0	0	0	0	0	0	0	0	0	0	0	0	0	0	0	0	0	0	0	0	0	0	0	0	0	0	0	0	0	0	0	0	0	0	0	0	0	5	0
g__Methylibium		0	0	0	0	0	0	0	0	0	0	0	0	0	0	0	0	0	0	0	0	0	0	0	0	0	0	0	0	0	0	0	0	0	0	0	0	0	0	0	0	0	0	0	0	0	0	0	0
g__Methylobacter		0	0	0	0	0	0	0	0	0	0	0	0	0	0	0	0	0	0	0	0	0	0	0	0	0	0	0	0	0	0	0	0	0	0	0	0	0	0	0	0	0	0	0	10	0	0	0	0
g__Methylobacterium-Methylorubrum		0	0	0	0	4	4	0	0	32	3	6	0	0	8	0	9	6	3	13	10	10	3	40	0	0	0	0	4	0	41	26	2	5	12	13	20	17	0	0	0	34	16	0	4	53	3	4	5
g__Methyloceanibacter		0	0	0	0	0	0	0	0	0	0	0	0	0	0	0	0	0	0	0	0	0	0	0	0	0	0	0	0	0	0	0	0	0	0	0	0	0	0	0	0	0	0	0	0	0	0	0	0
g__Methylocella		0	0	0	0	0	0	0	0	0	0	0	0	0	0	0	0	0	0	0	0	0	0	0	0	0	0	0	0	0	0	0	0	0	0	0	0	0	0	0	0	2	0	0	0	0	0	0	0
g__Methylocystis		6	0	0	0	0	0	0	0	0	0	0	0	0	0	2	0	0	0	0	0	0	0	0	0	0	0	0	0	0	0	0	0	0	0	0	0	0	0	0	0	0	0	0	0	0	0	0	0
g__Methyloglobulus		0	0	0	0	0	0	0	0	0	0	0	0	0	0	0	0	0	0	0	0	0	0	0	0	0	0	0	0	0	0	0	0	0	0	0	0	0	0	0	0	0	0	0	0	0	0	0	0
g__Methylomicrobium		27	0	0	0	8	0	0	0	0	0	0	0	0	0	0	0	0	0	0	0	0	0	0	0	0	3	0	4	0	0	0	0	0	0	0	0	5	0	0	0	0	0	0	10	0	0	0	0
g__Methylomonas		0	0	0	0	0	0	0	0	0	0	0	0	0	0	0	0	0	0	0	0	0	0	0	0	0	0	0	0	0	0	0	0	0	0	0	0	0	0	0	0	0	0	0	0	0	0	0	0
g__Methylophaga		0	0	0	0	0	0	0	0	0	0	0	0	0	2	0	0	0	0	0	0	3	0	0	0	0	0	0	0	0	0	0	0	2	0	0	3	0	0	0	0	0	0	0	0	0	0	0	0
g__Methylophilus		0	7	0	0	0	4	0	0	0	0	0	0	0	0	0	0	0	2	0	0	0	0	0	0	4	6	0	0	0	0	0	0	0	0	0	0	0	0	0	0	0	0	0	0	0	0	0	0
g__Methylopila		0	0	0	0	0	0	0	0	0	0	0	0	2	0	0	0	0	0	0	0	0	0	0	0	0	0	0	0	0	0	0	0	3	0	0	0	0	0	0	0	0	0	0	0	0	0	0	0
g__Methylosarcina		0	0	0	0	0	0	0	0	0	0	0	0	0	0	0	0	0	0	0	0	0	0	0	0	0	0	0	0	0	0	0	0	0	0	0	0	0	0	0	0	0	0	0	0	0	0	0	0
g__Methylotenera		18	0	0	0	8	0	0	0	0	0	0	0	0	0	0	0	0	0	0	0	0	0	0	0	3	0	0	5	0	0	0	0	0	0	0	0	0	0	0	0	6	0	0	0	0	0	0	0
g__Methyloversatilis		0	0	0	0	0	0	0	0	0	0	0	0	0	0	0	0	0	0	0	0	0	0	0	0	0	0	0	0	0	0	0	0	0	0	0	4	0	0	0	0	8	0	0	0	0	0	3	0
g__Methylovulum		0	0	0	0	0	0	0	0	0	0	0	0	0	0	0	0	0	0	0	0	0	0	0	0	0	0	0	0	0	0	0	0	0	0	0	0	0	0	0	0	0	0	0	0	0	0	0	0
g__Micavibrio		0	0	0	0	0	0	0	0	0	0	0	0	0	0	0	0	0	0	0	0	0	0	0	0	0	0	0	0	0	0	0	0	0	0	0	0	0	0	0	0	0	0	0	0	0	0	0	0
g__Microbacterium		0	6	29	15	0	12	12	0	4	6	0	42	3	0	0	0	8	16	172	0	26	34	0	0	0	0	0	15	0	17	12	13	12	7	0	23	0	0	0	18	32	21	0	16	19	0	23	22
g__Micrococcus		0	2	0	0	0	0	0	0	0	8	4	0	0	7	0	0	0	0	6	0	0	0	0	15	0	0	0	0	0	13	0	0	0	0	0	0	0	0	0	0	0	0	0	0	0	0	10	0
g__Microcoleus_PCC-7113		0	0	0	0	0	0	0	0	0	0	0	0	0	0	0	0	0	0	0	0	0	0	0	0	0	0	0	0	0	0	0	0	0	0	0	0	0	0	0	0	0	0	0	0	0	0	0	0
g__Microcoleus_SAG_1449-1a		0	0	0	0	0	0	0	0	0	0	0	0	0	0	0	0	0	0	0	0	0	0	0	0	0	0	0	0	0	0	0	0	0	0	0	0	0	0	0	0	0	0	0	0	0	0	0	0
g__Microcystis_PCC-7914		0	0	0	0	0	0	0	0	0	0	0	0	0	0	0	0	0	0	0	0	0	0	0	0	0	0	0	0	0	0	0	0	0	0	0	0	0	0	0	0	0	0	0	0	0	0	0	0
g__Microlunatus		0	0	0	0	0	0	0	0	0	0	2	0	0	0	0	0	0	0	0	0	0	0	0	0	0	0	0	0	0	0	0	0	0	0	0	0	0	0	0	0	0	0	0	0	0	0	0	4
g__Micromonospora		0	0	3	0	0	0	0	0	2	12	0	0	0	0	0	0	0	0	0	0	0	0	0	0	3	0	0	0	0	0	0	0	0	0	0	114	0	0	0	0	0	0	0	0	0	0	0	0
g__Micropruina		0	0	0	0	0	0	0	0	0	0	0	0	0	0	0	0	0	0	0	0	0	0	0	0	0	0	0	0	0	2	0	0	0	0	0	0	0	0	0	0	0	0	0	0	0	0	0	0
g__Microvirga		0	0	0	0	3	4	0	0	5	0	0	0	3	0	0	0	0	7	0	3	0	0	4	0	0	6	3	17	0	0	8	0	3	0	2	49	59	0	0	0	0	13	0	0	0	7	5	14
g__Minicystis		0	0	0	0	5	0	0	0	0	0	0	0	0	0	0	0	0	0	0	0	0	0	0	0	0	0	0	0	0	0	0	0	0	0	0	0	0	0	0	0	0	0	0	0	0	0	0	0
g__Mitsuaria		0	0	0	0	0	0	0	0	0	0	0	0	0	0	0	0	0	0	0	0	0	0	0	0	0	0	0	0	0	0	0	0	0	0	0	0	0	0	0	0	0	0	0	0	0	0	0	0
g__Mitsuokella		0	0	0	0	0	0	0	0	0	0	0	0	0	0	0	0	0	0	24	0	0	0	0	0	0	0	0	0	0	0	0	0	0	0	0	0	0	0	0	0	7	0	0	0	0	0	0	0
g__Mobilicoccus		0	0	0	0	0	0	0	0	0	0	0	0	0	0	0	0	0	0	10	0	0	0	0	0	0	0	0	0	0	0	0	0	0	0	0	0	0	0	0	0	0	0	0	0	0	0	0	0
g__Mobiluncus		0	0	0	0	0	0	0	0	0	0	0	0	0	0	0	0	0	0	0	0	0	0	0	0	0	0	0	0	0	0	0	0	0	0	0	0	0	0	0	0	0	0	0	0	0	0	0	0
g__Modestobacter		0	0	3	0	0	4	0	0	7	0	0	0	8	0	0	0	0	8	0	0	0	0	0	0	0	0	0	14	0	10	0	2	0	0	0	98	12	0	0	0	16	0	0	0	0	0	0	0
g__Mogibacterium		0	0	6	3	0	58	2	0	14	26	0	21	0	13	3	0	4	23	42	18	30	0	62	3	2	7	53	59	3	44	14	0	5	0	0	14	42	19	0	17	22	11	0	0	0	31	22	92
g__Moheibacter		0	0	0	0	16	3	0	0	7	0	0	0	0	0	0	0	0	0	0	0	0	0	0	0	0	3	0	6	0	0	0	0	0	0	0	0	0	0	0	0	0	0	0	2	0	0	3	0
g__Monoglobus		0	0	9	0	31	118	0	0	65	28	12	3	7	23	3	0	0	81	63	20	0	0	44	2	0	43	44	76	0	71	37	0	0	0	0	42	39	12	0	2	74	21	0	9	5	17	436	60
g__Moraxella		0	0	0	34	22	0	6	0	0	90	8	121	5	421	19	24	6	102	7	12	126	17	497	4	6	409	4	145	0	1136	41	5	55	17	125	44	12	643	0	7	307	25	0	0	0	181	19	322
g__Morganella		0	0	0	0	0	0	0	0	0	0	0	0	0	0	0	0	0	0	0	0	0	0	0	0	0	0	0	0	0	0	0	0	0	0	0	0	0	0	0	0	0	0	0	0	0	0	0	0
g__Moryella		0	0	0	0	0	4	0	0	3	6	0	0	0	0	0	0	0	0	4	2	0	0	3	0	0	0	2	3	0	2	0	0	0	0	0	6	0	0	3	0	19	0	0	0	0	0	9	0
g__Motilibacter		0	0	0	0	0	0	0	0	0	0	0	0	0	0	0	0	0	0	0	0	0	0	0	0	0	0	0	0	0	0	0	0	0	0	0	0	0	0	0	0	0	0	0	0	0	0	0	0
g__Mucilaginibacter		0	0	0	0	0	0	0	0	0	0	0	0	0	0	0	0	0	0	0	0	0	0	0	0	0	0	0	0	0	0	0	0	0	0	0	0	0	0	0	0	0	0	0	0	0	0	0	0
g__Mucispirillum		0	0	0	0	0	0	0	0	0	0	0	0	0	0	0	0	0	0	0	0	0	0	0	0	0	0	0	0	0	0	0	0	0	0	0	0	0	0	0	0	0	0	0	0	0	0	0	0
g__Mumia		0	0	0	0	0	0	0	0	0	0	0	0	0	0	0	0	0	0	0	0	0	0	0	0	0	0	0	0	0	0	0	0	0	0	0	5	0	0	0	0	0	0	0	0	0	0	0	0
g__Murdochiella		0	0	0	0	0	0	0	0	0	0	0	0	0	0	0	0	0	0	0	0	2	0	0	0	0	0	0	0	0	0	0	0	0	0	0	0	0	0	0	0	0	0	0	0	0	0	0	0
g__Muribaculum		0	0	0	0	0	0	0	0	0	0	0	0	0	0	0	0	0	0	0	0	0	0	0	0	0	12	8	0	0	0	0	0	0	0	0	3	0	0	0	0	0	0	0	0	0	3	0	0
g__Muricauda		0	0	0	0	0	0	0	0	0	0	0	0	0	0	0	0	0	0	0	0	0	0	0	0	0	0	0	0	0	0	0	0	0	0	0	0	0	0	0	0	0	0	0	0	0	0	0	0
g__Muricoccus		0	0	0	0	0	0	0	0	0	0	0	0	0	0	0	0	0	0	0	0	0	0	0	0	0	0	0	0	0	0	0	0	0	0	0	0	0	0	0	0	0	0	0	0	0	0	0	0
g__Mycobacterium		0	0	17	10	0	0	0	0	0	7	0	0	0	0	0	0	0	3	16	0	0	0	0	0	0	0	0	0	0	0	0	0	0	0	0	0	0	4	0	0	8	0	0	0	0	0	3	4
g__Mycoplasma		0	0	0	0	0	0	0	0	0	0	0	0	0	0	0	0	0	0	0	0	14	0	0	0	0	0	0	0	0	41	0	0	0	0	0	0	0	0	0	0	0	0	0	0	0	0	0	0
g__Myroides		0	0	4	0	0	0	0	0	0	0	0	5	0	3	0	0	0	0	3	0	4	0	0	0	0	26	0	0	0	2	9	0	5	0	0	0	0	2	0	2	0	0	0	0	0	0	3	0
g__NK4A214_group		0	3	20	0	14	76	0	0	51	25	0	3	0	25	6	2	0	67	53	19	5	0	24	0	2	27	35	76	0	39	28	0	0	0	0	46	25	27	0	0	38	5	0	4	7	8	141	59
g__Nakamurella		0	2	10	0	0	2	0	0	2	0	0	0	0	8	0	0	0	0	2	4	0	0	0	0	0	0	2	0	3	0	0	0	0	0	0	4	3	0	0	0	0	5	0	3	0	0	0	0
g__Nannocystis		0	0	0	0	0	0	0	0	9	0	0	0	0	0	0	0	0	0	0	0	0	0	0	0	0	0	0	0	0	0	0	0	0	0	0	0	0	0	0	0	0	0	0	0	0	0	0	0
g__Nautella		0	0	0	0	0	0	0	0	0	0	0	0	0	0	0	0	0	0	0	0	0	0	0	0	0	0	0	0	0	0	0	0	0	0	0	0	0	0	0	0	0	0	0	0	0	0	0	0
g__Negativibacillus		0	0	0	0	0	0	0	0	0	0	0	0	0	0	0	0	0	0	0	0	0	0	0	0	0	0	0	0	0	0	0	0	0	0	0	0	0	0	0	0	0	0	0	0	0	0	4	0
g__Negativicoccus		0	0	0	0	0	0	0	0	0	0	0	0	0	0	0	0	0	0	0	0	0	0	0	0	0	0	0	0	0	0	0	0	0	0	0	0	0	0	0	0	0	0	0	0	0	0	0	0
g__Neisseria		0	0	0	14	4	0	2	0	0	2	10	41	12	4	0	13	0	48	0	5	27	3	3	0	3	590	0	92	0	836	31	7	4	0	48	24	4	28	0	0	150	19	3	0	0	4	0	247
g__Neochlamydia		0	0	0	0	0	0	0	2	0	0	0	0	0	0	0	0	0	0	0	0	0	0	0	0	0	0	0	0	0	0	0	0	0	0	0	0	2	0	0	0	0	0	0	0	0	0	0	0
g__Neomicrococcus		3	0	0	0	0	0	0	0	0	0	0	0	0	0	0	0	0	0	0	12	0	0	0	0	0	0	0	0	0	0	0	0	0	0	0	0	0	0	0	0	0	0	0	0	0	0	0	0
g__Nesterenkonia		0	0	0	0	0	0	0	0	0	0	0	0	0	0	0	0	0	0	2	0	0	0	0	0	0	0	0	0	0	0	0	0	0	0	0	0	0	0	0	0	0	0	0	0	0	0	6	0
g__Nevskia		0	0	0	0	0	0	0	0	0	0	0	0	0	0	0	0	0	0	0	0	0	0	2	0	0	0	0	0	4	0	0	0	0	0	0	0	0	0	0	0	7	0	0	0	0	0	0	0
g__Niabella		0	0	0	0	0	0	0	0	0	0	0	0	0	0	0	0	0	0	0	0	0	0	0	0	0	0	0	0	0	0	0	0	0	0	0	0	0	0	0	0	0	0	0	0	0	5	0	0
g__Niastella		0	0	0	0	0	0	0	0	0	0	0	0	0	0	0	0	0	0	0	0	0	0	0	0	0	0	0	4	0	0	0	0	0	0	0	0	0	0	0	0	0	0	0	0	0	0	0	0
g__Nibribacter		0	0	0	0	0	0	0	0	0	0	0	0	0	0	0	0	0	0	0	0	0	0	0	0	0	0	0	0	0	0	0	0	0	0	0	0	0	0	0	0	0	0	0	0	0	0	0	0
g__Nitriliruptor		0	0	0	0	0	0	0	0	0	0	0	0	0	0	0	0	0	0	0	0	0	0	0	0	0	0	0	0	0	0	0	0	0	0	0	0	0	0	0	0	0	0	0	0	0	0	0	0
g__Nitrincola		0	0	0	0	0	0	0	0	0	0	0	0	0	0	0	0	0	0	0	0	0	0	0	0	0	0	0	0	0	0	0	0	0	0	0	0	0	0	0	0	0	0	0	0	0	0	0	0
g__Nitrococcus		0	0	0	0	0	0	0	0	0	0	0	0	0	0	0	0	0	0	0	0	0	0	0	0	0	0	0	0	0	0	0	0	0	0	0	0	0	0	0	0	0	0	0	0	0	0	0	0
g__Nitrolancea		0	0	0	0	0	0	0	0	0	0	0	0	0	0	0	0	0	0	0	0	0	0	0	0	0	0	0	0	0	0	0	0	0	0	0	0	0	0	0	0	0	0	0	0	0	0	0	0
g__Nitrosomonas		0	0	0	0	0	0	0	0	0	0	0	0	0	0	0	0	0	0	0	0	0	0	0	0	0	0	0	0	0	0	0	0	2	0	0	0	0	0	0	0	39	0	0	0	0	0	29	0
g__Nitrosospira		0	0	0	0	0	0	0	0	0	0	0	0	0	0	0	0	0	0	0	2	0	0	0	0	0	0	0	3	0	0	0	0	0	0	0	4	2	0	0	0	0	0	0	0	0	0	0	0
g__Nitrospira		6	0	0	0	2	0	0	0	0	0	0	0	0	0	0	0	0	0	0	0	0	0	0	0	0	0	0	0	2	0	0	0	0	0	0	3	11	0	0	0	8	0	0	7	0	0	0	0
g__Niveispirillum		0	0	0	0	0	0	0	0	0	0	0	0	0	0	0	0	0	0	0	0	0	0	0	0	0	0	0	0	0	0	0	0	0	0	0	0	0	0	0	0	0	0	0	0	0	0	0	0
g__Nocardia		0	0	0	0	0	0	0	0	0	0	0	0	0	0	0	0	0	0	0	0	0	0	0	0	0	0	0	0	0	0	0	0	0	0	0	0	0	0	0	0	3	0	0	0	0	0	0	0
g__Nocardioides		0	0	14	0	31	30	32	3	21	23	8	105	9	29	0	3	26	26	77	9	85	25	24	0	10	22	40	49	0	16	18	5	49	0	16	84	46	0	4	24	14	60	0	11	7	89	29	56
g__Nocardiopsis		0	0	0	2	0	2	0	0	0	3	0	0	0	3	0	0	0	0	13	0	0	0	0	0	0	0	3	4	0	0	0	0	0	0	0	0	0	0	0	0	2	0	0	0	0	0	0	3
g__Nodosilinea_PCC-7104		0	0	11	0	0	0	0	0	0	0	0	0	0	0	0	0	0	0	0	0	0	0	0	0	0	0	0	0	0	0	0	0	0	0	0	0	0	0	0	0	0	0	0	0	0	0	0	0
g__Nodularia_PCC-9350		0	0	0	0	0	0	0	0	0	0	0	0	0	0	0	0	0	0	0	0	0	0	0	0	0	0	0	0	0	0	0	0	0	0	0	0	0	0	0	0	0	0	0	0	0	0	0	0
g__Nonlabens		0	0	0	0	0	0	0	0	0	0	0	0	0	0	0	0	0	0	0	0	0	0	0	0	0	0	0	0	0	0	0	0	0	0	0	0	0	0	0	0	0	0	0	0	0	0	0	0
g__Nonomuraea		0	0	0	0	0	0	0	0	0	0	0	0	0	0	0	0	0	0	0	0	0	0	0	0	0	0	0	0	0	0	0	0	0	0	0	0	0	0	0	0	0	0	0	0	0	0	0	0
g__Nordella		0	0	0	0	0	0	0	0	0	0	0	0	0	0	0	0	0	0	0	0	0	0	0	0	0	0	0	0	0	0	0	0	0	0	0	0	0	0	0	0	0	0	0	0	0	0	0	0
g__Nosocomiicoccus		0	0	0	0	0	0	0	0	0	0	0	4	0	9	0	0	0	0	0	0	2	0	0	0	0	0	0	3	0	3	0	0	0	0	0	0	0	0	0	0	0	0	0	0	0	0	53	0
g__Nostoc_PCC-73102		0	0	0	0	0	0	0	0	0	0	0	0	0	0	0	0	0	0	0	0	0	0	0	0	0	0	0	0	0	0	157	0	0	0	0	0	0	0	0	0	0	0	0	0	0	0	0	0
g__Nostoc_PCC-7524		0	0	0	0	0	0	0	0	0	0	0	0	0	0	0	0	0	0	0	0	0	0	0	0	0	0	0	0	0	0	0	0	0	0	0	0	0	0	0	0	0	0	0	0	0	0	0	0
g__Novibacillus		0	0	0	0	0	0	0	0	0	0	0	0	0	0	0	0	0	0	0	0	0	0	0	0	0	0	0	0	0	0	0	0	0	0	0	0	0	0	0	0	0	0	0	0	0	0	0	0
g__Noviherbaspirillum		0	0	0	0	0	0	0	0	0	0	0	0	0	0	0	0	0	0	11	0	0	0	0	3	0	0	3	0	0	0	0	0	0	0	0	0	0	0	0	0	86	0	0	0	0	0	0	4
g__Novispirillum		0	3	0	0	5	14	0	0	0	0	0	0	0	4	0	0	0	11	0	0	0	0	0	0	0	3	2	4	0	0	4	0	0	0	0	11	4	0	0	0	0	0	0	0	0	11	0	0
g__Novosphingobium		10	5	15	0	11	20	0	6	3	9	0	0	4	0	7	0	0	21	13	5	0	9	0	8	2	11	0	6	9	0	0	0	10	0	4	20	20	0	0	0	0	17	0	5	3	14	114	11
g__Nubsella		0	0	0	0	0	0	0	0	0	0	0	0	0	0	0	0	0	0	3	0	0	0	0	0	0	0	0	0	0	0	0	0	0	0	0	0	0	0	0	0	8	0	0	0	0	0	0	0
g__OLB12		0	0	6	0	0	0	0	0	0	0	0	0	0	0	0	0	0	0	0	0	0	0	0	0	0	0	0	0	0	0	0	0	0	0	0	0	0	0	0	0	0	0	0	10	0	0	0	0
g__OLB13		0	0	0	0	0	0	0	0	0	0	4	0	0	0	0	0	0	0	0	0	0	0	0	0	0	0	0	0	0	0	0	0	0	0	0	0	0	0	0	0	0	0	0	0	0	2	0	0
g__OLB15		0	0	0	0	0	0	0	0	0	0	0	0	0	0	0	0	0	0	0	0	0	0	0	0	0	0	0	0	0	0	0	0	0	0	0	0	0	0	0	0	0	2	0	0	0	0	0	0
g__OLB17		0	0	0	0	0	0	0	0	0	0	0	0	0	0	0	0	0	0	0	0	0	0	0	0	0	0	0	0	0	0	0	0	0	0	0	0	0	0	0	0	0	0	0	0	0	0	0	0
g__OLB8		0	0	0	0	0	0	0	0	0	0	0	0	0	0	0	0	0	0	0	0	0	0	0	0	0	0	0	0	0	0	0	0	0	0	0	0	0	0	0	0	0	0	0	0	0	0	0	0
g__OM27_clade		0	0	0	0	0	0	0	0	0	0	0	0	0	0	0	0	0	0	0	0	0	0	0	0	0	0	0	0	0	0	0	0	0	0	0	0	0	0	0	0	4	0	0	0	0	0	0	0
g__OM60NOR5_clade		0	0	0	0	0	0	0	0	0	0	0	0	0	0	0	0	0	0	0	0	0	0	0	5	0	0	0	5	0	0	0	0	0	0	0	0	0	0	0	0	0	0	0	0	0	0	0	0
g__Occallatibacter		0	0	0	0	0	0	0	0	0	0	0	0	0	0	0	0	0	0	0	0	0	0	0	0	0	0	0	0	0	0	0	0	0	0	0	0	0	0	0	0	0	0	0	0	0	0	0	0
g__Oceanicella		0	0	0	0	0	0	0	0	0	0	0	0	0	0	0	0	0	0	0	0	0	0	0	0	0	0	0	0	0	0	0	0	0	0	0	0	0	0	0	0	0	0	0	0	0	0	0	0
g__Oceaniserpentilla		0	0	0	0	0	0	0	0	0	0	0	0	0	0	0	0	0	0	0	0	0	0	0	0	0	0	0	0	0	0	0	0	0	0	0	0	0	0	0	0	0	0	0	0	0	0	0	0
g__Oceanisphaera		0	0	0	0	0	0	54	0	0	0	0	81	0	0	0	3	0	0	3	0	47	0	0	0	0	0	0	0	0	7	0	0	0	0	8	0	0	0	0	22	0	8	0	0	0	0	0	0
g__Oceanobacillus		0	0	213	0	3	4	15	0	2	0	0	32	0	0	0	0	3	0	0	0	43	0	0	2	0	11	3	0	0	0	7	0	11	0	10	0	0	0	0	6	10	0	0	2	3	0	27	2
g__Oceanobacter		0	0	0	0	0	0	6	0	0	0	0	18	0	0	0	0	0	0	0	0	14	0	0	0	0	0	0	0	0	0	0	0	0	0	0	0	0	0	0	0	0	0	0	0	0	0	0	0
g__Ochrobactrum		0	0	0	0	0	0	0	0	0	0	0	0	0	0	0	0	0	0	0	0	0	0	0	0	0	0	0	0	0	0	0	0	0	0	0	0	0	0	0	0	0	0	0	0	0	6	0	0
g__Odoribacter		0	0	0	0	0	0	0	0	0	0	0	0	0	0	0	0	0	4	3	0	0	0	0	0	0	0	7	0	0	2	0	0	0	0	0	9	0	0	0	0	0	0	0	0	0	8	0	0
g__Oerskovia		0	0	0	0	0	0	0	0	0	0	0	0	0	0	0	0	0	0	0	0	0	0	0	0	0	0	0	0	0	0	0	0	0	0	0	0	0	0	0	0	0	0	0	0	0	0	0	0
g__Ohtaekwangia		0	0	0	0	0	5	0	0	0	0	0	0	0	0	0	0	0	2	2	0	0	0	0	0	0	0	0	0	0	0	0	0	0	0	0	0	3	0	0	0	0	0	0	0	0	0	0	0
g__Oleibacter		0	0	0	0	0	0	0	0	0	0	0	0	0	0	0	0	0	0	0	0	0	0	0	0	0	0	0	0	0	0	0	0	0	0	0	0	0	0	0	0	0	0	0	0	0	0	0	0
g__Oligella		0	0	0	0	0	2	0	0	0	0	0	0	0	0	0	0	0	4	0	0	2	0	0	0	0	0	0	0	0	0	0	0	0	0	0	2	0	0	0	0	0	0	0	11	0	0	0	0
g__Oligoflexus		0	4	5	0	0	0	0	0	0	0	0	0	0	0	0	0	0	0	0	0	0	0	0	0	0	0	0	0	0	0	0	0	0	0	0	0	0	0	0	0	9	0	0	0	0	8	9	0
g__Olivibacter		0	0	0	0	0	0	0	0	0	0	0	0	0	0	0	0	0	0	7	0	0	0	0	0	0	0	0	0	0	0	0	0	0	0	0	0	0	0	0	0	0	0	0	0	0	0	0	0
g__Olsenella		0	0	2	0	5	13	0	0	0	16	0	7	0	7	3	0	0	4	11	0	0	0	8	0	0	0	12	15	0	3	0	0	0	0	0	14	14	0	0	0	14	0	0	0	0	0	19	23
g__Opitutus		0	0	7	0	0	0	0	0	0	0	0	0	0	0	0	0	0	0	0	0	0	0	0	0	0	0	0	0	0	0	0	0	0	0	0	0	0	0	0	0	0	0	0	0	0	0	0	0
g__Oribacterium		0	0	0	0	0	0	0	0	0	0	0	0	0	0	0	0	0	0	0	0	0	0	0	0	0	0	0	0	0	0	0	0	0	0	0	0	0	0	0	0	3	0	3	0	0	0	0	0
g__Ornithinibacillus		0	0	0	0	0	0	0	0	0	0	0	0	0	0	0	0	0	0	0	0	0	0	0	0	0	0	0	0	0	0	0	2	0	0	0	0	0	4	0	0	0	0	0	0	0	0	2	0
g__Ornithinicoccus		0	0	0	0	0	0	0	0	0	0	0	0	0	0	0	0	0	0	0	0	0	0	0	0	0	0	0	0	0	0	0	0	0	0	0	0	0	0	0	0	0	0	0	0	0	0	0	0
g__Ornithinimicrobium		0	0	14	15	7	27	15	0	10	9	0	95	14	11	4	11	20	32	28	8	29	35	14	0	0	7	23	36	0	0	7	5	45	0	18	103	31	6	0	24	0	22	0	3	0	92	57	31
g__Ornithobacterium		0	0	5	0	0	0	0	0	0	0	0	5	0	0	0	0	2	0	0	0	2	0	0	0	0	0	0	0	0	0	0	0	11	0	0	0	0	0	0	0	0	0	0	0	0	0	28	0
g__Oryzihumus		0	0	7	0	0	0	0	0	0	4	0	0	0	0	0	0	0	0	0	0	0	0	0	0	0	0	0	0	0	0	0	0	0	0	0	0	0	0	0	0	0	0	0	0	0	0	0	0
g__Oscillatoria		0	0	0	0	0	0	0	0	0	0	0	0	0	0	0	0	0	0	0	0	0	0	0	0	0	0	0	0	0	0	0	0	0	0	0	0	0	0	0	0	0	0	0	0	0	0	0	0
g__Oscillatoria_PCC-6304		0	0	0	0	0	0	0	0	0	0	0	0	0	0	0	0	0	0	0	0	0	0	0	0	0	0	0	0	0	0	0	0	0	0	0	0	0	0	0	0	0	0	0	0	0	0	0	0
g__Oscillatoria_SAG_1459-8		0	0	0	0	0	0	0	0	0	0	0	0	0	0	0	0	0	0	0	0	0	0	0	0	0	0	0	0	0	0	0	0	0	0	0	0	0	0	0	0	0	0	0	0	0	0	0	0
g__Oscillibacter		0	0	0	0	6	7	0	0	0	0	2	12	0	6	0	0	0	18	12	0	2	0	0	0	0	5	13	16	0	6	0	0	0	0	0	13	15	0	0	0	0	0	0	0	0	0	11	9
g__Oscillospira		0	0	0	0	0	0	0	0	0	0	0	0	0	0	0	0	0	0	0	0	0	0	0	0	0	0	0	0	0	0	0	0	0	0	0	0	0	0	0	0	0	0	0	0	0	0	0	0
g__Ottowia		0	0	0	0	0	0	0	0	0	4	0	0	0	0	0	0	0	0	0	0	0	0	0	0	0	0	0	0	0	0	0	0	0	0	0	0	0	0	0	0	0	0	0	0	0	0	0	0
g__Owenweeksia		0	3	0	0	0	0	0	0	0	0	0	0	0	0	0	0	0	0	0	0	0	0	0	0	0	0	0	0	0	0	0	0	0	0	0	2	0	0	0	0	0	0	0	0	0	0	0	0
g__Oxalicibacterium		0	0	0	0	0	0	0	0	0	0	0	0	0	0	0	0	0	0	0	0	0	0	0	0	0	0	0	0	0	0	0	0	0	0	0	0	0	0	0	0	0	3	0	0	0	0	0	0
g__P3OB-42		0	0	0	0	0	20	0	0	2	0	0	0	0	0	0	0	0	3	0	0	0	0	2	0	0	0	0	0	0	6	0	0	0	0	0	3	12	0	0	0	0	0	0	0	0	0	0	0
g__PMMR1		0	0	0	0	0	0	0	0	0	0	0	0	0	0	0	0	0	0	0	0	0	0	0	4	0	0	0	0	0	0	0	0	0	0	0	0	0	0	0	0	0	0	0	0	0	0	0	0
g__Paenalcaligenes		0	0	9	2	0	0	0	0	0	0	0	8	0	0	0	0	0	0	0	0	28	0	0	0	0	0	0	0	0	0	0	0	11	0	4	0	0	0	0	3	0	0	0	0	0	0	2	0
g__Paenarthrobacter		0	0	0	0	0	0	0	0	0	0	0	0	0	0	0	0	0	0	7	0	0	0	10	0	0	0	0	0	0	8	0	0	0	0	0	0	0	0	0	0	0	0	0	0	0	0	0	0
g__Paenibacillus		5	2	18	0	9	4	0	0	0	0	0	0	0	3	14	0	0	7	66	0	0	0	0	3	0	0	0	0	0	3	3	3	0	0	0	3	5	2	0	0	18	5	0	0	3	0	10	2
g__Paeniclostridium		0	0	135	14	250	313	71	6	114	94	46	69	48	168	31	11	41	360	272	94	89	19	497	14	88	136	347	429	8	429	212	0	102	17	79	384	271	106	20	117	82	227	7	104	12	99	368	310
g__Paeniglutamicibacter		0	0	19	0	0	0	0	0	0	17	0	0	0	0	0	0	0	13	9	0	0	0	0	0	0	15	0	14	0	0	0	0	0	0	0	10	24	0	0	0	0	0	0	0	0	0	26	20
g__Paenisporosarcina		0	0	0	0	0	0	0	0	5	0	0	0	0	0	0	0	0	0	0	0	0	0	0	9	0	0	0	0	0	0	0	0	0	0	0	0	0	0	0	0	0	0	0	0	0	0	0	0
g__Pajaroellobacter		0	0	21	0	0	0	0	0	0	3	0	0	0	0	0	0	0	0	0	0	0	0	0	0	0	0	0	0	0	0	0	0	0	0	0	2	0	0	0	0	0	0	0	0	0	0	0	0
g__Paludibacter		0	0	0	0	0	0	0	0	0	0	0	0	0	0	0	0	0	0	0	0	0	0	0	0	0	0	0	0	2	0	0	0	0	0	0	0	0	0	0	0	0	0	0	0	0	0	0	0
g__Paludibaculum		0	0	0	0	0	0	0	0	0	0	0	0	0	0	0	0	0	0	0	0	0	0	0	0	0	0	0	0	0	0	0	0	0	0	0	0	0	0	0	0	0	0	0	0	0	0	0	0
g__Paludicola		0	0	0	0	0	0	0	2	0	0	0	0	0	0	0	0	0	0	0	0	0	0	0	0	0	0	0	0	0	0	0	0	0	0	0	0	0	0	0	0	0	0	0	0	0	0	0	0
g__Paludisphaera		0	0	0	0	0	0	0	0	0	0	0	0	0	2	0	0	0	0	14	0	0	0	0	0	0	0	0	0	0	0	0	0	0	0	0	0	0	0	0	0	0	0	0	0	0	0	0	0
g__Pandoraea		0	0	0	0	0	0	0	0	0	0	0	0	0	0	0	0	0	0	0	0	0	0	0	0	0	0	0	0	0	0	0	0	0	0	0	0	0	0	0	0	0	0	0	0	0	0	0	0
g__Pannonibacter		0	0	0	0	0	0	0	0	0	0	0	0	0	0	0	0	0	0	0	0	0	0	0	0	0	0	0	0	0	0	0	0	0	0	0	0	0	0	0	0	0	0	0	0	0	0	0	0
g__Pantoea		0	61	16	0	72	36	0	17	0	59	25	0	19	109	37	0	0	53	31	23	0	0	34	36	27	28	16	19	24	28	0	0	3	0	0	396	39	0	0	0	0	30	0	67	0	65	21	4860
g__Papillibacter		0	0	0	0	0	19	0	0	2	0	0	0	0	2	0	0	0	0	0	0	0	0	0	0	0	0	0	0	0	0	0	0	0	0	0	0	0	0	0	0	0	0	0	0	0	4	0	9
g__Parabacteroides		0	0	0	0	0	0	0	0	2	0	0	0	0	0	0	0	0	2	0	0	0	0	0	0	0	16	16	0	0	0	0	0	0	2	0	9	0	0	0	0	0	0	0	0	0	2	4	0
g__Paraclostridium		0	0	0	0	0	0	0	0	0	0	0	0	0	0	0	0	0	0	0	0	0	0	0	0	0	0	0	0	0	0	0	0	0	0	0	0	0	0	0	0	0	0	0	0	0	0	0	0
g__Paracoccus		0	8	27	0	20	48	13	8	29	4	9	47	6	33	10	4	12	58	121	26	22	0	5	3	22	14	70	83	10	31	20	4	40	9	10	469	238	0	9	22	19	23	0	4	15	151	24	50
g__Paraglaciecola		0	0	0	0	0	0	0	0	0	0	0	0	0	0	0	0	0	0	0	0	0	0	0	0	0	0	0	0	0	0	0	0	0	0	0	0	0	0	0	0	0	0	0	0	0	0	0	0
g__Parapedobacter		0	0	0	0	0	2	0	0	0	0	0	0	0	0	0	0	0	0	16	0	0	0	0	0	0	0	0	0	0	0	0	0	0	0	0	0	0	0	0	0	0	2	0	0	0	0	8	0
g__Paraprevotella		0	0	0	0	0	0	0	0	0	0	0	0	0	0	0	0	0	0	0	0	0	0	0	0	0	0	2	0	0	0	0	0	0	0	0	0	0	0	0	0	0	0	0	0	0	0	0	0
g__Parapusillimonas		0	0	0	6	0	0	0	0	0	0	0	6	0	3	0	0	0	0	16	0	0	0	0	0	0	4	0	6	0	0	2	0	0	0	0	0	0	0	0	0	4	0	0	0	0	6	0	0
g__Parasegetibacter		0	0	0	0	0	0	0	0	0	0	0	0	0	0	0	0	0	0	0	0	0	0	0	0	0	0	0	0	0	0	0	0	0	0	0	0	0	0	0	0	0	0	0	0	0	0	0	0
g__Parasutterella		0	0	0	0	0	0	0	0	0	0	0	0	0	0	0	0	0	0	0	0	0	0	0	0	0	25	11	0	0	0	0	0	0	0	0	10	0	0	0	0	0	0	0	0	0	6	0	0
g__Parvibacter		0	0	4	0	10	32	0	0	11	14	0	0	0	0	0	0	0	5	8	0	0	0	42	0	4	0	28	25	0	11	0	0	0	0	0	21	10	0	0	0	6	0	0	0	0	4	31	0
g__Parvibaculum		0	0	0	0	0	0	0	0	0	0	0	0	0	0	0	0	0	0	0	0	0	0	0	0	0	0	0	0	0	0	0	0	0	0	0	0	0	0	0	0	0	0	0	0	0	0	0	0
g__Parvimonas		0	0	0	3	0	0	0	0	0	0	0	7	2	2	0	0	0	0	0	0	0	0	0	0	0	0	0	0	0	2	0	5	0	0	0	0	0	0	0	0	3	3	0	0	0	0	0	0
g__Parviterribacter		0	0	0	0	0	0	0	0	0	0	0	0	0	0	0	0	0	0	5	0	0	0	0	0	4	0	0	0	0	4	0	0	0	0	2	0	4	0	0	0	0	0	0	0	0	0	0	3
g__Pasteurella		0	0	0	0	0	0	0	0	0	0	0	0	0	0	0	0	0	0	0	0	0	0	0	0	0	0	0	0	0	0	0	0	0	0	0	0	0	0	0	0	0	0	0	0	0	0	0	0
g__Patulibacter		0	0	3	0	0	0	0	0	0	2	0	0	0	0	0	0	0	0	0	0	8	0	3	0	0	4	0	0	0	10	0	0	0	0	0	0	6	0	0	0	0	0	0	0	0	0	0	8
g__Pectobacterium		0	0	0	0	0	0	0	0	0	0	0	0	0	0	0	0	0	0	0	0	0	0	0	0	0	0	0	0	0	0	0	0	0	0	0	0	0	0	0	0	0	0	0	0	0	0	0	0
g__Pediococcus		0	20	0	0	0	0	0	0	0	0	0	0	0	0	0	0	0	0	0	0	0	0	0	0	0	0	0	3	0	5	0	0	0	0	0	0	0	0	0	0	3	0	0	0	0	0	0	0
g__Pedobacter		8	0	46	7	0	67	4	0	26	7	3	66	2	20	0	7	8	25	82	0	48	21	11	0	8	30	21	10	4	4	56	0	86	3	0	56	56	4	3	0	12	5	0	0	13	32	491	27
g__Pedomicrobium		0	2	2	0	0	0	0	0	2	0	0	0	0	0	0	0	0	0	0	0	0	0	0	0	0	0	0	0	0	2	0	0	0	0	0	0	0	0	0	0	2	0	0	0	0	6	0	0
g__Pelagibacterium		0	0	0	0	0	10	4	0	3	0	0	10	0	3	0	0	3	22	29	0	17	6	4	0	0	10	0	0	0	0	6	0	7	0	0	7	12	0	0	0	0	9	0	0	0	0	11	9
g__Pelagibius		0	0	0	0	0	0	0	0	0	0	0	0	0	0	0	0	0	0	0	0	0	0	0	0	0	0	0	0	0	0	0	0	0	0	0	0	0	0	0	0	0	0	0	0	0	0	0	0
g__Pelolinea		0	0	0	0	0	0	0	0	0	0	0	0	0	0	0	0	0	0	0	0	0	0	0	0	0	0	0	0	0	0	0	0	0	0	0	0	0	0	0	0	0	0	0	0	0	0	0	0
g__Pelomonas		0	0	0	4	0	0	0	0	0	9	0	0	3	0	4	0	0	10	0	6	2	0	0	0	0	0	0	0	9	0	0	4	0	0	4	0	0	0	0	0	0	0	0	0	0	0	0	0
g__Pelosinus		0	0	0	0	0	0	0	0	0	0	0	0	0	0	0	0	0	0	0	0	0	0	0	0	0	0	0	0	0	0	0	0	0	0	0	0	0	0	0	0	0	0	0	0	0	0	0	0
g__Pelotomaculum		0	0	0	0	0	0	0	0	0	0	0	0	0	0	0	0	0	0	0	0	0	0	0	0	0	0	0	0	0	0	0	0	0	0	0	0	0	0	0	0	0	0	0	0	0	0	0	0
g__Peptoclostridium		0	0	0	0	0	0	0	0	0	0	0	0	0	0	0	0	0	0	0	0	0	0	0	0	0	0	0	0	0	0	0	0	0	0	0	0	0	0	0	0	0	0	0	0	0	0	0	0
g__Peptococcus		0	0	0	0	0	0	3	0	0	0	0	0	0	0	0	0	0	0	0	0	0	0	0	0	0	0	0	0	0	0	0	0	0	0	0	0	0	0	0	0	0	0	0	0	0	0	0	0
g__Peptoniphilus		0	0	0	0	0	0	11	3	0	0	0	14	2	0	0	0	5	0	0	0	20	3	0	0	0	0	0	0	0	0	0	0	0	0	7	0	0	0	6	16	10	4	0	0	0	4	0	0
g__Peptostreptococcus		0	0	3	2	4	0	0	0	0	0	0	9	6	6	0	0	0	0	0	0	2	0	0	0	0	6	0	20	0	10	0	0	0	0	2	0	5	0	0	0	26	3	3872	0	0	19	0	0
g__Peredibacter		0	0	7	0	0	0	0	0	0	0	0	0	0	2	0	0	0	0	0	0	3	2	0	4	0	2	0	0	0	0	2	2	7	0	0	0	0	2	0	0	4	0	0	4	0	0	3	0
g__Perlucidibaca		0	0	0	0	0	7	0	0	0	0	0	0	0	0	0	0	0	0	0	0	0	0	0	0	0	0	0	0	0	0	0	0	0	0	0	0	0	0	0	0	0	0	0	0	0	0	17	0
g__Permianibacter		0	0	0	0	0	0	0	0	0	0	0	0	0	0	0	0	0	0	0	0	0	0	0	0	0	0	0	0	0	0	0	0	0	0	0	0	0	0	0	0	0	0	0	0	0	0	0	0
g__Persicitalea		0	0	0	0	0	0	0	0	0	0	0	0	0	0	0	0	0	0	0	0	0	0	0	0	0	0	0	0	0	0	0	0	0	0	0	0	0	0	0	0	0	0	0	0	0	0	6	0
g__Petrimonas		0	0	0	0	0	0	0	0	0	0	0	3	0	0	0	0	0	0	0	0	0	0	0	0	0	0	0	0	0	2	0	0	0	0	0	0	2	0	0	0	0	0	0	0	0	4	0	0
g__Phaeodactylibacter		0	0	4	0	0	0	0	0	0	0	0	0	0	0	0	0	0	0	0	0	0	0	0	0	0	0	0	0	0	0	0	0	0	0	0	0	0	0	0	0	0	0	0	0	0	0	0	0
g__Phascolarctobacterium		0	0	9	0	66	36	5	0	33	42	10	33	82	29	7	0	0	34	47	31	0	0	14	0	0	13	61	50	0	51	18	0	0	0	2	30	27	0	0	6	60	11	0	8	3	42	222	51
g__Phaselicystis		0	0	0	0	0	0	0	0	5	0	0	0	0	0	0	0	0	2	0	0	0	0	0	0	0	0	0	0	0	0	0	0	0	0	0	3	9	0	0	0	0	0	0	0	0	0	0	0
g__Phenylobacterium		0	0	8	0	0	0	0	0	0	0	0	0	0	0	0	0	0	0	0	0	0	0	0	0	0	0	0	0	0	0	0	0	0	0	0	0	0	0	0	0	0	0	0	3	0	0	0	0
g__Phocaeicola		0	0	0	0	0	0	0	0	0	0	0	0	0	0	0	0	0	0	0	0	0	0	0	0	0	0	0	0	0	0	0	0	0	0	0	0	0	0	0	0	0	0	0	0	0	0	0	0
g__Phoenicibacter		0	4	0	0	0	0	0	0	0	0	0	0	0	0	0	0	0	0	0	0	0	0	0	0	0	0	0	0	0	0	0	0	0	0	0	0	0	0	0	0	0	0	0	0	0	0	0	0
g__Phormidesmis_ANT.LACV5.1		0	0	0	0	0	0	0	0	0	0	0	0	0	0	0	0	0	0	0	0	0	0	0	0	0	0	0	0	0	0	0	0	0	0	0	0	0	0	0	0	0	0	0	0	0	0	0	0
g__Phormidium_CYN64		0	0	0	0	0	0	0	0	0	0	0	0	0	0	0	0	0	0	0	0	0	0	0	0	0	0	0	0	0	0	0	0	0	0	0	0	0	0	0	0	0	0	0	0	0	0	0	0
g__Phormidium_IAM_M-71		0	0	0	0	0	0	0	0	0	0	0	0	0	0	0	0	0	0	0	0	0	0	0	0	0	0	0	0	0	0	0	0	0	0	0	0	0	0	0	0	0	0	0	0	0	0	0	0
g__Phormidium_MBIC10003		0	0	0	0	0	0	0	0	0	0	0	0	0	0	0	0	0	0	0	0	0	0	0	0	0	0	0	0	0	0	0	0	0	0	0	0	0	0	0	0	0	0	0	0	0	0	0	0
g__Photobacterium		0	0	0	0	0	0	0	0	0	0	0	0	0	0	0	0	0	0	0	0	0	0	0	4	0	0	0	0	0	0	0	0	0	0	0	0	0	0	0	0	0	0	0	0	0	0	0	0
g__Phreatobacter		0	0	0	0	0	0	0	0	0	0	0	0	2	0	0	0	0	0	0	0	0	0	0	0	0	0	0	0	0	2	0	0	0	0	0	0	0	0	0	0	0	0	0	0	0	0	0	0
g__Phyllobacterium		0	0	0	0	0	0	0	0	0	0	0	0	0	0	0	0	0	0	0	0	0	0	0	0	0	0	0	0	0	0	0	0	0	0	0	0	0	0	0	0	0	0	0	0	0	0	0	0
g__Pigmentiphaga		0	0	0	0	0	0	0	0	4	0	0	0	0	0	0	0	0	0	0	0	0	0	0	0	0	0	0	0	0	0	0	0	0	0	0	0	0	0	0	0	0	0	0	0	0	0	0	0
g__Pilimelia		0	0	0	0	0	0	0	0	0	0	0	0	0	0	0	0	0	0	0	0	0	0	0	0	0	0	0	0	0	0	0	0	0	0	0	0	0	0	0	0	0	0	0	0	0	0	0	0
g__Piscicoccus		0	0	0	0	0	0	0	0	0	0	0	0	0	0	0	0	0	0	0	0	0	0	0	0	0	0	0	0	0	0	0	0	0	0	0	0	0	0	0	0	0	0	0	0	0	0	0	0
g__Piscinibacter		0	0	7	0	0	0	0	0	0	0	0	0	0	0	0	0	0	0	0	0	0	0	0	0	0	0	0	0	0	0	0	0	0	0	0	0	0	0	0	0	0	0	0	0	0	0	0	0
g__Planifilum		0	0	0	0	0	0	0	0	0	0	0	0	0	0	0	0	0	0	0	0	0	0	0	0	0	0	0	0	0	0	0	0	0	0	0	0	0	0	0	0	0	0	0	0	0	0	0	0
g__Planktosalinus		0	0	0	0	0	0	0	0	0	0	0	0	0	0	0	0	0	0	0	0	0	0	0	0	0	0	0	0	0	0	0	0	0	0	0	0	0	0	0	0	0	0	0	0	0	0	0	0
g__Planktothrix_NIVA-CYA_15		0	0	0	0	0	0	0	0	0	0	0	0	0	0	0	0	0	0	0	0	0	0	0	0	0	0	0	0	0	0	0	0	0	0	0	0	0	0	0	0	0	0	0	0	0	0	0	0
g__Planococcus		0	0	36	64	16	104	78	0	12	3	0	797	7	10	0	11	130	69	70	0	438	162	10	0	20	37	149	53	0	17	41	39	256	0	160	127	118	32	5	50	41	81	0	0	0	12	488	93
g__Planomicrobium		0	0	0	0	10	18	0	0	0	0	0	10	0	8	0	0	0	14	86	0	0	0	8	0	0	7	0	33	0	3	0	0	4	0	0	130	104	21	0	0	0	30	0	0	0	16	10	0
g__Planosporangium		0	0	0	0	0	0	0	0	0	0	0	0	0	0	0	0	0	0	0	0	0	0	0	0	0	0	0	0	0	0	0	0	0	0	0	0	0	0	0	0	0	0	0	0	0	0	0	0
g__Plasticicumulans		0	0	0	0	0	0	0	0	0	0	0	0	0	0	0	0	0	0	0	0	0	0	0	0	0	0	0	0	0	0	0	0	0	0	0	0	0	0	0	0	0	0	0	0	0	0	0	0
g__Pleomorphomonas		23	0	0	0	0	0	0	0	0	0	0	0	0	0	0	0	0	0	0	0	0	2	0	6	0	0	0	0	18	0	0	0	0	0	0	3	6	0	0	0	0	0	0	0	0	2	0	0
g__Plesiomonas		0	6	0	0	0	0	0	0	0	0	0	0	0	0	0	0	0	0	0	0	0	0	0	0	0	0	0	0	0	0	0	0	0	0	0	0	0	0	0	0	0	0	0	0	0	0	0	0
g__Pleurocapsa_PCC-7319		0	0	0	0	0	0	0	0	0	0	0	0	0	0	0	0	0	0	4	0	0	0	0	0	0	0	0	0	0	0	0	0	0	0	0	0	0	0	0	0	0	0	0	0	0	0	0	0
g__Pleurocapsa_PCC-7327		0	0	0	0	0	0	0	0	0	0	0	0	0	0	0	0	0	0	0	0	0	0	0	0	0	0	0	0	0	0	0	0	0	0	0	0	0	0	0	0	0	0	0	0	0	0	0	0
g__Polaribacter		0	0	0	0	0	0	0	0	0	0	0	0	0	0	0	0	0	0	0	0	0	0	0	0	0	0	0	0	0	0	0	0	0	0	0	0	0	0	0	0	0	0	0	0	0	0	0	0
g__Polaromonas		0	0	0	0	0	0	0	0	0	0	0	0	0	0	0	0	0	0	0	0	0	0	0	0	0	0	0	0	0	0	0	0	0	0	0	0	0	0	0	0	0	0	0	0	0	0	0	0
g__Polyangium		0	0	0	0	0	0	0	0	0	0	0	0	0	0	0	0	0	0	0	0	0	0	0	0	0	0	0	0	0	0	0	0	0	0	0	0	0	0	0	0	0	0	0	0	0	0	0	0
g__Polymorphobacter		0	0	0	0	0	0	0	0	0	0	0	0	0	0	0	0	0	0	0	0	0	0	0	0	0	0	0	0	0	0	0	0	0	0	0	0	0	0	0	0	0	0	0	0	0	0	0	0
g__Polynucleobacter		0	0	0	0	0	0	0	0	0	0	0	0	0	0	0	0	0	0	0	0	0	0	0	0	0	0	0	0	0	0	0	0	0	2	0	0	0	0	0	0	0	0	0	0	0	0	0	0
g__Pontibacillus		0	0	0	0	0	0	0	0	0	0	0	0	0	0	0	0	0	0	0	0	0	0	0	0	0	0	0	0	0	0	0	0	0	0	0	0	0	0	0	0	0	0	0	0	0	0	0	0
g__Pontibacter		0	0	0	0	3	0	0	0	2	0	0	0	0	0	0	0	0	3	0	0	0	0	0	0	0	0	0	0	0	0	0	0	0	0	0	0	0	0	0	0	0	0	0	0	0	0	3	0
g__Porphyrobacter		0	4	0	0	0	0	0	0	0	0	0	0	0	0	0	0	0	0	0	0	0	0	0	0	0	0	0	0	0	0	0	0	0	0	0	0	0	2	0	0	0	0	0	3	0	0	0	0
g__Porphyromonas		0	0	0	0	0	0	0	0	0	0	3	16	0	0	0	0	0	3	0	0	0	3	0	0	0	40	0	5	0	36	8	0	0	0	2	2	6	0	0	0	11	0	1175	0	0	2	6	5
g__Porticoccus		0	0	0	0	0	0	0	0	0	0	0	0	0	0	0	0	0	0	0	0	0	0	0	0	0	0	0	0	0	0	0	0	0	0	0	0	2	0	0	0	0	0	0	0	0	0	0	0
g__Prauserella		0	0	0	0	0	3	0	0	0	0	0	0	0	0	0	0	0	0	0	0	0	0	0	0	0	0	0	0	0	0	0	0	0	0	0	6	0	0	0	0	0	0	0	0	0	0	0	0
g__Prevotella		19	2	0	16	5	10	0	2	13	2	0	4	6	0	0	2	0	15	51	2	2	0	61	0	4	5	29	64	0	27	0	0	2	0	0	20	6	2	0	5	120	5	2313	0	6	8	19	3
g__Prevotellaceae_Ga6A1_group		0	0	0	0	0	7	0	0	0	0	0	0	0	0	0	0	0	0	2	0	0	0	0	0	0	0	0	0	0	6	0	0	2	0	0	0	0	0	0	0	0	0	0	0	0	0	2	4
g__Prevotellaceae_NK3B31_group		0	0	0	0	0	0	0	0	0	0	0	0	0	0	0	0	0	0	5	0	0	0	4	0	0	0	0	0	0	0	0	0	0	0	0	0	0	0	0	0	2	0	0	0	0	0	0	0
g__Prevotellaceae_UCG-001		14	0	0	0	8	22	0	0	23	19	3	0	0	2	0	0	0	35	43	4	8	0	44	0	0	87	261	89	2	27	6	0	0	0	2	597	15	0	0	0	43	2	0	0	19	48	35	9
g__Prevotellaceae_UCG-003		0	0	0	2	5	8	0	0	26	5	0	4	2	4	0	0	0	46	58	4	3	0	2	0	0	6	0	177	0	20	18	0	0	0	0	8	11	14	0	5	10	0	0	2	0	6	22	17
g__Prevotellaceae_UCG-004		0	0	2	2	0	32	0	0	34	7	0	0	0	4	0	0	0	55	124	12	0	0	15	0	0	4	14	148	0	35	13	0	0	0	0	7	16	3	0	0	60	4	0	0	6	2	54	28
g__Prevotellaceae_YAB2003_group		0	0	0	0	0	0	0	0	0	0	0	0	0	0	0	0	0	0	0	0	0	0	0	0	0	0	0	0	0	0	0	0	0	0	0	0	0	0	0	0	0	0	0	0	0	0	0	0
g__Prochlorococcus_MIT9313		0	3	0	0	0	0	0	0	0	0	0	0	0	0	0	0	0	0	0	0	0	0	0	0	0	0	0	0	0	0	0	0	0	0	0	0	0	0	0	0	0	0	0	0	0	0	0	0
g__Promicromonospora		0	0	0	0	0	6	0	0	0	3	0	0	0	13	0	0	0	6	87	0	0	0	0	0	6	0	0	4	0	0	0	0	0	0	0	0	6	5	0	0	7	6	0	0	0	0	0	0
g__Propionibacterium		0	0	0	0	0	0	0	0	0	3	0	7	0	0	0	0	0	0	0	2	0	0	0	0	0	3	0	0	0	7	3	0	0	0	0	0	0	0	0	0	2	0	0	0	0	0	0	0
g__Propionicicella		0	0	0	0	0	0	0	0	0	0	0	0	0	0	0	0	0	0	0	0	0	0	0	0	0	0	0	0	0	0	0	0	0	0	0	0	0	0	0	0	0	0	0	0	0	0	0	0
g__Propioniciclava		0	0	3	0	0	2	0	0	0	0	0	0	0	0	0	0	0	0	0	0	0	0	0	0	0	0	0	0	0	0	0	0	0	0	0	7	0	0	0	0	0	0	0	0	0	0	0	0
g__Propionicimonas		0	0	0	0	0	0	0	0	0	0	0	0	0	0	0	0	0	0	0	0	0	0	0	0	0	0	0	0	0	0	0	0	0	0	0	0	0	0	0	0	0	0	0	0	0	0	0	0
g__Propioniferax		0	0	0	0	0	0	0	0	0	0	0	0	0	0	0	0	0	0	0	0	0	0	0	0	0	0	0	0	0	0	0	0	0	0	0	0	0	0	0	0	0	0	0	0	0	0	0	0
g__Propionivibrio		0	0	0	0	0	0	0	0	0	0	0	0	0	0	0	0	0	0	0	0	0	0	0	0	0	0	0	0	0	0	0	0	0	0	0	0	0	0	0	0	0	0	0	0	0	0	0	0
g__Prosthecobacter		0	0	4	0	0	0	0	0	0	0	0	0	0	0	0	0	0	0	0	0	0	0	0	0	0	0	0	0	0	0	0	0	0	0	0	0	0	0	0	0	0	0	0	0	0	0	18	0
g__Prosthecomicrobium		0	0	0	0	0	0	0	0	0	0	0	0	0	0	0	0	0	0	0	0	0	0	0	0	0	0	0	0	0	0	0	0	0	0	0	0	0	0	0	0	0	0	0	0	0	0	0	0
g__Proteiniborus		0	0	0	0	0	0	0	0	0	0	0	0	0	0	0	0	0	0	0	0	0	0	0	0	0	0	0	0	0	0	0	0	0	0	0	0	0	0	0	0	0	0	0	0	0	0	0	0
g__Proteiniclasticum		0	0	0	0	0	2	0	0	0	0	0	9	2	0	0	0	0	0	0	0	6	0	0	0	0	0	0	0	0	0	0	0	0	0	0	18	12	0	0	0	9	9	0	0	0	14	7	3
g__Proteiniphilum		0	0	0	7	16	0	42	0	8	0	0	166	0	0	0	0	0	7	0	0	150	6	0	0	0	0	0	0	0	0	5	0	13	0	33	9	0	0	6	24	0	0	0	3	0	0	6	3
g__Proteocatella		0	0	0	3	0	0	0	0	0	0	0	4	0	0	0	0	0	0	2	0	6	0	0	0	0	7	0	0	0	14	0	0	0	0	0	0	0	0	0	0	7	0	0	0	0	0	0	0
g__Proteus		0	0	0	0	0	0	0	0	0	0	0	0	0	0	0	0	0	0	9	0	0	0	0	0	0	0	0	0	0	0	0	0	0	0	0	0	0	0	0	0	0	0	0	0	0	0	0	0
g__Pseudactinotalea		0	0	0	0	0	0	0	0	0	0	0	0	0	0	0	0	0	0	0	0	0	0	0	0	0	0	0	0	0	0	0	0	0	0	0	0	0	0	0	0	5	0	0	0	0	6	0	0
g__Pseudanabaena_NgrPSln22		0	0	0	0	0	0	0	0	0	5	0	0	0	0	0	0	0	0	0	0	0	0	0	0	0	0	0	0	0	0	0	0	0	0	0	0	0	0	0	0	0	0	0	0	0	0	0	0
g__Pseudarcicella		0	0	0	0	0	0	0	0	0	0	0	0	0	0	0	0	0	0	0	0	0	0	0	0	0	0	0	0	0	0	0	0	0	0	0	0	0	0	0	0	0	0	0	0	0	0	0	0
g__Pseudarcobacter		0	0	0	0	0	0	0	0	0	0	0	0	0	0	0	0	0	0	0	0	0	0	0	0	0	0	0	0	0	0	0	0	0	0	0	0	0	0	0	0	0	0	0	0	0	0	0	0
g__Pseudarthrobacter		0	0	0	0	0	0	0	0	0	0	0	0	0	0	0	0	0	0	0	0	0	0	0	0	0	0	0	0	0	0	0	0	0	0	0	0	0	0	0	0	0	0	0	0	0	0	0	0
g__Pseudoalteromonas		0	0	0	0	0	0	0	0	0	0	0	5	0	0	0	0	0	0	0	0	11	0	0	0	0	0	0	0	0	0	0	0	0	0	4	0	5	0	0	6	0	0	0	0	0	0	0	0
g__Pseudobacteroides		0	0	0	0	0	0	0	0	0	0	0	0	0	0	0	0	0	0	0	0	0	0	0	0	0	0	0	0	0	0	0	0	0	0	0	0	0	0	0	0	0	0	0	0	0	0	0	0
g__Pseudobutyrivibrio		0	0	0	0	0	0	0	0	0	0	0	0	0	0	0	0	0	0	0	0	0	0	0	3	0	0	0	0	0	0	0	0	0	0	0	5	0	0	0	0	0	0	0	0	0	0	0	0
g__Pseudochelatococcus		0	0	0	0	0	0	0	0	0	0	0	0	0	0	0	0	0	3	0	0	0	0	0	0	0	0	0	0	0	0	0	0	0	0	0	0	0	0	0	0	0	0	0	0	0	0	0	0
g__Pseudochrobactrum		0	0	0	0	4	0	0	0	0	0	0	0	0	0	0	0	0	0	0	0	0	0	0	0	0	0	0	0	0	0	5	0	0	0	0	0	0	0	0	0	0	0	0	0	0	0	0	0
g__Pseudoclavibacter		0	0	0	0	0	0	0	0	0	0	0	0	0	0	0	0	0	0	0	0	0	0	0	0	0	0	0	0	0	0	0	0	0	0	0	0	0	0	0	0	0	0	0	0	0	0	0	0
g__Pseudoflavonifractor		0	0	0	0	0	0	0	0	0	0	0	0	4	0	0	0	0	0	0	0	0	0	0	0	0	0	0	0	0	0	0	0	0	0	0	0	0	0	0	0	0	0	0	0	0	0	0	0
g__Pseudofulvimonas		0	0	0	0	0	0	0	0	0	0	0	0	0	0	0	0	0	3	0	0	0	0	0	0	0	0	0	0	0	0	0	0	0	0	0	9	2	0	0	0	0	0	0	0	0	0	0	0
g__Pseudogracilibacillus		0	0	2	0	0	0	0	0	0	0	0	0	0	0	0	0	0	0	0	0	0	0	0	0	0	0	0	0	0	0	0	0	0	0	0	0	0	0	0	0	0	0	0	0	0	0	0	0
g__Pseudohaliea		0	0	0	0	0	0	0	0	0	0	0	0	0	0	0	0	0	0	0	0	0	0	0	0	0	0	0	0	0	0	0	0	0	0	0	0	0	0	0	0	0	0	0	0	0	0	0	0
g__Pseudohongiella		0	0	0	0	0	0	0	0	6	3	0	7	0	0	0	0	0	0	0	0	2	0	0	0	0	0	0	0	0	0	2	0	0	0	0	0	0	0	0	0	0	0	0	0	0	0	0	2
g__Pseudolabrys		0	0	0	0	0	2	0	0	0	0	0	0	0	0	0	0	0	0	0	0	0	0	0	0	0	0	0	0	0	0	0	0	0	0	0	0	0	0	0	0	0	0	0	0	0	0	0	0
g__Pseudomonas		54	89	202	69	121	110	182	28	33	74	31	502	39	65	77	36	77	104	210	37	505	35	52	81	56	156	57	129	20	80	124	25	263	22	146	96	269	55	12	112	97	215	5	211	16	188	688	74
g__Pseudonocardia		0	0	0	0	0	0	0	0	0	0	0	0	0	0	0	0	0	3	20	0	0	0	0	0	0	0	5	0	0	0	0	0	0	0	0	9	7	0	0	0	11	4	0	0	0	0	0	0
g__Pseudopelobacter		0	0	5	0	0	0	0	0	0	0	0	0	0	0	0	0	0	0	0	0	0	0	0	0	0	0	0	0	0	0	0	0	0	0	0	0	0	0	0	0	0	0	0	0	0	0	0	0
g__Pseudophaeobacter		0	0	0	0	0	0	0	0	0	0	0	0	0	0	0	0	0	0	0	0	0	0	0	0	0	0	0	0	0	0	0	0	0	0	0	0	0	0	0	0	0	0	0	0	0	0	0	0
g__Pseudopropionibacterium		0	0	0	0	0	0	0	0	0	0	0	0	0	0	0	0	0	0	0	0	0	0	0	0	0	0	0	0	0	0	0	0	0	0	0	0	0	0	0	0	0	0	0	0	0	0	0	0
g__Pseudoramibacter		0	0	0	0	0	0	0	0	0	0	0	0	0	5	0	0	0	0	0	0	0	0	0	0	0	0	0	0	0	0	0	0	0	0	0	0	0	0	0	0	0	0	0	0	0	0	0	0
g__Pseudorhizobium		0	0	0	0	0	0	0	0	0	0	0	0	0	0	0	0	0	0	0	0	0	0	0	0	0	0	0	0	0	0	0	0	0	0	0	0	0	0	0	0	0	0	0	0	0	0	0	0
g__Pseudorhodobacter		0	0	0	0	0	0	0	0	0	0	0	0	0	0	0	0	0	3	0	0	0	0	0	0	0	0	0	0	0	0	0	0	0	0	0	0	0	0	0	0	0	0	0	0	0	0	0	0
g__Pseudorhodoferax		0	0	0	0	0	0	0	0	0	0	0	2	0	0	0	0	0	0	0	0	0	4	0	0	0	0	0	0	0	0	0	0	0	0	0	0	0	0	0	0	0	0	0	0	0	0	0	0
g__Pseudorhodoplanes		0	0	0	0	0	0	0	0	0	0	0	0	0	0	0	0	0	0	0	0	0	0	0	0	0	0	0	0	0	0	0	0	0	0	0	0	0	0	0	0	0	0	0	0	0	0	0	0
g__Pseudovibrio		0	7	0	0	0	0	0	0	0	0	0	0	0	0	0	0	0	0	0	0	0	0	0	0	0	0	0	0	0	0	0	0	0	0	0	0	0	0	0	0	0	0	0	0	0	0	0	0
g__Pseudoxanthomonas		3	0	0	0	0	0	0	0	0	0	0	0	0	0	0	0	0	0	0	2	0	0	0	0	0	0	6	0	0	0	0	0	0	0	0	0	0	0	0	0	3	0	0	0	3	0	44	0
g__Psychrobacillus		0	0	0	0	0	0	0	0	0	0	0	0	0	0	0	0	0	8	5	0	0	0	0	0	0	0	0	0	0	0	0	0	0	0	0	5	0	0	0	0	0	0	0	0	0	0	0	0
g__Psychrobacter		2	3	437	34	11	139	800	0	12	538	4	1143	15	114	12	43	104	229	316	3	2791	157	295	3	20	101	176	136	9	232	94	56	243	0	751	107	457	8	442	1762	50	1541	0	50	0	34	323	242
g__Psychroglaciecola		0	0	0	0	2	2	0	0	0	0	0	0	0	0	0	0	0	0	0	0	0	0	0	0	0	0	0	0	0	0	0	0	0	0	0	0	0	0	0	0	0	0	0	0	0	0	0	0
g__Psychromonas		3	0	0	0	0	0	0	0	0	0	0	0	0	0	0	0	0	0	0	0	0	0	0	0	0	0	0	0	0	0	0	0	0	0	0	0	0	0	0	0	0	0	0	0	0	0	0	0
g__Puia		0	0	0	0	0	3	0	0	4	0	0	0	0	0	0	0	0	0	0	0	0	0	0	0	0	0	0	0	0	0	0	0	0	0	0	0	0	0	0	0	0	0	0	0	0	0	0	0
g__Pusillimonas		0	0	0	0	0	2	0	0	0	3	0	10	0	0	0	5	7	0	0	0	12	0	0	0	0	0	0	0	0	0	0	0	38	0	0	0	0	0	0	2	0	0	0	0	0	0	0	4
g__Pygmaiobacter		0	0	0	0	0	0	0	0	0	0	0	0	0	0	0	0	0	0	0	0	0	0	0	0	0	0	0	0	0	0	0	0	0	0	0	0	0	0	0	0	0	0	0	0	0	0	0	0
g__Pyramidobacter		0	0	0	0	0	0	0	0	0	0	0	0	0	0	0	0	0	0	0	0	0	0	0	0	0	0	0	0	0	4	0	0	0	0	0	0	0	0	0	0	0	0	0	0	0	0	0	0
g__Quadrisphaera		0	0	0	0	0	0	0	0	0	0	0	0	0	0	0	0	0	0	0	0	0	0	0	0	0	0	0	0	0	0	0	0	0	0	0	0	0	0	0	0	0	0	0	0	0	0	0	0
g__Quatrionicoccus		0	0	0	0	0	0	0	0	0	0	0	0	0	0	0	0	0	0	0	0	0	0	0	0	0	0	0	0	0	0	0	0	0	0	0	0	0	0	0	0	0	0	0	0	0	0	0	0
g__Quinella		0	0	10	0	5	0	0	0	0	15	0	0	0	0	0	4	0	0	0	0	0	0	17	0	5	0	3	0	0	5	0	0	0	0	0	2	0	0	0	0	2	0	0	0	0	0	11	9
g__RB41		0	0	0	0	2	0	0	0	0	8	0	0	0	0	0	0	0	10	0	0	0	0	0	14	0	0	0	0	0	0	7	0	0	0	0	5	4	0	0	0	0	0	0	0	0	4	5	0
g__RBG-16-58-14		3	0	5	0	0	0	0	0	5	0	0	0	0	0	0	0	0	0	0	0	0	0	0	0	0	0	0	0	0	0	0	0	0	0	0	0	0	0	0	0	0	0	0	0	0	0	0	0
g__Rahnella1		0	0	0	0	0	0	0	0	0	0	0	0	0	0	0	0	0	0	0	0	0	0	0	0	0	0	0	0	0	0	0	0	0	0	0	0	0	0	0	0	0	0	0	0	0	0	0	0
g__Raineyella		0	0	0	0	0	0	0	0	0	0	0	0	0	0	0	0	0	0	0	0	0	0	0	0	0	0	0	0	0	0	0	0	0	0	0	0	0	0	0	0	0	0	0	0	0	0	0	0
g__Ralstonia		63	2	32	12	25	3	0	9	31	22	60	0	30	14	51	25	19	48	19	28	5	4	11	43	25	22	0	7	37	14	24	21	7	41	18	10	0	21	11	18	65	10	0	17	39	16	29	15
g__Ramlibacter		0	0	18	0	4	0	0	0	0	0	0	0	0	0	0	0	0	0	4	0	0	0	0	0	0	0	0	0	0	0	0	0	0	0	0	0	12	0	0	0	0	0	0	0	0	0	0	0
g__Rathayibacter		0	0	0	0	7	0	0	0	0	0	0	0	0	0	0	0	0	0	13	0	0	0	0	0	0	0	0	0	0	10	0	0	0	0	0	23	8	0	0	0	0	0	0	0	0	0	0	5
g__Reyranella		0	0	0	0	0	0	0	0	0	0	0	0	0	0	0	0	0	0	0	0	0	0	0	0	0	0	0	0	0	0	0	0	0	0	0	0	0	0	2	0	0	0	0	0	0	0	0	0
g__Rhabdanaerobium		0	0	0	0	0	0	0	0	0	0	0	0	0	0	0	0	0	0	0	0	0	0	0	0	0	0	0	0	0	0	0	0	0	0	0	0	0	0	0	0	0	0	0	0	0	0	0	0
g__Rheinheimera		0	0	0	6	0	0	3	0	0	0	0	19	0	0	0	0	0	0	0	0	0	0	0	0	0	0	0	0	0	0	0	0	10	0	2	0	0	0	0	0	0	0	0	0	0	0	13	0
g__Rhizobacter		0	0	0	0	0	0	0	0	0	0	0	0	0	0	0	0	0	0	0	0	0	0	0	0	0	0	0	0	0	0	0	0	0	0	0	0	0	0	0	0	0	0	0	0	0	0	0	0
g__Rhizocola		0	0	0	0	0	0	0	0	0	0	0	0	0	0	0	0	0	0	0	0	0	0	0	0	0	0	0	0	0	0	0	0	0	0	0	0	0	0	0	0	0	0	0	0	0	0	0	0
g__Rhodanobacter		0	0	0	0	0	0	0	0	0	0	0	0	0	0	0	0	0	0	0	0	0	0	0	0	0	0	0	0	0	0	0	0	0	0	0	0	0	0	0	0	0	0	0	0	0	0	0	0
g__Rhodobacter		0	0	0	0	0	0	0	0	0	0	0	0	0	4	0	2	0	0	0	0	0	0	0	0	0	0	0	0	0	0	0	0	0	0	0	0	0	0	0	0	3	0	0	0	0	0	0	0
g__Rhodoblastus		0	0	12	0	0	0	0	0	0	5	0	0	0	0	0	0	0	0	0	0	0	0	0	0	0	0	0	0	0	0	0	0	0	0	0	0	0	0	0	0	0	0	0	0	0	0	0	0
g__Rhodococcus		549	358	594	396	440	469	38	309	881	650	666	55	557	277	789	335	325	713	735	683	167	341	404	755	474	401	155	226	563	460	559	652	226	698	279	434	183	563	153	212	1540	210	17	717	510	365	490	142
g__Rhodocytophaga		0	0	0	0	0	4	0	0	0	0	0	0	0	0	0	0	0	0	0	0	0	0	0	0	0	0	0	0	0	0	0	0	0	0	0	0	3	0	0	0	0	0	0	0	0	0	0	0
g__Rhodoferax		0	0	0	0	0	0	0	0	0	0	0	0	0	0	0	0	0	0	0	0	0	0	0	0	0	0	0	0	0	0	0	0	0	0	0	0	0	0	0	0	0	0	0	0	0	0	0	0
g__Rhodoligotrophos		0	0	0	0	0	0	0	0	0	0	0	0	0	0	0	0	0	0	3	0	0	0	0	0	0	0	0	0	0	0	0	0	0	0	0	0	0	0	0	0	0	0	0	0	0	0	0	0
g__Rhodomicrobium		0	0	0	0	0	0	0	0	0	0	0	0	0	0	0	0	0	0	0	0	0	0	0	0	0	0	0	0	0	0	0	0	0	0	0	0	0	0	0	0	0	0	0	0	0	0	0	0
g__Rhodoplanes		0	0	0	0	0	0	0	0	0	0	0	0	0	0	0	0	0	0	0	0	0	0	0	0	0	0	0	0	0	0	0	0	0	0	0	0	0	0	0	0	0	0	0	0	0	0	0	0
g__Rhodopseudomonas		0	0	0	0	0	0	0	0	0	0	0	0	0	0	0	0	0	0	0	0	0	0	0	0	0	0	0	0	0	0	0	0	0	0	0	0	0	0	0	0	0	0	0	0	0	0	0	0
g__Rhodovarius		0	0	0	0	0	0	0	0	0	0	0	0	0	0	0	0	0	0	0	0	0	0	0	0	0	0	0	0	0	0	0	0	0	0	0	0	0	0	0	0	0	0	0	0	0	0	0	0
g__Rhodovastum		0	0	0	0	0	0	0	0	0	0	0	0	0	0	0	0	0	0	0	0	0	0	0	0	0	0	0	0	0	0	0	0	0	0	0	0	0	0	0	0	0	0	0	0	0	0	0	0
g__Rhodovulum		0	0	0	0	0	0	0	0	0	0	0	0	0	0	0	0	0	0	0	0	0	0	0	0	0	0	0	0	0	0	0	0	0	0	0	0	0	0	0	0	0	0	0	0	0	0	0	0
g__Riemerella		0	0	0	9	0	0	0	0	0	0	0	0	0	3	0	0	0	5	0	0	0	0	0	0	0	0	0	0	0	342	7	0	0	0	43	11	0	2	0	0	63	0	0	0	0	0	0	0
g__Rikenellaceae_RC9_gut_group		0	0	0	0	18	68	3	0	59	7	6	17	24	58	3	0	2	153	54	6	9	0	10	0	4	92	7	120	0	98	82	0	0	0	4	80	77	0	0	9	132	33	0	0	0	15	205	55
g__Risungbinella		0	0	0	0	0	0	0	0	0	0	0	0	0	0	0	0	0	0	0	0	0	0	0	0	0	0	0	0	0	0	2	0	0	0	0	0	0	0	0	0	0	0	0	0	0	0	0	0
g__Robiginitalea		0	0	0	0	0	0	0	0	0	0	0	0	0	0	0	0	0	0	0	0	0	0	0	0	0	0	0	0	0	0	0	0	0	0	0	0	0	0	0	0	0	0	0	0	0	0	0	0
g__Romboutsia		15	10	457	61	726	795	144	37	432	329	123	164	169	490	177	39	77	1110	629	423	203	103	1274	19	290	354	740	1058	29	1080	567	27	276	67	149	1087	811	329	32	280	287	650	16	116	107	318	1093	1002
g__Roseateles		0	0	0	0	0	0	0	0	0	0	0	0	0	0	0	0	0	0	0	0	0	0	0	0	0	0	0	0	0	0	0	0	0	0	0	0	0	0	0	0	0	0	0	0	0	0	0	0
g__Roseburia		0	0	0	0	0	19	4	0	8	13	0	7	0	8	0	0	0	7	15	0	5	0	27	0	6	21	19	10	0	5	3	0	0	0	0	39	10	7	0	3	11	6	0	0	0	0	31	28
g__Roseibaca		0	0	0	0	0	0	0	0	0	0	0	0	0	0	0	0	0	0	0	0	0	0	0	0	0	0	0	0	0	0	0	0	0	0	0	0	0	0	0	0	0	0	0	0	0	0	0	0
g__Roseibacillus		0	0	0	0	0	0	0	0	0	0	0	0	0	0	0	0	0	0	0	0	0	0	0	0	0	0	0	0	0	0	0	0	0	0	0	0	0	0	0	0	0	0	0	0	0	0	0	0
g__Roseisolibacter		0	0	0	0	0	0	0	0	2	0	0	0	0	0	0	0	0	0	0	0	0	0	0	0	0	0	0	0	0	0	0	0	0	0	0	16	3	0	0	0	0	0	0	0	2	0	2	2
g__Roseivivax		0	0	0	0	0	0	0	0	0	0	0	0	0	0	0	0	0	0	0	0	0	0	0	0	0	0	0	0	0	0	0	0	0	0	0	0	0	0	0	0	0	0	0	0	0	0	0	0
g__Rosenbergiella		0	0	0	0	0	0	0	0	0	0	0	0	0	0	0	0	0	0	0	0	0	0	0	0	0	0	0	0	0	0	0	0	0	0	0	0	0	0	0	0	0	0	0	0	0	0	0	0
g__Roseobacter_clade_CHAB-I-5_lineage		0	0	0	0	0	0	0	0	0	0	0	0	2	0	0	0	0	0	0	0	0	0	0	0	0	0	0	0	0	0	0	0	0	0	0	0	0	0	0	0	0	0	0	0	0	0	0	0
g__Roseococcus		0	0	0	0	0	0	0	0	0	0	0	0	0	0	0	0	0	3	4	0	0	0	0	0	0	0	0	0	0	0	0	0	0	0	0	0	0	0	0	0	2	0	0	0	0	0	5	0
g__Roseomonas		0	2	23	3	0	4	0	2	0	0	0	0	2	2	0	0	0	12	0	3	0	0	0	0	0	0	0	0	2	0	0	0	0	0	0	23	4	0	3	0	10	7	0	0	0	2	0	5
g__Roseovarius		0	0	0	0	0	0	0	0	0	0	0	14	0	0	0	0	0	0	0	0	2	0	0	0	0	0	0	0	0	0	10	0	9	0	0	0	0	0	0	0	0	0	0	6	0	0	4	0
g__Rothia		0	3	6	10	2	0	0	4	0	3	0	135	0	3	5	6	0	37	21	0	25	11	8	3	0	38	5	19	0	1048	46	0	0	0	18	27	15	112	0	0	101	4	0	3	0	4	6	7
g__Ruania		0	0	0	0	0	0	0	0	0	0	0	0	0	0	0	0	0	0	0	0	0	0	0	0	0	0	0	0	0	0	0	0	0	0	0	0	0	0	0	0	0	0	0	0	0	0	0	0
g__Rubellimicrobium		0	0	26	0	0	8	0	0	5	0	0	0	0	0	0	0	0	0	29	0	0	0	0	0	0	0	0	10	0	0	2	0	0	0	0	10	13	0	0	0	175	2	0	0	0	4	0	6
g__Rubritepida		0	0	0	0	0	0	0	0	0	0	0	0	0	0	0	0	0	0	0	0	0	0	0	0	0	0	0	0	0	0	0	0	0	0	0	0	0	0	0	0	0	0	0	0	0	0	0	0
g__Rubrivirga		0	0	0	0	0	0	0	0	3	0	0	0	0	0	0	0	0	0	11	2	0	0	0	0	0	0	0	0	0	0	0	0	0	0	0	0	0	0	0	0	0	0	0	0	0	0	0	0
g__Rubrobacter		0	0	0	0	0	0	0	0	0	0	0	0	0	0	0	0	0	2	0	0	0	0	0	0	0	2	0	0	0	0	0	0	0	0	0	0	0	0	0	0	0	0	0	0	0	0	0	0
g__Rudanella		0	0	0	0	0	0	0	0	0	0	0	0	0	0	0	0	0	0	0	0	0	0	0	0	0	0	0	0	0	0	0	0	0	0	0	0	0	0	0	0	0	0	0	0	0	0	0	0
g__Rufibacter		0	0	0	0	0	0	0	0	0	0	0	0	0	0	0	0	0	0	0	0	0	0	0	0	0	0	0	0	0	0	0	0	0	0	0	0	0	0	0	0	0	0	0	0	0	0	0	0
g__Ruminiclostridium		0	0	4	0	0	0	0	0	2	0	0	0	0	0	0	0	0	0	0	0	0	0	0	0	0	0	0	0	0	0	0	0	0	0	0	0	0	0	0	0	0	0	0	0	0	0	0	0
g__Ruminobacter		0	0	0	6	0	0	0	0	2	0	0	3	0	2	0	0	0	5	0	0	2	0	0	0	0	2	0	7	0	2	0	0	2	0	0	0	0	0	0	0	6	4	0	0	0	0	0	0
g__Ruminococcus		6	0	15	0	51	202	42	0	54	104	16	70	15	95	25	4	8	148	156	52	45	7	187	4	12	146	172	179	4	182	96	0	19	0	21	196	86	51	3	15	214	55	0	15	4	59	412	196
g__Ruminococcus_gauvreauii_group		0	0	0	0	0	0	4	0	0	5	0	0	5	4	0	0	0	5	14	0	0	0	0	0	0	0	9	13	0	11	0	0	0	0	0	0	0	0	0	0	5	0	0	0	0	0	5	13
g__Ruminococcus_gnavus_group		0	7	4	0	4	7	0	0	0	0	0	0	17	3	0	0	0	0	65	0	0	0	0	0	0	0	5	0	0	0	0	0	0	0	0	3	4	0	0	0	7	11	0	0	0	6	12	0
g__Ruminococcus_torques_group		0	0	0	0	0	0	0	0	0	0	0	0	19	0	0	4	0	0	0	0	0	0	0	0	0	0	0	0	0	0	0	0	0	0	0	0	0	0	0	0	0	0	0	0	0	0	0	0
g__Rummeliibacillus		0	0	0	0	0	0	0	0	0	0	0	0	0	0	0	0	0	0	0	0	0	0	0	0	0	0	0	0	0	0	0	0	0	0	0	0	0	0	0	0	0	0	0	0	0	0	0	0
g__SD04E11		0	0	0	0	0	0	0	0	0	0	0	0	0	0	0	0	0	0	0	0	0	0	0	0	0	0	0	0	0	0	0	0	0	0	0	0	0	0	0	0	0	0	0	0	0	0	0	0
g__SEEP-SRB1		0	0	0	0	0	0	0	0	0	0	0	0	0	0	0	0	0	0	0	0	0	0	0	0	0	0	0	0	0	0	0	0	0	0	0	0	0	0	0	0	0	0	0	0	0	0	0	0
g__SEEP-SRB2		0	0	0	0	0	0	0	0	0	0	0	0	0	0	0	0	0	0	0	0	0	0	0	0	0	0	0	0	0	0	0	0	0	0	0	0	0	0	0	0	0	0	0	0	0	0	0	0
g__SH3-11		0	0	0	0	0	0	0	0	0	0	0	0	0	0	0	0	0	0	0	0	0	0	0	0	0	0	0	0	0	0	0	0	0	0	0	0	0	0	0	0	0	0	0	0	0	0	0	0
g__SM1A02		0	0	2	0	0	2	0	0	0	0	0	0	0	0	0	0	0	0	0	0	0	0	0	0	0	0	0	0	0	2	0	0	0	0	0	0	0	0	0	0	0	0	0	0	0	0	0	0
g__SP3-e08		0	0	0	0	0	0	0	0	0	0	0	0	0	0	0	0	0	0	0	0	0	0	0	0	0	0	0	0	0	0	0	0	0	0	0	0	0	0	0	0	0	0	0	0	0	0	0	0
g__SUP05_cluster		0	0	0	0	0	0	0	0	0	0	0	0	0	0	0	0	0	0	0	0	0	0	0	0	0	0	0	0	0	0	0	0	0	0	0	0	0	0	0	0	0	0	0	0	0	0	0	0
g__SWB02		0	0	0	0	0	0	0	0	0	0	0	0	0	0	0	0	0	0	0	0	0	0	0	0	0	3	0	0	0	2	0	0	0	0	0	0	0	0	0	0	0	0	0	0	0	0	0	0
g__Saccharibacillus		0	0	0	0	0	0	0	0	0	0	0	0	0	0	0	0	0	0	0	0	0	0	0	0	0	0	0	0	0	0	0	0	0	0	0	0	0	0	0	0	0	0	0	0	0	0	0	0
g__Saccharofermentans		0	0	0	0	0	6	0	0	0	0	0	0	0	5	0	0	0	0	0	3	0	0	7	0	0	0	2	6	0	4	5	0	0	0	0	3	6	0	0	0	2	5	0	3	0	0	18	21
g__Saccharomonospora		0	0	0	0	0	0	0	0	0	0	0	0	0	0	0	0	0	0	0	0	0	0	0	0	0	4	0	0	0	0	0	0	0	0	0	0	0	0	0	0	0	0	0	0	0	0	0	0
g__Saccharopolyspora		0	0	2	0	0	0	0	0	0	0	0	0	0	0	0	0	0	0	0	0	0	0	0	0	3	0	0	0	0	0	0	0	0	0	0	0	0	0	0	0	0	4	0	3	0	3	0	0
g__Saccharothrix		0	0	0	0	0	0	0	0	0	0	0	0	0	0	0	0	0	0	0	0	0	0	0	0	0	0	0	0	0	0	0	0	0	0	0	0	0	0	0	0	0	0	0	0	0	0	0	0
g__Salegentibacter		0	0	0	0	0	0	0	0	0	0	0	0	0	0	0	0	0	0	0	0	0	0	0	0	0	0	0	0	0	0	0	0	0	0	0	0	0	0	0	0	0	0	0	0	0	0	0	0
g__Salinarimonas		0	0	0	0	0	0	0	0	0	0	0	0	0	0	0	0	0	0	0	0	0	0	0	0	0	0	0	0	0	0	0	0	0	0	0	0	0	0	0	0	0	0	0	0	0	0	0	0
g__Salinicoccus		0	0	20	40	4	81	447	11	0	10	9	414	0	15	0	3	112	28	115	0	627	27	17	0	46	73	31	141	0	136	76	19	66	0	373	17	65	45	3	44	73	131	0	0	0	4	222	78
g__Salinicola		0	0	0	0	0	0	0	0	0	0	0	0	0	0	0	0	0	0	0	0	0	0	0	0	0	0	0	0	0	0	0	0	0	0	0	0	0	0	0	0	0	0	0	0	0	0	0	0
g__Salinimicrobium		0	0	0	11	0	0	0	0	0	0	0	30	0	0	0	0	0	0	0	0	19	0	0	0	0	0	0	7	0	0	0	0	17	0	4	0	2	0	0	2	3	0	0	0	0	0	0	0
g__Salmonella		25	66	31	0	26	0	0	24	0	30	32	0	27	0	21	0	0	0	0	25	0	0	0	20	19	0	0	0	43	0	0	0	0	0	0	0	0	16	0	0	0	0	0	55	0	0	0	0
g__Sandaracinobacter		0	0	0	0	0	0	0	0	0	0	0	0	0	0	0	0	0	0	0	0	0	0	0	0	0	0	0	0	0	0	0	0	0	0	2	0	0	0	0	0	0	0	0	0	0	0	2	0
g__Sandaracinus		0	0	0	0	0	0	0	0	0	0	0	0	0	0	0	0	0	0	0	0	0	0	0	0	0	4	0	0	0	0	0	0	0	0	0	0	0	0	0	0	0	0	0	0	0	0	0	0
g__Sandarakinorhabdus		0	0	0	0	0	0	0	0	0	0	0	0	0	0	0	0	0	0	0	0	0	0	0	0	0	0	0	0	0	0	0	0	0	0	0	0	0	0	0	0	0	0	0	0	0	0	0	0
g__Sanguibacter		0	0	0	7	0	0	22	0	0	0	0	83	0	8	0	0	6	15	0	0	50	0	0	0	0	0	0	0	0	0	0	0	0	0	12	0	0	0	0	21	5	0	0	0	0	0	0	24
g__Sanguibacteroides		0	0	0	0	0	0	0	0	0	0	0	0	0	0	0	0	0	8	0	0	0	0	0	0	0	0	0	0	0	0	0	0	0	0	0	0	0	0	0	0	0	0	0	0	0	0	0	0
g__Sarcina		0	0	0	0	0	0	0	0	0	0	0	0	0	0	0	0	0	0	0	0	0	0	0	0	0	0	0	0	0	4	0	0	0	0	0	0	0	0	0	0	0	0	0	0	0	0	0	0
g__Savagea		0	0	0	0	0	0	0	0	0	0	0	0	0	0	0	0	0	0	0	0	0	0	0	0	0	0	0	0	0	0	0	0	0	0	0	3	0	0	0	0	0	0	0	0	0	0	0	0
g__Schlegelella		0	0	0	0	0	0	0	0	0	0	0	0	0	0	0	0	0	0	0	0	0	0	0	0	0	0	0	0	0	0	0	0	0	0	0	0	0	0	0	0	0	0	0	0	0	0	0	0
g__Scytonema_UTEX_2349		0	0	0	0	0	0	0	0	0	0	0	0	0	0	0	0	0	0	0	0	0	0	0	0	0	0	0	0	0	0	0	0	0	0	0	0	0	0	0	0	0	0	0	0	0	0	0	0
g__Sedimentibacter		0	0	0	0	4	0	0	0	0	0	0	0	0	3	0	0	0	0	0	0	0	0	0	0	0	0	0	0	0	0	0	0	0	0	0	0	0	0	0	0	0	0	0	0	5	0	6	0
g__Sediminibacterium		0	0	0	0	0	0	0	0	0	3	0	0	0	0	0	0	0	0	0	0	0	0	0	0	0	0	0	0	0	0	0	0	0	0	0	0	0	0	0	0	3	0	0	0	0	0	0	0
g__Sediminispirochaeta		0	0	0	0	0	3	0	0	0	3	0	0	0	0	2	0	0	4	0	0	0	0	0	0	0	0	0	0	0	0	0	0	0	0	0	0	0	0	0	0	0	0	0	0	0	0	2	0
g__Segetibacter		0	0	0	0	0	0	0	0	0	0	0	0	4	0	0	0	0	0	0	0	0	0	0	0	0	0	5	0	0	0	0	0	0	0	0	13	3	0	0	0	3	0	0	0	0	0	0	0
g__Selenomonas		0	0	0	0	0	0	0	0	0	0	0	0	0	0	0	0	0	0	0	0	0	0	0	0	0	0	0	0	0	0	0	0	0	0	0	0	4	0	0	0	2	0	0	0	0	0	0	0
g__Sellimonas		0	0	0	0	0	11	0	0	0	0	0	0	0	0	0	0	0	0	4	0	0	0	6	0	0	3	3	0	0	11	0	0	0	0	0	3	0	4	0	0	0	0	0	0	0	0	47	0
g__Senegalimassilia		0	0	0	0	0	0	0	0	0	0	0	0	9	0	0	0	0	0	0	0	0	0	0	0	0	0	0	0	0	0	0	0	0	0	0	0	0	0	0	0	0	0	0	0	0	0	0	0
g__Serratia		0	0	7	0	9	12	0	0	9	0	0	0	0	18	0	0	0	126	15	0	0	0	0	0	0	10	0	12	0	23	16	2	0	0	4	10	28	2	0	2	15	33	0	29	0	12	11	9
g__Sh765B-TzT-35		0	0	0	0	0	0	0	0	0	0	0	0	0	0	0	0	0	0	0	0	0	0	0	0	0	0	0	4	0	0	0	0	0	0	0	0	3	0	0	0	0	0	0	0	0	0	0	0
g__Sharpea		0	0	0	0	0	0	0	0	0	0	0	0	0	0	0	0	0	0	0	0	0	0	0	0	0	0	0	0	0	0	0	0	0	0	0	0	0	0	0	0	0	0	0	0	0	0	0	0
g__Shewanella		1037	2154	862	0	672	0	0	1004	0	851	908	0	1015	0	1016	0	0	0	0	1089	0	0	0	1205	771	0	0	0	1222	0	0	0	0	0	0	0	0	807	0	0	0	0	0	1258	0	0	0	0
g__Shimazuella		0	0	0	0	0	0	0	0	0	0	0	0	0	0	0	0	0	0	0	0	0	0	0	0	0	0	0	0	0	0	0	0	0	0	0	0	0	0	0	0	0	0	0	0	0	0	0	0
g__Shimwellia		0	0	0	0	0	0	0	0	0	0	0	0	0	0	0	0	0	0	0	0	0	0	0	0	0	0	0	0	0	0	0	0	0	0	0	0	0	0	0	0	0	0	0	0	0	0	0	0
g__Shinella		7	0	0	0	0	0	0	0	0	0	0	0	0	0	0	0	0	0	0	0	0	0	0	0	0	0	0	0	0	0	0	0	0	0	0	0	0	0	0	0	0	0	0	0	0	0	0	0
g__Shivajiella		0	0	0	0	0	0	0	0	0	0	0	0	0	0	0	0	0	0	0	0	0	0	0	0	0	0	0	0	0	0	0	0	0	0	0	0	0	0	0	0	0	0	0	0	0	0	0	0
g__Shuttleworthia		0	0	0	0	3	0	0	0	0	0	0	0	0	0	0	0	0	0	0	0	0	0	0	0	0	0	0	4	0	0	0	0	0	0	0	0	0	0	0	2	5	0	0	0	0	0	0	5
g__Siccirubricoccus		0	0	0	0	0	0	0	0	0	0	0	0	0	0	0	0	0	0	0	0	0	0	0	0	0	0	0	0	0	0	0	0	0	0	0	0	4	0	0	0	0	0	0	0	0	0	0	0
g__Sideroxydans		0	0	0	0	0	0	0	0	0	0	0	0	0	0	0	0	0	0	0	0	0	0	0	0	0	0	0	0	0	0	0	0	0	0	0	0	0	0	2	0	0	0	0	0	0	0	0	0
g__Silanimonas		0	0	0	0	0	0	0	0	0	0	0	0	0	0	0	0	0	0	0	0	0	0	0	0	0	0	0	0	0	0	0	0	0	0	0	0	0	0	0	0	0	0	0	0	0	0	0	0
g__Simonsiella		0	0	0	0	0	0	0	0	0	0	0	0	0	0	0	0	0	0	0	0	0	0	0	0	0	0	0	0	0	0	0	0	0	0	0	0	0	0	0	0	0	0	0	0	0	0	0	0
g__Simplicispira		0	0	0	0	0	0	0	0	0	0	0	0	0	0	0	0	0	0	0	0	0	0	0	0	0	0	0	0	0	0	0	0	0	0	0	0	0	0	0	0	0	0	0	0	0	0	0	0
g__Singulisphaera		0	0	0	0	0	0	0	0	0	0	0	0	0	0	0	0	0	0	0	0	0	0	0	2	0	0	0	0	0	0	0	0	0	0	0	0	0	0	0	0	0	0	0	0	0	0	0	0
g__Sinomonas		0	0	0	0	0	0	0	0	0	0	0	0	0	0	0	0	0	0	0	0	0	0	0	0	0	0	0	0	0	0	0	0	0	0	0	0	0	0	0	0	0	0	0	0	0	0	0	0
g__Skermanella		0	0	0	0	0	0	0	0	0	0	0	0	0	0	0	0	0	4	0	0	0	0	3	0	0	0	0	0	0	0	4	0	0	0	0	12	0	0	0	0	0	3	0	0	5	0	0	0
g__Slackia		0	0	0	0	0	0	0	0	0	0	0	0	0	0	0	0	0	0	0	0	0	0	0	0	0	0	0	0	0	0	0	0	0	0	0	0	0	0	0	0	0	0	0	0	0	0	0	0
g__Smaragdicoccus		0	0	0	0	0	0	0	0	0	0	0	0	0	0	0	0	0	0	0	0	0	0	0	0	0	0	0	0	0	0	0	0	0	0	0	0	0	0	0	0	0	0	0	0	0	0	0	0
g__Smithella		0	0	0	0	0	0	0	0	0	0	0	0	0	0	0	0	0	0	0	0	0	0	0	0	0	0	0	0	0	0	0	0	7	0	0	0	0	0	0	0	0	0	0	0	0	0	0	0
g__Sneathia		0	0	0	0	0	0	0	0	0	0	0	0	0	0	0	0	0	0	0	0	0	0	0	0	0	0	0	0	0	0	0	0	0	0	0	0	0	0	0	0	0	0	0	0	0	0	0	0
g__Snodgrassella		0	0	0	0	0	0	0	0	0	0	0	0	0	0	0	0	0	0	2	0	0	0	0	0	0	0	0	0	0	0	0	0	0	0	0	0	0	0	0	0	0	0	0	0	0	0	0	0
g__Soehngenia		0	0	0	0	0	0	0	0	0	0	0	0	0	0	0	0	0	0	0	0	0	0	0	0	0	0	0	0	0	0	0	0	0	0	0	0	0	0	0	0	0	0	0	0	0	0	4	0
g__Solibacillus		0	0	0	0	10	9	0	0	0	4	0	0	0	5	0	0	0	36	61	0	0	0	0	0	6	0	9	3	0	0	0	0	5	0	0	4	5	0	0	0	21	8	0	0	0	0	4	10
g__Solirubrobacter		6	8	3	0	4	0	0	0	3	0	0	0	0	0	0	0	0	16	26	0	0	0	0	0	0	3	5	3	2	2	0	0	0	0	0	31	18	0	0	0	0	0	0	0	0	8	0	0
g__Solobacterium		0	0	0	0	0	0	0	0	0	0	0	0	0	6	0	0	0	0	0	0	0	0	0	0	0	0	0	0	0	0	2	0	0	0	0	0	6	0	0	0	0	0	0	0	0	0	6	0
g__Soonwooa		0	0	0	0	0	0	0	0	0	0	0	0	0	0	0	0	0	0	3	0	0	0	0	0	0	0	0	0	0	0	0	0	0	0	0	0	0	0	0	0	0	0	0	0	0	0	0	0
g__Sorangium		0	0	0	0	0	0	0	0	0	0	0	0	0	0	0	0	0	0	0	0	0	0	0	0	0	0	0	0	0	0	0	0	0	0	0	0	0	0	0	0	0	0	0	0	0	0	0	0
g__Sphaerisporangium		0	0	0	0	0	0	0	0	0	0	0	0	0	0	0	0	0	0	0	0	0	0	0	0	0	0	0	0	0	0	0	0	0	0	0	0	0	0	0	0	0	0	0	0	0	0	0	0
g__Sphaerobacter		0	4	0	0	0	0	0	0	0	0	0	0	0	0	0	0	0	0	0	0	0	0	0	0	0	0	0	0	0	0	0	0	0	0	0	0	0	0	0	0	0	0	0	0	0	0	0	0
g__Sphaerochaeta		0	0	0	0	0	0	0	0	0	0	0	0	0	0	0	0	0	0	3	0	0	0	0	0	0	0	0	0	0	0	0	0	0	0	0	0	0	0	0	0	0	0	0	0	0	0	0	0
g__Sphingoaurantiacus		0	0	0	0	0	0	0	0	0	0	0	0	0	0	0	0	0	0	0	0	0	0	0	0	0	0	0	0	0	0	0	0	0	0	0	0	0	0	0	0	0	0	0	0	0	0	0	0
g__Sphingobacterium		0	4	15	15	17	84	0	0	25	33	0	32	3	53	5	17	6	23	22	7	16	30	52	0	6	13	2	0	0	40	61	14	74	59	3	53	31	0	2	0	35	19	6	9	183	23	247	9
g__Sphingobium		5	0	7	9	3	312	0	0	25	0	3	8	0	194	0	2	0	205	21	0	10	2	93	0	6	121	40	14	0	40	66	12	7	24	8	254	228	0	7	3	50	13	11	0	320	159	149	38
g__Sphingomonas		0	7	47	24	49	425	8	0	136	47	25	23	0	172	38	30	20	275	165	10	80	25	471	10	5	289	105	75	5	254	396	38	18	94	58	460	450	5	37	20	120	127	0	42	496	187	91	161
g__Sphingopyxis		3	0	8	0	23	11	0	0	5	0	0	10	0	0	2	0	0	2	16	0	4	4	8	0	2	0	17	0	2	0	8	0	7	2	0	14	12	0	3	0	6	0	0	17	0	0	32	10
g__Sphingorhabdus		24	0	0	0	5	0	3	0	0	0	0	8	0	0	6	0	0	0	0	0	3	0	0	0	0	0	0	0	0	0	5	0	0	0	0	5	0	0	0	0	0	0	0	0	0	0	0	0
g__Sphingosinicella		0	0	0	0	0	0	0	0	0	0	0	0	0	0	0	0	0	0	0	0	0	0	0	0	0	0	0	0	0	0	0	0	0	0	0	0	0	0	0	0	0	0	0	0	0	0	0	0
g__Spirochaeta		0	0	0	0	0	0	0	0	0	0	0	0	0	0	0	0	0	0	0	0	0	0	0	0	0	0	0	0	0	0	0	0	0	0	0	0	0	0	0	0	0	0	0	0	0	0	0	0
g__Spirochaeta_2		4	0	0	0	0	0	0	0	0	0	0	0	0	0	0	0	0	0	0	0	0	0	0	0	0	0	0	0	0	0	0	0	0	0	0	0	0	0	0	0	0	0	0	0	0	0	0	0
g__Spirosoma		0	0	0	0	0	0	0	0	6	0	0	0	0	0	0	0	0	0	0	0	0	0	0	0	0	0	0	0	0	0	18	0	0	0	0	0	0	0	4	0	0	0	0	0	0	0	0	0
g__Sporacetigenium		0	0	0	0	0	0	0	0	0	0	0	0	0	0	0	0	0	0	0	0	0	0	0	0	0	0	0	0	0	0	0	0	0	0	0	0	0	0	0	0	3	0	0	0	0	0	0	0
g__Sporichthya		0	0	0	0	0	0	0	0	0	0	0	0	0	0	0	0	0	0	0	0	0	0	0	0	0	0	0	0	0	0	0	0	0	0	0	0	0	0	0	0	0	0	0	0	0	0	0	0
g__Sporocytophaga		0	0	0	0	0	70	0	0	0	0	0	0	0	2	0	0	0	0	14	0	0	0	0	0	0	0	5	3	0	0	0	0	0	0	0	0	0	0	0	2	0	0	0	0	0	0	0	0
g__Sporomusa		0	0	12	0	0	0	0	0	0	0	0	0	0	0	0	0	0	0	0	0	0	0	0	0	0	0	0	0	0	0	0	0	0	0	0	0	0	0	0	0	0	0	0	0	0	0	0	0
g__Sporosarcina		0	0	0	0	0	0	6	0	0	5	0	22	0	2	0	0	2	0	0	0	8	0	0	0	0	8	0	6	0	3	4	0	4	0	8	0	0	0	0	0	3	0	0	0	0	0	3	10
g__Stackebrandtia		0	0	0	0	0	0	0	0	0	0	0	0	0	0	0	0	0	0	0	0	0	0	0	0	0	0	0	0	0	0	0	0	0	0	0	0	0	0	0	0	0	0	0	0	0	0	0	0
g__Staphylococcus		21	18	87	5	42	87	14	41	54	90	9	50	30	35	33	11	126	1914	903	20	14	33	99	13	44	69	29	492	24	88	90	52	21	0	47	468	1187	196	27	39	284	1414	8	44	17	373	314	551
g__Stappia		0	0	0	0	0	0	0	0	0	0	0	0	0	0	0	0	0	2	0	0	0	0	0	0	0	0	0	0	0	0	0	0	0	0	0	0	0	0	0	0	0	0	0	0	0	0	0	0
g__Stenotrophobacter		0	0	0	0	0	4	0	0	0	0	0	0	0	0	0	0	0	0	0	3	0	0	0	0	0	0	0	0	0	0	0	0	0	0	0	0	8	0	0	0	0	0	0	0	0	0	0	0
g__Stenotrophomonas		12107	23999	11894	1259	9245	6534	111	15356	2373	10493	11055	260	11370	4612	14275	1377	1438	6954	1915	12520	340	1286	1131	13452	10074	4266	1445	2577	13421	1349	2025	2256	1089	2533	1062	5317	5877	6045	1912	953	3338	870	134	13865	2760	4564	1605	1594
g__Steroidobacter		0	0	5	0	0	0	0	0	0	0	0	0	0	0	0	0	0	0	0	0	0	0	0	0	0	0	3	0	0	0	0	0	0	0	0	0	6	0	0	0	0	0	0	0	0	0	0	2
g__Stomatobaculum		0	0	0	0	0	0	0	0	0	0	0	0	0	0	0	0	0	0	0	0	0	0	0	0	0	0	0	0	0	0	0	0	0	0	0	0	0	0	0	0	0	0	0	0	0	0	0	0
g__Streptobacillus		0	0	0	0	0	3	0	0	0	0	0	0	0	12	0	0	0	0	0	0	0	0	0	0	0	0	0	0	0	0	6	0	0	0	0	0	0	0	0	0	0	0	0	0	0	0	0	0
g__Streptococcus		30	3	66	52	37	68	21	0	22	1082	77	292	49	2357	54	78	10	756	537	47	95	9	4739	0	39	1080	42	445	12	2518	182	31	27	43	72	293	99	817	31	15	408	95	69	26	17	252	102	1981
g__Streptomonospora		0	0	0	0	0	0	0	0	0	0	0	0	0	0	0	0	0	0	0	0	0	0	0	0	0	0	0	0	0	0	0	0	0	0	0	0	0	0	0	0	0	0	0	0	0	0	0	0
g__Streptomyces		3	0	27	0	6	12	0	0	0	0	0	0	0	10	2	0	6	0	200	6	0	2	7	0	2	0	3	14	0	3	6	0	0	0	0	9	7	0	2	0	8	21	0	0	6	5	0	13
g__Streptosporangium		0	0	0	0	0	0	0	0	0	0	0	0	0	0	0	0	0	0	0	0	0	0	0	0	0	0	0	0	0	0	0	0	0	0	0	0	0	0	0	0	0	0	0	0	0	0	0	0
g__Subdoligranulum		0	0	33	0	0	0	0	0	0	3	0	0	11	2	0	0	3	4	5	0	0	0	11	0	0	6	10	6	0	21	0	2	2	0	0	11	3	23	0	0	18	0	0	0	0	10	620	0
g__Subgroup_10		0	0	0	0	0	2	0	0	0	0	0	0	0	0	0	0	0	0	0	0	0	0	0	0	0	0	0	0	0	0	0	0	0	0	0	0	5	0	0	0	0	0	0	0	0	0	0	0
g__Subgroup_23		0	0	0	0	0	0	0	0	0	0	0	0	0	0	0	0	0	0	0	0	0	0	0	0	0	0	0	0	0	0	0	0	0	0	0	0	0	0	0	0	0	0	0	0	0	0	0	0
g__Subsaxibacter		0	0	0	0	0	0	0	0	0	0	0	0	0	0	0	0	0	0	0	0	0	0	0	0	0	0	0	0	0	0	0	0	0	0	0	0	0	0	0	0	0	0	0	0	0	0	0	0
g__Succiniclasticum		0	0	12	0	13	3	3	0	4	64	0	26	0	0	0	2	3	11	2	0	0	4	28	0	0	2	25	16	0	25	2	0	0	0	8	10	3	0	0	10	11	0	0	0	0	0	22	22
g__Succinimonas		0	0	0	0	0	0	0	0	0	0	0	0	0	0	0	0	0	3	0	0	0	0	0	0	0	0	0	0	0	0	0	0	0	0	0	0	0	0	0	0	0	0	0	0	0	0	0	0
g__Succinispira		0	0	0	0	0	0	0	0	0	0	0	0	0	0	0	0	0	0	0	0	0	0	0	0	0	0	0	0	0	0	0	0	0	0	0	0	0	0	0	0	0	0	0	0	0	0	0	0
g__Succinivibrio		0	0	0	0	0	0	0	0	0	2	0	0	0	0	0	0	0	4	0	0	2	0	0	0	0	0	0	0	0	0	0	0	0	0	0	0	0	0	0	0	16	0	0	0	0	0	26	0
g__Succinivibrionaceae_UCG-002		0	0	0	0	0	0	0	0	0	0	0	0	0	0	0	0	0	0	0	0	0	0	0	0	0	0	0	0	0	0	0	0	0	0	0	0	0	0	0	0	0	0	0	0	0	0	0	0
g__Sulfitobacter		0	0	0	0	0	0	0	0	0	0	0	0	0	0	0	0	0	0	0	0	0	0	0	0	0	0	0	0	0	0	0	0	0	0	0	0	0	0	0	0	0	0	0	0	0	0	0	0
g__Sulfuricurvum		0	0	0	0	0	0	0	0	0	0	0	0	0	0	0	2	0	0	0	0	0	0	0	0	0	0	0	0	0	0	0	0	0	0	0	0	0	0	0	0	0	11	0	0	0	0	0	0
g__Sulfurifustis		0	0	0	0	2	0	0	0	0	0	0	0	0	0	0	0	0	0	0	0	0	0	0	0	0	0	0	0	0	0	0	0	0	0	0	0	0	0	0	0	0	0	0	0	0	0	0	0
g__Sulfurimonas		0	0	0	0	0	0	0	0	0	0	0	0	0	0	0	0	0	0	0	0	0	0	0	0	0	0	0	0	0	0	0	0	0	0	0	0	0	0	0	0	0	0	0	0	0	0	0	0
g__Sulfurisoma		0	0	0	0	0	0	0	0	0	0	0	0	0	0	0	0	0	0	0	0	0	0	0	0	0	0	0	0	0	0	0	0	0	0	0	0	0	0	0	0	0	0	0	0	0	0	0	0
g__Sulfuritalea		0	3	3	0	0	0	0	0	0	0	0	0	0	0	0	0	0	0	0	0	0	0	0	0	0	0	0	0	0	0	0	0	0	0	0	0	0	0	0	0	0	0	0	0	0	0	0	0
g__Sulfurospirillum		0	0	0	0	0	0	0	0	0	0	0	0	0	0	0	0	0	0	0	0	0	0	0	0	0	0	0	0	0	0	0	0	0	0	0	0	0	0	0	0	0	0	0	0	0	0	0	0
g__Sulfurovum		0	0	0	0	0	0	0	0	0	0	0	0	0	0	0	0	0	0	0	0	0	0	0	0	0	0	0	0	0	0	0	0	0	0	0	0	0	0	0	0	0	9	0	0	0	0	0	0
g__Sumerlaea		0	0	0	0	0	7	0	0	4	0	0	0	0	0	0	0	0	0	0	5	0	0	0	0	0	0	3	2	0	0	0	0	0	0	0	7	3	0	0	0	0	0	0	0	3	5	0	0
g__Sutterella		0	0	0	0	0	0	0	0	0	0	0	0	0	0	0	0	0	0	0	0	0	0	0	0	0	0	0	0	0	0	0	0	0	0	0	0	0	0	0	0	0	0	0	0	0	0	0	0
g__Suttonella		0	0	3	0	0	0	0	0	0	0	0	10	0	0	0	0	0	0	0	0	0	0	0	0	0	0	0	5	0	17	0	0	0	0	0	0	4	0	0	0	8	0	0	0	0	0	3	3
g__Sva0081_sediment_group		17	0	5	0	14	0	0	0	0	6	0	0	2	4	0	0	0	0	0	0	0	0	0	0	0	3	0	0	0	0	0	0	0	0	0	0	0	0	0	0	0	0	0	5	0	0	0	0
g__Symbiobacterium		0	0	0	0	0	0	0	0	0	0	0	0	0	0	0	0	0	0	0	0	0	0	0	0	0	0	0	0	0	0	0	0	0	0	0	0	0	0	0	0	0	0	0	0	0	0	0	0
g__Symplocastrum_CPER-KK1		0	0	0	0	0	0	0	0	0	0	0	0	0	0	0	0	0	0	0	0	0	0	0	0	0	0	0	0	0	0	0	0	0	0	0	0	0	0	0	0	0	0	0	0	0	0	0	0
g__Synechococcus_CC9902		0	0	0	0	0	0	0	0	0	0	0	0	0	0	0	0	0	0	0	0	0	0	0	0	0	0	0	0	0	0	0	0	0	0	0	0	0	0	0	0	0	0	0	0	0	0	0	0
g__Syner-01		0	0	0	0	0	0	0	0	0	0	0	0	0	0	0	0	0	0	0	0	0	0	0	0	0	0	0	0	0	0	0	0	0	0	0	0	0	0	0	0	0	0	0	0	0	0	0	0
g__Syntrophaceticus		0	0	0	0	0	0	0	0	0	0	0	0	0	0	0	0	0	0	0	0	0	0	0	0	0	0	0	0	0	0	0	0	0	0	0	0	0	0	0	0	0	0	0	0	0	0	0	0
g__Syntrophobacter		0	0	0	0	0	0	0	0	0	0	0	0	0	0	0	0	0	2	0	0	0	0	0	0	0	0	0	0	0	0	0	0	0	0	0	0	0	0	0	0	0	0	0	0	0	0	0	0
g__Syntrophococcus		0	0	0	0	0	0	0	0	3	7	0	0	0	0	0	0	0	2	4	0	0	0	0	0	0	0	4	9	0	0	0	0	0	0	0	6	0	0	0	0	0	0	0	0	0	0	9	0
g__Syntrophomonas		0	0	2	0	0	0	0	0	0	0	0	0	0	0	0	0	0	0	0	0	0	0	0	0	0	3	0	0	0	0	0	0	0	0	0	0	0	0	0	0	0	0	0	0	0	0	0	0
g__Syntrophus		0	0	0	0	0	0	0	0	0	0	0	0	0	0	0	2	0	0	0	0	0	0	0	0	0	0	0	0	0	0	0	0	0	0	0	0	0	0	0	0	0	0	0	0	0	0	0	0
g__TC1		0	0	0	0	0	0	0	0	0	0	0	0	0	0	0	0	0	0	0	0	0	0	0	0	0	0	0	0	0	0	0	0	0	0	0	0	0	0	0	0	0	0	0	0	0	0	0	0
g__TM7		0	0	0	0	0	0	0	0	0	0	0	0	0	0	0	0	0	0	0	0	0	0	0	0	0	0	0	0	0	0	0	0	0	0	0	0	0	0	0	0	0	0	0	0	0	0	0	0
g__TM7a		0	0	4	5	4	0	5	0	0	0	0	123	0	0	0	2	9	18	0	6	23	46	0	0	0	0	5	3	0	2	0	0	22	0	0	31	11	4	0	0	0	11	0	0	0	21	3	0
g__TM7x		12	5	3	0	0	14	0	0	4	0	6	0	0	19	2	0	7	33	0	0	0	7	7	0	6	6	4	0	0	10	2	8	0	0	9	7	18	0	0	0	26	3	0	4	18	15	246	8
g__TX1A-55		0	0	0	0	0	0	0	0	0	0	0	0	0	0	0	0	0	0	0	0	0	0	0	0	0	0	0	0	0	0	0	0	0	0	0	0	0	0	0	0	0	0	0	0	0	0	0	0
g__Tabrizicola		0	0	4	0	0	0	0	0	0	0	0	0	0	0	0	0	0	0	0	0	0	0	0	0	0	0	0	0	0	0	0	0	0	0	0	0	0	0	0	0	0	0	0	0	0	0	0	0
g__Tahibacter		0	0	0	0	0	0	0	0	0	0	0	0	0	0	0	0	0	0	0	0	0	0	0	0	0	0	0	0	0	0	0	0	0	0	0	0	0	0	0	0	0	0	0	0	0	0	0	0
g__Taibaiella		0	0	0	2	0	0	0	0	0	0	0	3	0	0	0	0	0	0	11	0	4	0	0	0	0	0	0	0	0	0	4	0	0	0	0	4	0	0	0	0	11	2	0	0	0	0	6	2
g__Tamlana		0	0	0	0	0	0	0	0	0	0	0	17	0	0	0	0	0	0	0	0	10	0	0	0	0	0	0	0	0	0	0	0	0	0	4	0	0	0	0	0	0	0	0	0	0	0	0	0
g__Tangfeifania		0	0	0	0	0	0	0	0	0	0	0	0	0	0	0	0	0	0	0	0	0	0	0	0	0	0	0	0	0	0	0	0	0	0	0	0	0	0	0	0	0	0	0	0	0	0	0	0
g__Tannerella		0	0	0	0	0	0	0	0	0	0	0	0	0	0	0	0	0	0	0	0	0	0	0	0	0	0	0	0	0	0	0	0	0	0	0	0	0	0	0	0	0	0	0	0	0	0	0	0
g__Tenacibaculum		0	0	0	0	0	0	0	0	0	0	0	0	0	0	0	0	0	0	0	0	0	0	0	0	0	0	0	0	0	0	0	0	0	0	0	0	0	0	0	0	0	0	0	0	0	0	0	0
g__Tepidicella		0	0	0	0	0	0	0	0	0	0	0	0	0	0	0	0	0	0	0	0	0	0	0	0	0	0	0	0	0	0	0	0	0	0	0	0	0	0	0	0	0	0	0	0	0	0	0	0
g__Tepidimicrobium		0	0	0	0	0	0	0	0	0	0	0	0	0	0	0	0	0	0	0	0	0	0	0	0	0	0	0	0	0	0	0	0	0	0	0	0	0	0	0	0	0	0	0	0	0	0	0	0
g__Tepidimonas		0	0	0	0	0	0	0	0	0	0	0	0	0	0	0	0	0	0	0	0	0	0	0	0	0	0	0	0	2	0	0	0	0	0	0	0	0	0	0	0	0	0	0	0	0	0	0	0
g__Tepidiphilus		0	0	2	0	0	0	0	0	0	0	0	0	0	0	0	0	0	0	0	0	0	0	0	0	0	0	0	0	0	0	0	0	0	0	0	0	0	0	0	0	0	0	0	0	0	0	0	0
g__Terrabacter		0	0	0	0	0	0	0	0	0	0	0	0	0	0	0	0	0	0	0	0	0	0	0	0	0	0	0	0	0	0	0	0	0	0	0	0	0	0	0	0	0	0	0	0	0	0	0	0
g__Terribacillus		0	0	0	0	0	0	0	0	0	0	0	0	0	0	0	0	0	0	0	0	0	0	0	0	0	0	0	0	0	0	0	0	0	0	0	0	0	0	0	0	0	0	0	0	0	0	0	0
g__Terriglobus		0	0	0	0	0	0	0	0	0	0	0	0	0	0	0	0	0	0	0	0	0	0	0	0	0	0	0	0	0	0	0	0	0	0	0	0	0	0	0	0	0	0	0	0	0	0	0	0
g__Terrimicrobium		0	0	0	0	0	0	0	0	0	0	0	0	0	0	0	0	0	0	0	0	0	0	0	0	0	0	0	0	0	0	0	0	0	0	0	0	0	0	0	0	0	0	0	0	0	0	0	0
g__Terrimonas		0	0	0	0	0	0	0	0	0	0	0	0	0	0	0	0	0	5	0	0	0	0	0	0	0	2	0	0	0	0	0	0	0	0	0	0	0	0	0	0	10	0	0	0	0	0	17	0
g__Terrisporobacter		0	7	24	0	75	40	0	5	37	26	7	22	26	22	24	0	8	39	39	35	12	0	106	0	0	12	51	62	13	66	31	0	7	0	0	66	37	27	7	23	0	36	0	7	5	24	90	79
g__Tessaracoccus		0	0	7	13	44	3	117	0	3	3	0	255	0	16	0	2	66	15	4	0	256	63	16	0	2	16	13	10	0	24	3	5	113	3	95	95	54	4	6	60	11	20	0	15	3	38	21	22
g__Tetragenococcus		0	0	0	0	0	4	0	0	0	0	0	0	0	0	0	0	0	0	0	0	0	0	0	0	0	0	0	0	0	3	0	0	0	0	0	0	0	0	0	0	0	0	0	0	0	0	0	0
g__Tetrasphaera		0	0	0	0	0	0	0	0	0	0	0	0	0	0	0	0	0	0	0	0	0	0	0	0	0	0	0	0	0	0	0	0	0	0	0	0	0	0	0	0	0	0	0	0	0	0	0	0
g__Thalassobaculum		0	0	0	0	0	0	0	0	0	0	0	0	0	0	0	0	0	0	0	0	0	0	0	0	0	0	0	0	0	0	0	0	0	0	0	0	0	0	0	0	0	0	0	0	0	0	0	0
g__Thalassococcus		0	0	0	0	0	0	0	0	0	0	0	0	0	0	0	0	0	0	0	0	0	0	0	0	0	0	0	0	0	0	0	0	0	0	0	0	0	0	0	0	0	0	0	0	0	0	0	0
g__Thalassotalea		0	0	0	0	0	0	0	0	0	0	0	0	0	0	0	0	0	0	0	0	0	0	0	0	0	0	0	0	0	0	0	0	0	0	0	0	0	0	0	0	0	0	0	0	0	0	0	0
g__Thauera		0	0	2	0	0	0	0	0	0	0	0	0	0	0	0	0	0	0	0	2	0	0	0	0	0	4	0	0	0	0	0	0	0	0	0	0	0	0	0	0	0	0	0	0	0	0	0	0
g__Thermicanus		0	0	0	0	0	0	0	0	5	0	0	0	0	0	0	0	0	0	0	0	0	0	0	0	0	0	0	0	0	0	0	0	0	0	0	0	0	0	0	0	0	0	0	0	0	0	0	0
g__Thermoactinomyces		0	0	0	0	0	0	0	0	0	0	0	0	0	0	0	0	0	0	4	0	0	0	0	0	0	0	0	0	0	0	0	0	0	0	0	5	0	0	0	0	0	0	0	0	0	0	0	0
g__Thermoanaerobacterium		0	0	0	0	0	0	0	0	0	0	0	0	0	0	0	0	0	0	0	0	0	0	0	0	0	0	0	0	0	0	0	0	0	0	0	0	0	0	0	0	0	0	0	0	0	0	0	0
g__Thermoanaerobaculum		0	0	2	0	0	0	0	0	0	0	0	0	0	0	0	0	0	0	0	0	0	0	0	0	0	0	0	0	0	0	0	0	0	0	0	0	0	0	0	0	0	0	0	0	0	0	0	0
g__Thermobacillus		0	0	0	0	0	0	0	0	0	0	0	0	0	0	0	0	0	0	0	0	0	0	0	0	0	0	0	0	0	0	3	0	0	0	0	0	0	0	0	0	0	0	0	0	0	0	0	0
g__Thermoflavimicrobium		0	0	0	0	0	0	0	0	0	0	0	0	0	0	0	0	0	0	0	0	0	0	0	0	0	0	0	0	0	0	0	0	0	0	0	0	0	0	0	0	0	0	0	0	0	0	0	0
g__Thermomicrobium		0	0	0	0	0	0	0	0	0	0	0	0	0	0	0	0	0	0	0	0	0	0	0	0	0	0	0	0	0	0	0	0	0	0	0	0	0	0	0	0	0	0	0	0	0	0	0	0
g__Thermomonas		14	0	0	0	5	10	0	0	21	6	0	0	0	0	4	0	0	5	4	3	2	0	0	0	0	0	13	0	0	0	6	0	0	0	2	31	27	0	0	0	11	4	0	4	0	29	186	7
g__Thermosipho		0	0	0	0	0	0	0	0	0	0	0	0	0	0	0	0	0	0	0	0	0	0	0	0	0	0	0	0	0	0	0	0	0	0	0	0	0	0	0	0	0	0	0	0	0	0	0	0
g__Thermosporothrix		0	0	0	0	0	0	0	0	0	0	0	0	0	0	0	0	0	0	0	0	0	0	0	0	0	0	0	0	0	0	0	0	0	0	0	0	0	0	0	0	0	0	0	0	0	0	0	0
g__Thermovirga		0	0	0	0	0	0	0	0	0	0	0	0	0	0	0	0	0	0	0	0	0	0	0	0	0	0	0	0	0	0	0	0	0	0	0	0	0	0	0	0	0	0	0	0	0	0	0	0
g__Thermus		0	0	4	0	0	2	0	0	0	0	0	0	0	0	0	0	0	0	4	0	0	0	0	0	0	0	0	16	0	0	2	0	0	0	0	0	0	0	0	0	0	0	0	0	0	0	0	0
g__Thioalkalispira-Sulfurivermis		0	0	0	0	0	0	0	0	0	0	0	0	0	0	0	0	0	0	0	0	0	0	0	0	0	0	0	0	0	0	0	0	0	0	0	2	0	0	0	0	0	0	0	0	0	0	0	0
g__Thioalkalivibrio		0	0	0	0	0	0	0	0	0	0	0	0	0	0	0	0	0	0	0	0	0	0	0	0	0	0	0	0	0	0	0	0	0	0	0	0	0	0	0	0	0	0	0	0	0	0	0	0
g__Thiobacillus		0	0	0	53	5	0	57	0	0	5	0	0	0	0	0	59	63	0	0	0	0	34	0	0	0	0	0	0	0	0	0	50	22	50	51	0	0	0	76	57	0	35	0	20	0	0	2	0
g__Thiogranum		0	0	0	0	0	0	0	0	0	0	0	0	0	0	0	0	0	0	0	0	0	0	0	0	0	0	0	0	0	0	0	0	0	0	0	0	0	0	0	0	0	0	0	0	0	0	0	0
g__Thiomicrorhabdus		0	0	0	0	0	0	0	0	0	0	0	0	0	0	0	0	0	0	0	0	0	0	0	0	0	0	0	0	0	0	0	0	0	0	0	0	0	0	0	0	0	0	0	0	0	0	0	0
g__Thiomonas		0	0	0	0	0	0	0	0	0	0	0	0	0	0	0	0	0	0	0	0	0	0	0	0	0	0	0	0	0	0	0	0	0	0	0	0	0	0	0	0	0	0	0	0	0	0	0	0
g__Thiopseudomonas		0	0	0	0	0	0	0	0	0	0	0	0	0	0	0	0	0	0	0	0	0	0	0	0	0	0	0	0	0	0	0	0	0	0	0	0	0	0	0	0	0	0	0	0	0	0	0	0
g__Thiothrix		0	0	0	0	0	0	0	0	0	0	0	0	0	0	0	0	0	0	0	0	0	0	0	0	0	0	0	0	0	0	0	0	0	0	0	0	0	0	0	0	0	0	0	0	0	0	0	0
g__Timonella		0	0	0	0	0	0	0	0	0	0	0	0	0	0	0	0	0	0	0	0	0	0	0	0	0	0	0	0	0	0	0	0	0	0	0	0	0	0	0	0	0	0	0	0	0	0	0	0
g__Tissierella		0	0	0	15	10	0	215	0	0	0	0	294	0	6	0	0	14	4	8	0	268	24	0	0	3	12	0	0	0	0	0	15	30	0	132	0	3	3	22	72	0	0	0	2	0	0	0	0
g__Tistlia		0	0	0	0	0	0	0	0	0	0	0	0	0	0	0	0	0	0	0	0	0	0	0	0	0	0	0	0	0	0	0	0	0	0	0	0	0	0	0	0	0	0	0	0	0	0	0	0
g__Tolumonas		0	0	0	0	0	0	0	0	0	0	0	0	0	0	0	0	0	2	0	0	0	0	0	0	0	0	0	0	4	0	0	0	0	0	0	0	0	0	0	0	2	0	0	0	0	0	0	0
g__Tomitella		0	0	0	0	0	0	0	0	0	0	0	0	0	0	0	0	0	0	0	0	0	0	0	0	0	0	0	0	0	0	0	0	0	0	0	0	0	0	0	0	0	0	0	0	0	0	0	0
g__Treponema		0	0	0	0	2	31	0	0	10	14	0	3	5	0	5	0	0	24	28	2	4	0	0	0	0	4	2	42	0	24	7	0	0	0	0	4	13	8	0	0	34	9	0	0	0	0	34	8
g__Trichococcus		0	0	0	0	0	0	0	0	0	0	0	0	0	0	0	0	0	0	0	0	0	0	0	4	0	0	0	0	2	0	0	0	0	0	0	0	0	0	0	0	0	0	0	0	0	0	0	0
g__Tropicimonas		0	0	0	0	0	0	0	0	0	0	0	0	0	0	0	0	0	0	0	0	0	0	0	0	0	0	0	0	0	0	0	0	0	0	0	0	0	0	0	0	0	0	0	0	0	0	0	0
g__Truepera		0	0	7	0	2	8	0	0	0	0	0	10	0	0	0	5	0	0	0	0	6	4	0	0	0	0	4	6	0	0	0	0	5	0	0	2	0	0	0	4	0	4	0	5	0	8	0	0
g__Trueperella		0	0	0	0	0	0	0	0	0	0	0	0	0	35	0	0	0	0	5	0	0	0	0	0	0	0	0	0	0	0	0	0	0	0	0	0	0	0	0	0	0	0	0	0	0	0	0	0
g__Tsukamurella		5	0	12	0	0	7	0	0	5	0	0	0	0	0	0	0	0	6	0	0	3	5	5	0	0	5	13	0	0	3	0	0	3	0	3	0	6	0	4	0	3	0	0	0	0	8	15	0
g__Tumebacillus		0	0	0	0	3	0	0	0	0	0	0	0	0	0	0	0	0	0	0	0	0	0	0	0	0	0	0	0	0	0	0	0	0	0	0	0	0	0	0	0	0	0	0	0	0	0	0	0
g__Tundrisphaera		0	0	7	0	0	0	0	0	0	0	0	0	0	0	0	0	0	0	0	0	0	0	0	0	0	0	0	0	0	0	0	0	0	0	0	0	0	0	0	0	0	0	0	0	0	0	0	0
g__Turicibacter		11	2	328	33	396	591	122	32	309	234	73	202	96	385	180	25	93	873	353	341	237	65	1123	21	222	328	735	949	19	969	372	26	211	23	152	1385	741	262	49	207	555	537	20	116	50	332	498	814
g__Turneriella		0	0	0	0	0	0	0	0	0	0	0	0	0	0	0	0	0	0	0	0	0	0	0	0	0	0	0	0	0	0	0	0	0	0	0	0	0	0	0	0	2	0	0	0	0	0	0	0
g__Tuzzerella		0	0	0	0	0	0	0	0	0	0	0	0	0	0	0	0	0	6	0	0	0	0	0	0	0	4	0	2	0	0	0	0	0	0	0	0	0	0	0	0	8	0	0	0	0	0	0	0
g__Tychonema_CCAP_1459-11B		0	0	0	0	0	0	0	0	0	0	0	0	0	0	0	0	0	0	0	0	0	0	0	0	0	0	0	0	0	0	0	0	0	0	0	0	0	0	0	0	4	0	0	0	0	0	0	0
g__Tyzzerella		0	0	0	0	0	2	0	0	2	0	0	0	0	2	0	0	0	0	0	0	0	0	0	0	0	0	0	0	0	0	0	0	0	0	0	0	0	0	0	0	0	0	0	0	0	0	0	0
g__U29-B03		0	0	0	0	0	0	0	0	0	0	0	0	0	0	0	0	0	0	0	0	0	0	0	0	0	0	0	0	0	4	0	0	0	0	0	0	0	0	0	0	0	0	0	0	0	0	0	0
g__UBA1819		0	0	0	0	0	0	0	0	0	0	0	0	0	0	0	0	0	0	0	0	0	0	0	0	0	0	0	0	0	0	0	0	0	0	0	0	0	0	0	0	0	0	0	0	0	0	2	0
g__UC5-1-2E3		0	0	0	0	0	0	0	0	0	0	0	0	0	0	0	0	0	0	0	0	0	0	0	0	0	0	0	0	0	0	0	0	0	0	0	0	0	0	0	0	0	0	0	0	0	0	0	0
g__UCG-001		0	0	0	0	2	6	0	0	0	4	0	0	0	3	0	0	0	4	0	0	0	0	0	0	2	3	0	0	0	0	0	0	0	0	0	0	0	2	0	5	0	6	0	0	0	0	0	5
g__UCG-002		0	0	0	0	2	27	0	0	5	0	4	10	59	13	2	3	0	11	22	0	11	3	0	0	2	32	7	27	0	29	23	0	0	0	0	23	10	5	0	0	42	17	0	0	0	0	51	30
g__UCG-003		0	0	0	0	0	0	0	0	0	0	0	0	0	0	0	0	0	0	0	0	0	0	0	0	0	0	0	0	0	0	0	0	0	0	0	0	0	0	0	0	0	0	0	0	0	0	0	0
g__UCG-004		0	0	0	0	0	0	0	0	0	0	0	0	0	0	0	0	0	0	0	0	0	0	0	0	0	0	0	0	0	0	2	0	0	0	0	0	0	0	0	0	4	0	0	0	0	0	0	0
g__UCG-005		4	0	12	0	75	243	23	6	210	122	36	48	35	160	25	0	7	384	146	94	36	6	51	0	7	300	141	344	8	251	176	0	14	0	0	251	103	49	0	14	276	113	0	9	0	41	524	244
g__UCG-007		0	0	0	0	0	0	0	0	0	0	0	0	0	0	0	0	0	3	0	0	0	0	0	0	0	0	0	0	0	0	0	0	0	0	0	3	0	0	0	0	0	0	0	0	0	0	0	0
g__UCG-008		0	0	0	0	0	0	0	0	0	0	0	0	0	0	0	0	0	0	0	0	0	0	0	0	0	0	0	0	0	0	0	0	0	0	0	0	0	0	0	0	0	0	0	0	0	0	0	0
g__UCG-009		0	0	0	0	3	19	0	0	4	4	3	2	3	0	0	0	0	19	16	5	0	0	0	0	0	10	4	18	0	25	17	0	0	0	0	27	13	0	0	0	18	9	0	3	0	0	53	24
g__UCG-012		0	0	0	0	0	0	0	0	0	0	0	0	0	0	0	0	0	0	0	0	0	0	0	0	0	0	0	0	0	0	0	0	0	0	0	0	0	0	0	0	0	0	0	0	0	0	0	0
g__UTBCD1		0	0	4	0	0	0	0	0	0	0	0	0	0	0	0	0	0	0	0	0	0	0	0	0	0	0	0	0	0	0	0	0	0	0	0	0	0	0	0	0	0	0	0	0	0	0	0	0
g__Uliginosibacterium		0	0	0	0	0	0	0	0	0	0	0	0	0	0	0	0	0	0	0	0	0	0	0	0	0	0	0	0	0	0	0	0	0	0	0	0	0	0	0	0	0	0	0	0	0	0	0	0
g__Ulvibacter		0	0	0	5	0	0	29	0	0	0	0	148	0	0	0	0	4	0	6	0	226	0	0	0	0	4	0	0	0	8	0	0	31	0	28	0	0	0	0	12	0	0	0	0	0	0	0	0
g__Umezawaea		0	0	0	0	0	0	0	0	0	0	0	0	0	0	0	0	0	0	0	0	0	0	0	0	0	0	0	0	0	0	0	0	0	0	0	0	0	0	0	0	0	0	0	0	0	0	0	0
g__Undibacterium		0	0	0	0	0	0	0	0	0	0	0	0	0	0	0	0	0	0	0	0	0	0	0	0	0	0	0	0	0	0	0	0	0	0	0	0	0	0	0	0	0	0	0	0	0	0	0	0
g__Ureibacillus		0	0	0	0	0	3	0	0	0	0	0	0	0	0	0	0	0	0	0	0	0	0	0	0	0	0	0	0	0	0	0	0	0	0	0	0	0	0	0	0	0	0	0	0	0	0	0	4
g__V9D2013_group		0	0	0	0	0	0	0	0	0	0	0	0	0	0	0	0	0	0	0	0	0	0	0	0	0	0	0	0	0	0	0	0	0	0	0	0	0	0	0	0	0	0	0	0	0	0	0	0
g__Varibaculum		0	0	0	0	0	0	0	0	0	0	0	0	0	0	0	0	0	0	0	0	0	0	0	0	0	0	0	0	0	0	0	0	0	0	0	0	0	0	0	0	0	0	0	0	0	0	0	0
g__Variovorax		0	0	0	0	0	0	0	0	0	0	0	11	0	10	6	0	0	0	12	0	0	0	0	0	0	0	0	0	0	0	0	0	0	0	0	0	23	0	0	0	0	0	0	0	0	15	0	0
g__Veillonella		0	0	0	0	3	0	0	0	2	0	0	21	0	0	0	0	0	2	11	0	0	0	0	0	0	0	3	0	0	5	0	5	0	0	0	4	2	0	0	0	7	0	0	0	0	52	0	3
g__Veillonellaceae_UCG-001		0	0	0	0	0	0	0	0	0	0	0	0	0	0	0	0	0	0	0	0	0	0	8	0	0	0	0	0	0	0	0	0	0	0	0	0	0	0	0	0	0	0	0	0	0	0	7	0
g__Verruc-01		0	0	0	0	0	0	0	0	0	0	0	0	0	0	0	0	0	0	0	0	0	0	0	0	0	0	0	0	0	0	0	0	0	0	0	0	0	0	0	0	0	0	0	0	0	0	0	0
g__Verrucomicrobium		0	0	0	0	0	0	0	0	0	0	0	0	0	0	0	0	0	0	0	0	0	0	0	0	0	0	0	0	0	0	0	0	0	0	0	0	0	0	0	0	0	0	0	0	0	0	0	0
g__Verticiella		0	0	0	2	0	0	0	0	0	0	0	0	0	0	2	0	0	0	6	0	3	3	0	0	0	0	0	0	0	0	4	0	0	0	0	25	19	0	0	6	0	0	0	3	0	0	0	0
g__Vibrio		10	4	0	3	0	0	9	0	0	2	0	27	0	0	24	0	4	0	0	0	37	0	0	34	0	6	0	0	0	0	0	0	24	0	4	5	0	0	0	0	0	0	0	0	0	5	0	0
g__Vicinamibacter		0	0	0	0	0	0	0	0	0	0	0	0	0	0	0	0	0	4	0	0	0	0	0	0	0	0	0	0	0	0	0	0	0	0	0	0	0	0	0	0	0	0	0	0	0	0	0	0
g__Vicingus		0	0	0	0	0	0	0	0	0	0	0	0	0	0	0	0	0	0	0	0	0	0	0	0	0	0	0	0	0	0	0	0	0	0	0	0	0	0	0	0	0	0	0	0	0	0	0	0
g__Victivallis		0	0	0	0	0	0	0	0	0	0	0	0	0	0	0	0	0	0	0	0	0	0	0	0	0	0	0	0	0	0	0	0	0	0	0	0	0	0	0	0	0	0	0	0	0	0	0	0
g__Virgibacillus		0	0	91	0	0	0	0	0	0	0	0	0	0	0	0	0	0	0	0	0	0	0	0	0	0	0	0	0	0	0	0	0	0	0	0	0	0	0	0	0	0	0	0	0	0	0	0	0
g__Virgisporangium		0	0	0	0	0	0	0	0	0	0	0	0	0	0	0	0	0	0	0	0	0	0	0	0	0	0	0	0	0	0	0	0	0	0	0	0	0	0	0	0	0	0	0	0	0	0	0	0
g__Vitellibacter		0	0	0	0	0	7	0	0	0	5	3	0	0	2	0	0	0	0	63	0	0	0	0	0	0	0	6	3	0	0	0	0	0	0	0	0	4	0	0	3	25	6	0	3	0	0	0	0
g__Vogesella		0	0	3	0	0	0	0	0	0	0	0	0	0	0	0	0	0	0	0	0	0	0	0	0	0	0	0	0	0	0	0	0	0	0	0	0	0	0	0	0	0	0	0	0	0	0	0	0
g__Vulcaniibacterium		0	0	0	0	0	0	0	0	0	0	0	0	0	0	0	0	0	0	0	0	0	0	0	0	0	0	0	0	0	0	0	0	0	0	0	0	0	0	0	0	0	0	0	0	0	0	0	0
g__W5053		0	0	0	0	0	4	190	0	2	0	0	88	0	9	0	2	15	0	5	0	107	24	0	0	0	0	3	0	0	0	10	11	40	0	43	6	2	0	26	107	3	4	0	0	0	0	0	0
g__WCHB1-32		0	0	0	0	0	0	0	0	0	0	0	0	0	0	0	0	0	0	0	0	0	0	0	0	0	0	0	0	0	0	0	0	0	0	0	0	0	0	0	0	0	0	0	0	0	0	2	0
g__Weeksella		0	0	0	0	0	0	0	0	0	0	0	2	0	0	0	0	0	0	0	0	0	0	0	0	0	0	0	0	0	0	0	0	0	0	0	0	0	0	0	0	0	0	0	0	0	0	0	0
g__Weissella		0	7	0	0	0	3	5	0	0	0	0	0	0	0	0	0	0	2	33	0	5	0	0	0	0	0	0	0	0	6	0	0	0	0	0	0	0	0	0	4	0	0	0	0	9	4	0	0
g__Wenzhouxiangella		0	0	0	0	0	0	0	0	0	0	0	0	0	0	0	0	0	0	0	0	0	0	0	0	0	0	0	0	0	0	0	0	0	0	0	0	0	0	0	0	0	0	0	0	0	0	0	0
g__Williamsia		0	0	0	0	0	0	0	0	0	0	0	0	0	0	0	0	0	0	0	0	0	0	0	0	0	0	0	0	0	0	0	0	0	0	0	0	0	0	0	0	0	0	0	0	0	0	0	0
g__Wilmottia_Ant-Ph58		0	0	0	0	0	0	0	0	0	0	0	0	0	0	0	0	0	0	0	0	0	0	0	0	0	0	0	0	0	0	0	0	0	0	0	0	0	0	0	0	0	0	0	0	0	0	0	0
g__Woeseia		0	0	0	0	0	0	0	0	0	0	0	0	0	0	0	0	0	0	0	0	0	0	0	0	0	0	0	0	0	0	0	0	0	0	0	0	0	0	0	0	0	0	0	0	0	0	0	0
g__Wolbachia		0	0	0	0	0	0	0	0	0	0	0	0	0	0	0	0	3	0	0	0	0	0	0	0	0	0	0	0	0	0	0	0	0	0	0	0	0	0	0	0	0	0	0	0	0	0	0	0
g__Wolinella		0	0	0	0	0	0	0	0	0	0	0	0	0	0	0	0	0	0	0	0	0	0	0	0	0	0	0	0	0	0	0	0	0	0	0	0	0	0	0	0	0	0	0	0	0	0	0	0
g__XBB1006		0	0	0	0	0	0	0	0	0	0	0	0	0	0	0	0	0	0	0	0	0	0	0	0	0	0	0	0	0	0	0	0	0	0	0	0	0	0	0	0	7	0	0	0	0	0	0	0
g__Xanthobacter		0	0	0	0	0	0	0	0	0	0	0	0	0	0	0	0	0	0	0	0	0	0	0	0	0	0	0	0	0	0	0	0	0	0	0	0	0	0	0	0	0	0	0	0	0	0	4	0
g__Xanthomonas		0	0	0	0	0	0	0	0	0	0	0	0	0	0	0	0	0	0	0	0	0	0	0	0	0	0	0	4	0	0	0	0	0	0	0	0	0	0	0	0	0	0	0	0	0	0	0	0
g__Xylella		0	0	0	0	0	0	0	0	0	0	0	0	0	0	0	0	0	0	0	0	0	0	0	0	0	0	0	0	0	0	0	0	0	0	0	0	0	0	0	0	0	0	0	0	0	0	0	0
g__YC-ZSS-LKJ147		0	0	0	0	0	0	0	0	0	0	0	0	0	0	0	0	0	0	0	0	0	0	0	0	0	0	0	0	0	0	0	0	0	0	0	0	2	0	0	0	0	0	0	0	2	0	0	0
g__YC-ZSS-LKJ63		0	0	0	0	0	0	0	0	0	0	0	0	0	0	0	0	0	0	0	0	0	0	0	0	0	0	0	0	0	0	0	0	0	0	0	0	0	0	0	0	0	0	0	0	0	0	0	0
g__Yaniella		0	0	64	0	0	0	114	0	0	0	0	220	0	0	0	0	39	0	12	0	154	30	0	0	0	0	0	0	0	0	0	16	32	0	68	0	0	0	0	26	0	0	0	0	0	0	57	10
g__Yimella		0	0	0	0	0	0	0	0	0	0	0	0	0	0	0	0	0	0	0	0	0	0	0	0	0	0	0	0	0	0	0	0	0	0	0	0	0	0	0	0	0	0	0	0	0	0	0	0
g__Yoonia-Loktanella		0	0	0	0	0	0	0	0	0	0	0	0	0	0	0	0	0	0	0	0	0	0	0	0	0	0	0	0	0	0	0	0	0	0	0	0	0	0	0	0	0	0	0	0	0	0	0	0
g__Youngiibacter		0	0	0	0	0	0	0	0	3	0	0	0	0	0	0	0	0	0	0	0	0	0	0	0	0	0	4	0	0	0	0	0	0	0	0	4	0	0	0	0	0	0	0	0	0	0	0	0
g__Z20		0	0	0	0	0	0	0	0	0	0	0	0	0	0	0	0	0	0	0	0	0	0	0	0	0	0	0	0	0	0	0	0	0	0	0	0	0	0	0	0	0	0	0	0	0	0	0	0
g__ZOR0006		0	0	4	0	0	0	0	4	0	29	0	0	3	0	0	0	0	0	0	0	0	0	0	0	0	0	0	0	0	0	0	0	0	0	0	0	0	0	0	0	0	0	0	8	0	0	0	0
g__Zoogloea		0	0	0	0	0	0	0	0	0	0	0	0	0	0	0	0	0	0	0	0	0	0	0	0	0	0	0	0	0	0	0	0	0	0	0	0	0	0	0	0	0	0	0	0	0	0	0	0
g__Zymobacter		0	0	0	0	0	0	0	0	0	0	0	0	0	0	0	0	0	0	0	0	0	0	0	0	0	0	0	0	0	0	0	0	0	0	0	0	0	0	0	0	0	0	0	0	0	0	0	0
g__alphaI_cluster		0	0	30	0	0	0	0	0	0	9	0	0	0	0	0	0	0	0	0	0	0	0	0	0	0	0	0	0	0	0	0	0	0	0	0	0	0	0	0	0	0	0	0	0	0	0	10	0
g__dgA-11_gut_group		3	0	0	0	0	5	0	0	7	0	0	0	0	0	2	0	0	11	2	0	0	0	0	0	0	10	0	12	0	0	9	0	2	0	2	6	0	0	0	0	14	3	0	0	0	0	27	10
g__hgcI_clade		0	0	0	0	0	0	0	0	0	0	0	0	0	0	0	0	0	0	0	0	0	0	0	0	0	0	0	0	0	0	0	0	0	0	0	0	0	0	0	0	0	0	0	4	0	0	0	0
g__hoa5-07d05_gut_group		0	0	0	0	0	0	0	0	0	0	0	0	0	0	0	0	0	0	0	0	0	0	0	0	0	0	0	0	0	0	0	0	0	0	0	0	0	0	0	0	0	0	0	0	0	0	0	0
g__horsej-a03		0	0	0	0	0	0	0	0	0	0	0	0	0	0	0	0	0	0	0	0	0	0	0	0	0	0	0	0	0	0	0	0	0	0	0	0	0	0	0	0	0	0	0	0	0	0	0	0
g__mle1-7		0	0	0	0	0	0	0	0	0	0	0	0	0	0	0	0	0	0	0	0	0	0	0	0	0	0	0	0	0	0	0	0	0	0	0	0	0	0	0	0	0	0	0	0	0	0	0	0
g__norank_f__27F-1492R		0	0	0	0	0	0	0	0	0	0	0	0	0	0	0	0	0	0	0	0	0	0	0	0	0	0	0	0	0	0	0	0	0	0	0	0	0	0	0	0	0	0	0	0	0	0	0	0
g__norank_f__37-13		0	0	0	0	0	0	0	0	0	0	0	0	0	0	0	0	0	0	0	0	0	0	0	0	0	0	0	0	0	0	0	0	0	0	0	0	0	0	0	0	7	0	0	0	0	0	0	0
g__norank_f__67-14		0	0	5	0	2	0	0	0	0	0	0	0	0	0	0	0	0	7	10	0	0	0	9	0	0	0	2	0	0	0	0	2	0	0	8	18	8	0	0	0	38	5	0	14	0	0	4	2
g__norank_f__A0839		0	0	0	0	0	0	0	0	0	14	0	0	0	0	0	0	0	0	0	0	0	0	0	0	0	0	0	0	0	0	0	0	0	0	0	0	0	0	0	0	0	0	0	0	0	0	0	0
g__norank_f__A21b		0	0	0	0	0	0	0	0	0	0	0	0	0	0	0	0	0	0	0	0	0	0	0	0	0	0	0	0	0	0	0	0	0	0	0	0	0	0	0	0	0	0	0	0	0	0	0	0
g__norank_f__A4b		0	0	6	0	2	0	0	0	0	9	0	0	0	0	0	0	0	0	0	0	0	0	0	0	0	0	0	0	0	0	0	0	0	0	0	3	3	0	5	0	4	0	0	0	0	2	0	0
g__norank_f__AKIW781		0	0	0	0	0	3	0	0	0	0	0	0	0	0	0	0	0	4	7	3	0	0	0	13	0	0	0	0	0	2	0	0	0	0	0	2	0	0	0	0	0	3	0	0	0	0	0	0
g__norank_f__AKYG1722		0	0	0	0	0	0	0	0	0	0	0	0	0	0	0	0	0	0	0	0	0	0	0	0	0	0	0	0	0	0	0	0	0	0	0	4	0	0	0	0	0	0	0	0	0	0	0	0
g__norank_f__AKYH767		0	0	16	0	0	0	0	0	0	0	0	0	0	0	0	0	0	0	0	0	0	0	0	0	0	0	0	0	0	0	0	0	0	0	0	0	0	0	0	0	7	0	0	0	0	0	0	0
g__norank_f__Acetobacteraceae		0	0	0	0	0	2	0	0	0	0	0	0	0	0	0	0	0	0	0	0	0	0	2	0	0	0	0	0	0	0	0	0	0	0	0	0	0	0	0	0	0	0	0	0	0	0	0	0
g__norank_f__Acidaminococcaceae		0	0	0	0	0	0	0	0	0	0	0	0	0	0	0	0	0	0	0	0	0	0	0	0	0	0	0	0	0	0	0	0	0	0	0	0	0	0	0	0	0	0	0	0	0	0	0	0
g__norank_f__Acidiferrobacteraceae		0	0	0	0	0	0	0	0	0	0	0	0	0	0	0	0	0	0	0	0	0	0	0	0	0	0	0	0	0	0	0	0	0	0	0	0	0	0	0	0	0	0	0	0	0	0	0	0
g__norank_f__Acidobacteriaceae_Subgroup_1		0	0	0	0	0	0	0	0	0	0	0	0	0	0	0	0	0	0	0	0	0	0	0	0	0	0	0	0	0	0	0	0	0	0	0	0	0	0	0	0	0	0	0	0	0	0	0	0
g__norank_f__Actinomycetaceae		0	0	0	0	2	0	0	0	0	0	0	0	0	0	0	0	0	0	0	0	0	0	0	0	0	0	0	0	0	0	0	0	0	0	0	0	0	0	0	2	0	0	0	0	0	0	0	0
g__norank_f__Aerococcaceae		0	0	80	11	17	18	125	0	6	40	0	356	0	38	0	15	82	75	77	5	552	39	46	3	7	18	58	35	0	41	6	10	210	0	112	32	82	42	73	310	38	108	0	0	0	14	36	63
g__norank_f__Alcaligenaceae		0	0	0	0	0	0	0	0	0	0	0	0	0	0	0	0	0	0	0	0	0	0	0	0	0	0	0	0	0	0	0	0	0	0	0	0	0	0	0	0	0	0	0	0	0	0	0	0
g__norank_f__Amb-16S-1323		0	0	4	0	0	0	0	0	0	0	0	0	0	0	0	0	0	0	0	0	0	0	0	0	0	0	0	0	0	0	0	0	0	0	0	0	0	0	0	0	0	0	0	0	0	0	0	0
g__norank_f__Anaerolineaceae		12	0	14	4	8	0	0	0	0	0	0	0	0	0	0	0	0	0	0	0	0	0	0	0	3	0	3	3	0	9	0	0	0	0	0	0	0	0	0	0	6	0	0	0	0	0	0	0
g__norank_f__Anaerovoracaceae		0	0	0	0	0	0	0	0	0	0	0	0	0	0	0	0	0	0	0	0	0	0	0	0	0	0	0	0	0	0	0	0	0	0	0	0	0	0	0	0	0	0	0	0	0	0	0	0
g__norank_f__Arcobacteraceae		0	0	0	0	0	0	0	0	0	0	0	0	0	0	0	0	0	0	0	0	0	0	0	0	0	0	0	0	0	0	0	0	0	0	0	0	0	0	0	0	0	0	0	0	0	0	0	0
g__norank_f__Ardenticatenaceae		0	0	0	0	0	0	0	0	0	0	0	0	0	0	0	0	0	6	0	0	0	0	0	0	0	0	0	0	0	0	0	0	0	0	0	0	0	0	0	0	0	0	0	0	0	0	0	0
g__norank_f__Atopobiaceae		0	0	0	0	0	0	0	0	0	2	0	0	0	0	0	0	0	0	0	0	0	0	0	0	0	0	0	2	0	2	0	0	0	0	0	2	0	0	0	0	0	0	0	0	0	2	0	0
g__norank_f__Azospirillaceae		0	0	0	0	0	0	0	0	0	0	0	0	0	0	0	0	0	0	0	0	0	0	0	0	0	0	0	0	0	0	0	0	0	0	0	0	0	0	0	0	0	0	0	0	0	0	0	0
g__norank_f__B1-7BS		0	0	10	0	0	2	0	0	0	0	0	0	0	0	0	0	0	0	0	0	0	0	0	0	0	0	0	0	0	0	0	0	0	0	0	0	0	0	0	0	0	0	0	0	0	2	0	0
g__norank_f__BIrii41		0	0	0	0	0	2	0	0	0	0	0	0	0	0	0	0	0	0	0	0	0	0	0	0	0	0	3	0	0	0	0	0	0	0	0	2	0	0	0	0	0	0	0	0	0	0	0	0
g__norank_f__BSV26		6	0	3	0	7	0	0	0	0	0	0	0	0	0	0	0	0	0	0	0	0	0	0	0	0	0	0	0	0	0	0	0	0	0	0	0	0	0	0	0	0	0	0	0	0	0	0	0
g__norank_f__Babeliaceae		0	0	0	0	0	0	0	0	0	0	0	0	0	0	0	0	0	0	0	0	0	0	0	0	0	0	0	0	0	0	0	0	0	0	0	0	0	0	0	0	0	0	0	0	0	0	0	0
g__norank_f__Bacillaceae		0	0	22	2	8	9	21	0	0	7	0	93	0	4	6	0	0	8	3	0	77	0	2	0	7	13	12	7	0	6	4	2	6	0	33	0	0	0	0	17	16	2	0	3	0	0	33	0
g__norank_f__Bacteriovoracaceae		0	0	0	0	0	0	0	0	0	0	0	0	0	0	0	0	0	0	0	0	0	0	0	0	0	0	0	0	0	0	0	0	0	0	0	0	0	0	0	0	0	0	0	0	0	0	0	0
g__norank_f__Bacteroidales_BS11_gut_group		0	0	4	0	0	11	0	0	4	4	0	3	0	3	3	0	0	16	3	4	0	0	4	0	0	0	2	11	0	13	5	0	0	0	0	5	0	0	0	0	7	0	0	0	0	20	32	5
g__norank_f__Bacteroidales_RF16_group		0	0	0	0	9	12	0	0	20	7	8	4	4	17	0	0	3	17	13	4	0	0	8	0	0	31	0	24	0	43	9	0	0	0	0	19	14	0	0	0	48	11	0	0	7	0	36	17
g__norank_f__Bacteroidales_UCG-001		0	0	0	0	0	0	0	0	8	0	0	0	0	0	0	0	0	0	0	0	0	0	0	0	0	0	0	20	0	8	0	0	0	0	0	0	0	0	0	0	2	0	0	0	0	0	11	0
g__norank_f__Bacteroidetes_BD2-2		0	0	0	0	0	2	0	0	3	0	4	0	0	0	0	0	0	0	10	0	0	0	0	0	0	0	0	11	0	5	0	0	0	0	0	0	3	0	0	0	22	0	0	0	0	0	0	0
g__norank_f__Bacteroidetes_vadinHA17		0	0	0	0	0	0	0	0	0	0	0	0	0	0	0	0	0	0	0	0	0	5	0	0	0	0	0	0	0	0	0	5	7	0	0	0	0	0	0	0	0	0	0	0	0	0	0	0
g__norank_f__Balneolaceae		0	0	0	0	0	0	0	0	0	0	0	0	0	0	0	0	0	0	0	0	0	0	0	0	0	0	0	0	0	0	0	0	0	0	0	0	0	0	0	0	0	0	0	0	0	0	2	0
g__norank_f__Barnesiellaceae		0	0	0	0	0	0	0	0	3	0	0	0	2	0	0	0	0	0	0	0	0	0	0	0	0	5	0	0	0	7	0	0	2	0	0	3	5	2	0	0	0	0	0	0	0	0	32	0
g__norank_f__Beggiatoaceae		0	0	0	0	0	0	0	0	0	0	0	0	0	0	0	0	0	0	0	0	0	0	0	0	0	0	0	0	0	0	0	0	0	0	0	0	0	0	0	0	0	0	0	0	0	0	0	0
g__norank_f__Beijerinckiaceae		0	0	3	0	0	0	0	0	0	0	0	0	0	0	0	0	0	0	0	0	0	0	0	0	0	2	0	0	0	0	0	2	0	0	0	0	0	0	0	0	0	0	0	0	0	0	0	0
g__norank_f__Bifidobacteriaceae		0	0	0	0	0	0	0	0	0	5	0	0	0	3	0	0	0	7	7	5	0	0	11	0	3	7	2	11	0	11	0	0	0	0	0	0	0	7	0	0	2	0	0	0	0	0	5	11
g__norank_f__Blastocatellaceae		0	0	0	0	0	0	0	0	0	0	0	0	0	0	0	0	0	3	0	0	0	0	0	0	0	0	0	0	0	0	0	0	0	0	0	0	0	0	0	0	0	0	0	0	0	0	4	0
g__norank_f__Bradymonadaceae		0	0	0	0	0	0	0	0	0	0	0	0	0	0	0	0	0	0	0	0	0	0	0	0	0	0	0	0	0	0	0	0	0	0	0	0	0	0	0	0	0	0	0	0	0	0	0	0
g__norank_f__Butyricicoccaceae		0	0	0	0	0	0	0	0	0	0	0	0	0	0	0	0	0	0	0	0	0	0	0	0	0	0	0	0	0	0	0	0	0	0	0	0	0	0	0	0	0	0	0	0	0	0	0	0
g__norank_f__COB_P4-1_termite_group		0	0	0	0	0	0	0	0	2	0	0	0	0	0	0	0	0	2	0	0	0	0	0	0	0	4	0	0	0	0	0	0	0	0	0	0	0	0	0	0	4	0	0	0	0	0	0	0
g__norank_f__Caldilineaceae		10	0	0	0	0	0	0	0	0	0	0	0	0	0	0	0	0	2	5	0	0	0	0	0	0	0	0	0	0	2	0	0	0	0	0	0	2	0	0	0	0	0	0	0	0	0	3	0
g__norank_f__Calditrichaceae		0	0	0	0	0	0	0	0	0	0	0	0	0	0	0	0	0	0	0	0	0	0	0	0	0	0	0	0	0	0	0	0	0	0	0	0	0	0	0	0	0	0	0	0	0	0	0	0
g__norank_f__Caloramatoraceae		0	0	0	0	0	0	0	0	0	0	0	0	0	0	0	0	0	0	0	0	0	0	0	0	0	0	0	0	0	0	0	0	0	0	0	0	0	0	0	0	0	0	0	0	0	0	0	0
g__norank_f__Cardiobacteriaceae		0	0	0	0	0	0	0	0	0	0	0	3	0	0	0	0	0	0	0	0	3	0	0	0	0	0	0	0	0	10	0	0	0	0	0	0	0	0	0	0	8	0	0	0	0	4	8	5
g__norank_f__Carnobacteriaceae		0	0	0	8	0	0	64	0	0	4	0	106	0	8	0	0	29	8	0	0	87	43	3	0	0	0	0	0	0	10	2	9	56	0	29	8	0	20	18	29	0	3	0	0	0	0	16	0
g__norank_f__Caulobacteraceae		0	0	8	0	0	0	0	0	0	0	0	0	0	0	0	0	0	0	0	0	0	0	0	5	0	0	0	0	0	0	0	0	0	2	0	2	0	0	3	0	6	0	0	0	5	0	0	0
g__norank_f__Cellvibrionaceae		0	0	6	0	21	11	0	0	2	0	5	6	0	0	0	0	2	0	3	0	0	0	0	0	0	3	0	9	0	5	0	0	0	0	0	0	2	0	0	0	0	0	0	0	0	3	2	4
g__norank_f__Chitinophagaceae		0	0	6	0	3	0	0	0	0	0	0	0	0	2	0	0	0	0	0	2	0	0	0	0	0	0	0	0	0	0	3	0	0	0	0	2	0	0	0	0	0	3	0	0	0	2	0	0
g__norank_f__Christensenellaceae		0	0	0	0	0	2	0	0	0	2	0	0	0	0	7	0	0	5	8	0	0	0	0	0	0	5	0	4	0	10	0	0	0	0	0	3	0	2	0	0	0	0	0	0	0	0	8	0
g__norank_f__Chroococcidiopsaceae		0	0	0	0	0	0	0	0	0	0	0	0	0	0	0	0	0	0	0	0	0	0	0	0	0	0	0	0	0	0	0	0	0	0	0	0	0	0	0	0	0	0	0	0	0	0	0	0
g__norank_f__Clade_III		0	0	0	0	0	0	0	0	0	0	0	0	0	0	0	0	0	0	0	0	0	0	0	0	0	0	0	0	0	0	0	0	0	0	0	0	0	0	0	0	0	0	0	0	0	0	0	0
g__norank_f__Clostridium_methylpentosum_group		0	0	0	0	2	0	0	0	0	0	0	0	0	3	0	0	0	4	4	0	0	0	12	0	0	3	7	3	0	2	0	0	0	0	0	3	0	0	0	0	0	0	0	0	6	0	0	0
g__norank_f__Coleofasciculaceae		0	0	0	0	0	0	0	0	0	0	5	0	0	0	0	0	0	0	0	0	0	0	0	0	0	0	0	0	0	0	0	0	0	0	0	3	0	0	0	0	0	0	0	0	0	0	0	0
g__norank_f__Comamonadaceae		0	0	0	0	0	0	0	0	0	0	0	0	0	0	0	0	0	0	0	0	0	0	0	0	0	0	0	0	0	0	0	0	0	0	0	0	0	0	0	0	0	0	0	0	0	0	0	0
g__norank_f__Coriobacteriales_Incertae_Sedis		0	0	0	0	0	0	0	0	2	0	0	0	0	0	0	0	0	5	0	0	0	0	0	0	0	0	0	0	0	0	0	0	0	0	0	0	0	0	0	0	6	0	0	0	0	0	0	5
g__norank_f__Cryomorphaceae		0	0	0	0	0	0	0	0	0	0	0	0	0	0	0	0	0	0	0	0	0	0	0	0	0	0	0	2	0	0	0	0	0	0	0	0	0	0	0	0	0	0	0	0	0	0	0	0
g__norank_f__Cyclobacteriaceae		0	0	0	0	3	0	0	0	7	0	0	31	0	0	0	0	0	12	0	0	10	0	0	7	0	0	4	0	0	0	0	0	0	0	4	25	0	0	0	0	27	7	0	0	0	0	6	0
g__norank_f__Cytophagaceae		0	0	0	0	0	0	0	0	0	0	0	0	0	0	0	0	0	0	0	0	0	0	0	0	0	0	0	0	0	0	0	0	0	0	0	0	0	0	0	0	0	0	0	0	0	0	0	0
g__norank_f__D05-2		0	0	0	0	0	0	0	0	0	0	0	0	0	0	0	0	0	0	9	0	0	0	0	0	0	0	0	0	0	0	0	0	0	0	0	0	0	0	0	0	0	0	0	0	0	2	0	0
g__norank_f__DEV007		0	0	0	0	0	0	0	0	0	0	0	2	0	0	0	0	0	0	0	0	0	0	0	0	0	0	0	0	0	0	0	0	0	0	0	0	0	0	0	0	0	0	0	0	0	0	0	0
g__norank_f__Deinococcaceae		0	0	0	0	0	0	0	0	0	0	0	0	0	0	0	0	0	0	0	0	0	0	0	0	0	0	0	0	0	0	0	0	0	0	0	0	0	0	0	0	0	2	0	0	0	0	0	0
g__norank_f__Demequinaceae		0	0	5	0	0	0	0	0	2	0	0	16	0	0	0	0	0	6	0	0	9	0	0	0	0	0	0	0	0	4	9	0	0	0	0	4	4	0	0	0	5	0	0	0	0	0	4	0
g__norank_f__Desulfobulbaceae		0	0	0	0	0	0	0	0	0	0	0	0	0	0	0	0	0	0	0	0	0	0	0	0	0	0	0	0	0	0	0	0	0	0	0	0	0	0	0	0	0	0	0	0	0	0	0	0
g__norank_f__Desulfococcaceae		0	0	0	0	0	0	0	0	0	0	0	0	0	0	0	0	0	0	0	0	0	0	0	0	0	0	0	0	0	0	0	0	0	0	0	0	0	0	0	0	0	0	0	0	0	0	0	0
g__norank_f__Desulfosarcinaceae		0	0	0	0	0	0	0	0	0	0	0	0	0	0	0	0	0	0	0	0	0	0	0	0	0	0	0	0	0	0	0	0	0	0	0	0	0	0	0	0	0	0	0	0	0	0	0	0
g__norank_f__Desulfovibrionaceae		0	0	0	0	0	0	0	0	0	0	0	0	0	0	0	0	0	0	0	0	0	0	0	0	0	0	0	0	0	0	0	0	0	0	0	0	0	0	0	0	0	0	0	0	0	0	0	0
g__norank_f__Dethiobacteraceae		0	0	0	0	0	0	0	0	0	0	0	0	0	0	0	0	0	0	0	0	0	0	0	0	0	0	0	0	0	0	0	0	0	0	0	0	0	0	0	0	0	0	0	0	0	0	0	0
g__norank_f__Diplorickettsiaceae		0	0	8	0	7	0	0	0	11	0	0	0	0	0	0	0	0	0	0	0	0	0	0	0	0	0	0	0	0	4	0	0	0	0	0	0	0	0	0	0	0	0	0	0	0	0	3	0
g__norank_f__Dysgonomonadaceae		0	0	10	0	0	0	0	0	0	0	0	0	0	0	0	0	0	0	0	0	0	0	0	0	0	0	0	0	0	0	0	0	0	0	0	0	0	0	0	0	0	0	0	0	0	2	0	0
g__norank_f__Eggerthellaceae		0	0	0	0	7	21	0	0	7	16	0	11	0	2	0	0	0	9	0	4	8	0	18	0	0	4	20	17	0	14	0	0	0	0	0	14	7	6	0	9	4	5	0	0	0	5	15	25
g__norank_f__Entotheonellaceae		0	0	0	0	0	2	0	0	0	0	0	0	0	0	0	0	0	0	0	0	0	0	0	0	0	0	0	0	0	0	0	0	0	0	0	2	0	0	0	0	0	0	0	0	0	0	0	0
g__norank_f__Erysipelatoclostridiaceae		0	0	0	0	0	0	0	0	0	0	0	0	0	0	0	0	0	0	0	0	0	0	0	0	0	0	0	0	0	0	0	0	0	0	0	0	0	0	0	0	0	0	0	0	0	0	0	0
g__norank_f__Erysipelotrichaceae		0	0	0	0	0	3	0	0	0	0	0	0	0	0	0	0	0	0	3	0	0	0	0	0	0	0	0	2	0	0	0	0	0	0	0	0	0	0	0	0	2	0	0	0	0	0	2	0
g__norank_f__Ethanoligenenaceae		0	0	0	0	0	0	0	0	0	0	0	0	0	0	0	0	0	0	0	0	0	0	0	0	0	0	0	0	0	0	0	0	0	0	0	0	0	2	0	0	0	0	0	0	0	0	0	0
g__norank_f__Eubacteriaceae		0	0	0	0	0	0	0	0	0	0	0	0	0	0	0	0	0	0	0	0	0	0	0	0	0	0	0	0	0	0	0	0	0	0	0	0	0	0	0	0	0	0	0	0	0	0	0	0
g__norank_f__Eubacterium_coprostanoligenes_group		0	0	15	0	55	263	25	3	39	147	3	29	176	68	0	0	5	110	116	45	28	7	176	5	16	89	155	197	6	246	89	0	12	0	9	113	83	50	0	25	271	94	0	26	0	26	334	245
g__norank_f__Euzebyaceae		0	0	0	0	0	0	0	0	0	0	0	0	0	0	0	0	0	0	0	0	0	0	0	0	0	0	0	0	0	0	0	0	0	0	0	0	0	0	0	0	0	0	0	0	0	0	0	0
g__norank_f__F082		0	0	2	0	0	31	0	2	26	0	0	2	8	19	9	0	0	43	23	14	2	0	5	5	0	35	8	73	0	38	18	0	0	0	0	23	25	7	0	0	46	11	0	0	0	3	93	22
g__norank_f__FFCH9454		0	0	0	0	0	0	0	0	0	0	0	0	0	0	0	0	0	0	0	0	0	0	0	0	0	0	0	0	0	0	0	0	0	0	0	3	0	0	0	0	0	0	0	0	0	0	0	0
g__norank_f__Fermentibacteraceae		0	0	0	0	0	0	0	0	0	0	0	0	0	0	0	0	0	0	0	0	0	0	0	0	0	0	0	0	0	0	0	0	0	0	0	0	0	0	0	0	0	0	0	0	0	0	0	0
g__norank_f__Fibrobacteraceae		0	0	0	0	0	0	0	0	0	0	0	0	0	0	0	0	0	0	0	0	0	0	0	0	0	0	0	0	0	0	0	0	0	0	0	0	0	0	0	0	0	0	0	0	0	0	0	0
g__norank_f__Fimbriimonadaceae		0	0	0	0	0	0	0	0	0	0	0	0	0	0	0	0	0	0	0	0	0	0	0	0	0	0	0	0	0	0	0	0	0	0	0	0	0	0	0	0	0	0	0	0	0	0	0	0
g__norank_f__Flavobacteriaceae		0	0	0	0	0	0	0	0	0	0	0	0	0	0	4	0	0	0	0	0	0	0	0	0	0	0	0	0	0	0	0	0	0	0	0	0	0	0	0	0	0	0	0	0	0	0	0	0
g__norank_f__Fodinicurvataceae		0	0	0	0	0	0	0	0	0	0	0	0	0	0	0	0	0	0	2	0	0	0	0	0	0	0	0	0	0	0	0	0	0	0	0	0	0	0	0	0	0	0	0	0	0	0	0	0
g__norank_f__GWF2-29-10		0	0	0	0	0	0	0	0	0	0	0	0	0	0	0	0	0	0	0	0	0	0	0	0	0	0	0	0	0	0	0	0	0	0	0	0	0	0	0	0	0	0	0	0	0	0	0	0
g__norank_f__Geminicoccaceae		0	0	0	0	2	0	0	0	0	0	0	0	0	0	0	0	0	0	0	0	0	0	0	0	0	0	0	0	0	0	0	0	0	0	0	0	3	0	0	0	0	0	0	0	0	2	0	0
g__norank_f__Gemmataceae		0	0	0	0	0	0	0	0	0	0	0	0	0	0	0	0	0	0	0	0	0	0	0	0	0	0	0	0	0	0	0	0	0	0	0	0	0	0	0	0	0	0	0	0	0	0	0	0
g__norank_f__Gemmatimonadaceae		0	0	5	0	0	0	0	2	0	0	0	0	0	0	0	0	0	0	15	2	0	0	0	0	0	3	4	0	0	3	0	0	0	0	0	18	4	2	0	0	9	3	0	0	0	9	4	0
g__norank_f__Geobacteraceae		0	0	24	0	0	0	0	0	0	0	0	0	0	0	0	0	0	0	0	0	0	0	0	0	0	0	0	0	0	0	0	0	0	0	0	0	0	0	0	0	0	0	0	0	0	0	0	0
g__norank_f__HAW-RM37-2		0	0	0	0	0	0	3	0	0	0	0	9	0	0	0	2	0	0	0	0	0	0	0	0	0	0	0	0	0	0	0	0	11	0	0	0	0	0	0	0	0	0	0	0	0	0	0	0
g__norank_f__Halothiobacillaceae		0	0	0	0	0	0	0	0	0	0	0	0	0	0	0	0	0	0	0	0	0	0	0	0	0	0	0	0	0	0	0	0	0	0	0	0	0	0	0	0	0	0	0	0	0	0	0	0
g__norank_f__Holophagaceae		0	0	7	0	0	0	0	0	0	0	0	0	0	0	0	0	0	0	0	0	0	0	0	0	0	0	0	0	0	0	0	0	0	0	0	0	0	0	0	0	0	0	0	0	0	0	0	0
g__norank_f__Holosporaceae		0	0	0	0	4	0	0	0	0	0	0	0	0	0	0	0	0	0	0	0	0	0	0	0	0	0	0	0	0	0	0	0	0	0	0	0	0	0	0	0	0	0	0	0	0	0	0	0
g__norank_f__Hungateiclostridiaceae		0	0	0	0	0	0	0	0	0	0	0	0	0	0	0	0	0	0	0	0	0	0	0	0	0	0	0	0	0	0	0	0	0	0	0	0	0	0	0	0	0	0	0	0	0	0	0	0
g__norank_f__Hydrogenedensaceae		0	0	0	0	0	0	0	0	0	0	0	0	0	0	0	0	0	0	0	0	0	0	0	0	0	0	0	0	0	0	0	0	0	0	0	0	0	0	0	0	0	0	0	0	0	0	0	0
g__norank_f__Hydrogenophilaceae		33	0	0	0	0	0	0	0	0	0	0	0	0	0	0	0	0	0	0	0	0	0	0	0	8	0	0	0	0	0	0	0	0	0	0	0	0	0	0	0	0	0	0	11	0	0	0	0
g__norank_f__Hyphomonadaceae		0	0	0	0	0	0	0	0	0	0	0	0	0	0	0	0	0	0	0	0	0	0	0	0	0	0	0	0	0	0	0	0	0	0	0	0	0	0	0	0	0	0	0	0	0	0	0	0
g__norank_f__Ilumatobacteraceae		0	0	18	0	0	0	0	0	0	0	0	0	0	0	0	0	0	0	0	0	0	0	0	0	2	0	8	0	0	0	0	0	0	0	0	15	4	0	0	0	0	0	0	0	0	0	0	0
g__norank_f__Isosphaeraceae		0	0	0	0	0	0	0	0	0	0	0	0	0	0	0	0	0	0	2	0	0	0	0	0	0	0	0	4	0	0	0	0	0	0	0	0	0	0	0	0	3	0	0	0	0	2	0	0
g__norank_f__JG30-KF-AS9		0	0	13	0	0	0	0	0	0	0	0	0	0	0	0	0	0	0	0	0	0	0	0	0	0	0	0	0	0	0	0	0	0	0	0	0	0	0	0	0	0	0	0	0	0	0	0	0
g__norank_f__JG30-KF-CM45		3	0	26	15	11	30	84	0	4	37	0	230	5	26	0	9	71	61	57	12	113	46	19	0	0	13	49	60	0	21	27	9	127	0	36	248	55	7	17	155	9	44	0	20	4	93	39	52
g__norank_f__KD1-131		0	0	0	0	0	0	0	0	0	0	0	0	0	0	0	0	0	0	0	0	0	0	0	0	0	0	0	0	0	0	0	0	0	0	0	0	0	0	0	0	0	0	0	0	0	0	0	0
g__norank_f__KD3-93		0	0	0	0	0	0	0	0	0	0	0	0	0	0	0	0	0	0	0	0	0	0	0	0	0	0	0	0	0	0	0	0	0	0	0	0	0	0	0	0	0	0	0	0	0	0	0	0
g__norank_f__KF-JG30-B3		0	0	0	0	0	0	0	0	0	0	0	0	0	0	0	0	0	0	0	0	0	0	0	0	0	0	0	0	0	0	0	0	0	0	0	0	0	0	0	0	0	0	0	0	0	0	0	0
g__norank_f__Kineosporiaceae		0	0	0	0	0	0	0	0	0	0	0	0	0	0	0	0	0	0	0	0	0	0	2	0	0	0	0	0	0	0	0	0	0	0	0	0	0	0	0	0	0	0	0	0	0	0	0	0
g__norank_f__Ktedonobacteraceae		0	0	0	0	0	0	0	0	0	0	0	0	0	0	0	0	0	0	0	0	0	0	0	0	0	0	0	0	0	0	0	0	0	0	0	0	0	0	0	0	0	0	0	0	0	0	0	0
g__norank_f__LWQ8		0	0	7	0	0	0	0	0	0	0	0	0	0	0	0	0	0	0	2	0	0	2	0	0	0	0	4	0	0	0	0	0	0	0	0	13	0	0	0	0	2	0	0	0	0	0	34	0
g__norank_f__Lachnospiraceae		0	2	0	0	0	0	0	0	0	0	0	3	0	0	0	0	0	0	0	0	0	0	0	0	0	22	24	0	0	0	0	0	0	0	0	31	0	0	0	0	11	0	0	0	0	16	3	0
g__norank_f__Lentimicrobiaceae		0	0	6	0	0	0	0	0	0	0	0	0	0	0	0	0	0	0	0	0	0	0	0	0	0	0	0	0	0	0	0	0	3	0	0	0	0	0	0	0	0	0	0	0	0	0	0	0
g__norank_f__Leptotrichiaceae		0	0	0	0	0	0	0	0	0	0	0	0	0	0	0	0	0	0	0	0	0	0	0	0	0	0	0	0	0	0	0	0	0	0	0	0	0	0	0	0	0	0	0	0	0	0	0	0
g__norank_f__Limnochordaceae		0	0	0	0	0	0	0	0	0	0	0	0	0	0	0	0	0	0	0	0	0	0	0	0	0	0	0	0	0	0	0	0	0	0	0	0	0	0	0	0	0	0	0	0	0	0	0	0
g__norank_f__Longimicrobiaceae		0	0	0	0	0	0	0	0	10	0	0	0	3	0	0	0	0	0	4	0	0	0	0	4	0	0	4	4	0	0	0	3	0	0	0	0	10	3	0	0	0	0	0	0	0	0	0	0
g__norank_f__M2PB4-65_termite_group		0	0	0	0	0	5	0	0	5	0	0	0	4	5	2	0	0	26	3	3	0	0	0	0	0	4	6	13	0	15	3	0	3	0	0	3	14	0	0	0	18	0	0	0	0	0	15	12
g__norank_f__ML635J-40_aquatic_group		0	0	0	0	0	0	0	0	0	0	0	0	0	0	0	0	0	0	0	0	0	0	0	0	0	0	0	0	0	0	0	0	0	0	0	0	0	0	0	0	0	0	0	0	0	0	0	0
g__norank_f__MSBL8		0	0	0	0	0	0	0	0	0	0	0	0	0	0	0	0	0	0	0	0	0	0	0	0	0	0	0	0	0	0	0	0	0	0	0	0	0	0	0	0	0	0	0	0	0	0	0	0
g__norank_f__MWH-CFBk5		0	0	0	0	0	0	0	0	0	0	0	4	0	0	0	0	0	0	7	0	0	0	0	0	0	0	0	0	0	0	0	0	0	0	0	0	0	0	0	0	0	0	0	0	0	0	0	0
g__norank_f__MWH-UniP1_aquatic_group		0	0	0	0	0	0	0	0	0	0	0	0	0	0	0	0	0	0	0	0	0	0	0	0	0	0	0	0	0	0	0	0	0	0	0	0	0	0	0	0	0	0	0	6	0	0	0	0
g__norank_f__Magnetospirillaceae		0	0	0	0	0	0	0	0	0	0	0	0	0	0	0	0	0	0	0	0	0	0	0	0	0	0	0	0	0	0	0	0	0	0	0	0	0	0	0	0	0	0	0	0	0	0	0	0
g__norank_f__Marinifilaceae		0	0	0	0	0	0	0	0	5	0	0	0	0	0	0	0	0	0	0	0	0	0	0	0	0	0	0	0	0	0	0	0	0	0	0	0	5	0	0	0	0	0	0	0	0	0	12	3
g__norank_f__Marinilabiliaceae		0	0	0	0	0	0	0	0	2	0	0	3	0	0	0	0	0	2	4	0	6	0	0	0	0	0	0	6	0	0	0	0	0	0	0	2	0	0	0	0	8	0	0	0	0	0	0	0
g__norank_f__Methylacidiphilaceae		0	0	0	0	0	0	0	0	0	0	0	0	0	0	0	0	0	0	0	0	0	0	0	0	0	0	0	0	0	0	0	0	0	0	0	0	0	0	0	0	0	0	0	0	0	0	0	0
g__norank_f__Methyloligellaceae		9	0	0	0	0	0	0	0	0	0	0	0	0	0	0	0	0	0	0	0	0	0	0	0	0	0	0	0	0	0	0	0	0	0	0	2	0	0	0	0	0	0	0	0	0	0	0	0
g__norank_f__Methylophagaceae		0	0	0	0	0	0	0	0	0	0	0	0	0	0	0	0	0	0	0	0	0	0	0	0	0	0	0	0	0	0	0	0	0	0	0	0	0	0	0	0	0	0	0	0	0	0	0	0
g__norank_f__Methylopilaceae		0	0	0	0	0	0	0	0	0	0	0	0	0	0	0	0	0	0	0	0	0	0	0	0	0	0	0	0	0	0	0	0	0	0	0	0	0	0	0	0	0	0	0	0	0	0	0	0
g__norank_f__Micavibrionaceae		0	0	0	0	0	0	0	0	5	0	0	0	0	0	0	0	0	0	0	0	0	0	0	0	0	0	0	0	0	3	0	0	0	0	0	0	0	0	0	0	0	0	0	0	0	0	0	0
g__norank_f__Micromonosporaceae		0	0	0	0	0	0	0	0	0	0	0	0	0	0	0	0	0	0	0	0	0	0	0	0	0	0	0	0	0	0	0	0	0	0	0	0	0	0	0	0	0	0	0	0	0	0	0	0
g__norank_f__Micropepsaceae		0	0	10	0	0	0	0	0	0	0	0	0	0	0	0	0	0	0	0	0	0	0	0	0	0	0	0	0	0	0	0	0	0	0	0	0	0	0	0	0	0	0	0	0	0	0	0	0
g__norank_f__Microscillaceae		10	4	0	0	20	0	0	0	0	3	0	0	0	0	0	0	0	0	0	0	0	0	0	6	4	0	0	0	2	0	0	0	0	0	0	0	5	0	0	0	0	0	0	0	0	0	6	0
g__norank_f__Microtrichaceae		0	0	0	0	0	0	0	0	0	0	0	0	0	0	0	0	0	0	0	0	0	0	0	0	0	0	0	0	0	0	0	0	0	0	0	0	0	0	0	0	0	0	0	0	0	0	0	0
g__norank_f__Mitochondria		0	0	51	0	0	11	0	0	16	0	0	2	0	0	0	2	4	0	6	0	0	0	2	0	0	0	0	2	0	0	0	0	0	0	0	5	0	0	0	0	3	2	0	0	0	0	4	0
g__norank_f__Muribaculaceae		29	3	4	0	6	2	2	0	0	2	3	0	0	2	0	0	0	11	16	0	0	0	9	5	0	904	887	19	4	16	0	0	0	0	2	959	2	6	0	0	8	5	0	0	0	346	61	3
g__norank_f__Mycoplasmataceae		0	0	31	0	0	0	0	0	0	3	0	0	0	0	0	0	0	0	0	0	0	0	0	0	0	0	0	0	0	7	0	0	0	0	0	0	0	0	0	0	0	0	0	0	0	0	0	0
g__norank_f__Myxococcaceae		0	0	0	0	0	0	0	0	0	0	0	0	0	0	0	0	0	0	0	0	0	0	0	0	0	0	0	0	0	0	0	0	0	0	0	0	4	0	0	0	0	0	0	0	0	0	0	0
g__norank_f__NS11-12_marine_group		0	0	6	0	0	0	0	0	0	0	0	0	0	0	0	0	0	0	0	0	0	0	0	3	0	0	0	0	0	0	0	0	0	0	0	0	0	0	0	0	2	0	0	3	2	0	0	0
g__norank_f__NS9_marine_group		0	0	0	0	0	0	0	0	0	0	0	0	0	0	0	0	0	0	0	0	0	0	0	0	0	0	0	0	0	0	0	0	0	0	0	3	0	0	0	0	0	3	0	0	0	0	0	0
g__norank_f__Neisseriaceae		0	0	0	0	0	0	0	0	0	0	0	0	0	0	0	0	0	0	0	0	0	0	0	0	0	0	0	0	0	0	0	0	0	0	0	0	0	0	0	0	0	0	0	3	0	0	0	0
g__norank_f__Nitriliruptoraceae		0	0	0	0	0	0	0	0	0	0	0	0	0	0	0	0	0	0	0	0	0	0	0	0	0	0	0	0	0	0	0	0	0	0	0	0	0	0	0	0	0	0	0	0	0	0	0	0
g__norank_f__Nitrosomonadaceae		0	0	0	0	0	0	0	0	0	0	0	0	0	0	0	0	0	0	0	0	0	0	0	0	0	0	0	0	0	0	0	0	0	0	0	0	0	0	0	0	0	0	0	0	0	0	0	0
g__norank_f__Nocardiopsaceae		0	0	0	0	0	0	0	0	0	0	0	0	0	0	0	0	0	0	0	0	0	0	0	0	0	0	0	0	0	0	0	0	0	0	0	0	0	0	0	0	0	0	0	0	0	0	0	0
g__norank_f__Obscuribacteraceae		0	0	0	0	0	0	0	0	0	0	0	0	0	0	0	0	0	0	6	0	0	0	0	0	0	0	0	0	0	8	0	0	0	0	0	0	0	0	5	0	3	0	0	0	0	0	0	0
g__norank_f__Oscillospiraceae		0	0	0	0	8	0	0	0	4	4	0	5	0	3	0	0	0	6	0	10	0	0	4	0	0	0	8	0	0	3	0	0	0	0	0	9	0	0	0	0	2	0	0	0	0	0	41	0
g__norank_f__P13-46		0	0	0	0	0	0	0	0	0	0	0	0	0	0	0	0	0	0	0	0	0	0	0	6	0	0	0	0	0	0	0	0	0	0	0	0	0	0	0	0	0	0	0	0	0	0	0	0
g__norank_f__PHOS-HE36		0	0	0	0	0	0	0	0	0	0	0	0	0	0	0	0	0	0	0	0	0	0	0	0	0	0	0	0	0	0	0	0	0	0	0	0	0	0	0	0	0	0	0	0	0	0	0	0
g__norank_f__PRD18C08		0	0	0	0	0	0	0	0	0	0	0	0	0	0	0	0	0	0	0	0	0	0	0	0	0	0	0	0	0	0	0	0	0	0	0	0	0	0	0	0	0	0	0	0	0	0	0	0
g__norank_f__Paludibacteraceae		0	0	0	0	0	7	0	0	0	0	0	0	0	0	0	0	0	0	3	0	0	0	0	0	0	0	0	5	0	0	0	0	0	0	0	4	0	0	0	0	3	0	0	0	0	0	0	0
g__norank_f__Paracaedibacteraceae		0	0	0	0	0	0	0	0	0	0	0	0	0	0	0	0	0	0	0	0	0	0	2	0	0	0	0	0	0	0	0	0	0	0	0	2	0	0	0	0	0	0	0	0	0	0	0	0
g__norank_f__Pasteurellaceae		0	0	0	0	0	0	0	0	0	33	19	0	0	173	0	0	0	133	0	0	11	0	99	0	0	62	0	0	0	66	0	0	0	0	21	0	0	13	0	0	0	0	0	0	0	0	0	17
g__norank_f__PeH15		0	0	0	0	0	3	0	0	0	0	0	0	0	0	0	0	0	0	0	0	0	0	0	0	0	4	0	0	0	3	0	0	0	0	0	0	0	0	0	0	2	0	0	0	0	0	4	0
g__norank_f__Pedosphaeraceae		0	0	0	0	0	0	0	0	0	0	0	0	0	0	0	0	0	0	0	0	0	0	0	0	0	0	0	0	0	0	0	0	0	0	0	0	0	0	0	0	0	0	0	0	0	0	0	0
g__norank_f__Peptococcaceae		0	0	0	0	8	49	3	0	24	22	3	4	3	30	8	0	0	24	30	7	0	3	11	0	0	15	32	20	0	16	20	0	6	0	0	46	16	2	0	0	12	0	0	0	0	15	80	40
g__norank_f__Peptostreptococcaceae		0	0	0	0	0	0	0	0	0	4	0	0	0	0	0	0	0	0	0	0	0	0	0	0	0	0	0	0	0	0	0	0	0	0	0	0	0	0	0	0	0	0	0	0	0	0	0	0
g__norank_f__Phycisphaeraceae		0	0	0	0	0	0	0	0	0	0	0	0	0	0	0	0	0	0	0	0	0	0	0	0	0	0	0	0	0	0	0	0	0	0	0	0	0	0	0	0	0	0	0	0	0	0	0	0
g__norank_f__Pleomorphomonadaceae		0	0	0	0	0	0	0	0	0	0	0	0	0	0	0	0	0	0	0	0	0	0	0	0	0	0	0	0	0	0	0	0	0	0	0	0	0	0	0	0	0	0	0	0	0	0	0	0
g__norank_f__Polyangiaceae		0	0	0	0	0	0	0	0	0	0	0	0	0	0	0	0	0	0	0	0	0	0	0	0	0	0	0	0	0	0	0	0	0	0	0	0	0	0	0	0	0	0	0	0	0	0	0	0
g__norank_f__Prevotellaceae		0	0	0	0	0	0	0	0	0	0	0	0	0	0	0	0	0	0	0	0	0	0	0	0	0	0	0	0	0	0	0	0	0	0	0	0	0	0	0	0	0	0	0	0	0	0	0	0
g__norank_f__Prolixibacteraceae		0	0	0	0	0	0	0	0	0	0	0	0	0	0	0	0	0	0	0	0	0	0	0	0	0	0	0	2	0	0	0	0	0	0	0	0	0	0	0	0	0	0	0	0	0	0	0	0
g__norank_f__Propionibacteriaceae		0	0	0	0	0	0	0	0	0	0	0	0	0	0	0	0	0	0	0	0	0	0	0	0	0	0	0	0	0	0	0	0	0	0	0	0	0	0	0	0	0	0	0	0	0	0	4	0
g__norank_f__Puniceicoccaceae		0	0	0	0	0	0	0	0	0	0	0	0	0	0	0	0	0	0	0	0	0	0	0	0	0	0	0	0	0	0	0	0	0	0	0	0	0	0	0	0	0	0	0	0	0	0	0	0
g__norank_f__Reyranellaceae		0	0	0	0	0	0	0	0	0	0	0	0	0	0	0	0	0	0	0	0	0	0	0	0	0	3	0	0	0	0	0	0	0	0	0	0	0	0	0	0	0	0	0	0	0	0	0	3
g__norank_f__Rhizobiaceae		0	0	0	0	0	0	0	0	0	0	0	0	0	0	0	0	0	0	0	0	0	0	0	0	0	0	0	0	0	0	0	0	0	0	0	0	0	0	0	0	0	0	0	0	0	0	0	0
g__norank_f__Rhizobiales_Incertae_Sedis		6	0	44	0	5	0	0	0	0	7	0	0	0	0	0	0	0	0	0	0	0	2	0	0	0	0	0	0	0	0	0	0	0	0	0	2	0	0	0	0	0	0	0	0	0	0	0	0
g__norank_f__Rhodanobacteraceae		0	0	0	0	0	0	0	0	0	0	0	0	0	0	0	0	0	0	0	0	0	0	0	0	0	0	0	0	0	0	0	0	0	0	0	0	0	0	0	0	0	0	0	0	0	0	0	0
g__norank_f__Rhodobacteraceae		0	0	0	0	0	0	0	0	0	0	0	0	0	0	0	0	0	0	0	0	0	0	0	0	0	0	0	0	0	0	0	0	0	0	0	0	0	0	0	0	0	0	0	0	0	0	0	0
g__norank_f__Rhodocyclaceae		0	0	0	0	0	0	0	0	0	0	0	0	0	0	0	0	0	0	0	0	0	0	0	0	0	0	0	0	0	0	0	0	0	0	0	0	0	0	0	0	0	0	0	0	0	0	0	0
g__norank_f__Rhodospirillaceae		0	0	0	0	0	0	0	0	0	0	0	0	0	0	0	0	0	0	0	0	0	0	0	0	0	0	0	0	0	0	0	0	0	0	0	0	0	0	0	0	0	0	0	0	0	0	0	0
g__norank_f__Rhodothermaceae		0	0	0	0	0	0	0	0	0	0	0	0	0	0	2	0	0	0	0	0	0	0	0	3	0	0	0	0	0	0	0	0	0	0	0	0	0	0	0	0	0	0	0	0	0	0	0	0
g__norank_f__Rickettsiaceae		0	0	0	0	0	0	0	0	0	0	0	0	0	2	0	0	0	0	0	0	0	0	0	0	0	0	0	0	0	0	0	0	0	0	0	0	0	0	0	0	0	0	0	0	0	0	0	0
g__norank_f__Rikenellaceae		0	0	0	0	0	0	0	0	0	0	0	0	0	0	0	0	0	0	0	0	0	0	0	0	0	0	0	0	0	0	0	0	0	0	0	0	0	0	0	0	0	0	0	0	0	0	0	0
g__norank_f__Roseiflexaceae		0	4	4	0	0	3	0	0	0	7	0	0	0	0	0	0	0	0	0	0	0	0	0	0	0	0	0	0	0	0	0	0	0	0	0	0	0	0	0	0	0	0	0	0	0	0	0	0
g__norank_f__Ruminococcaceae		0	0	13	0	2	16	0	19	25	2	0	0	8	7	0	0	0	45	28	5	8	0	24	0	0	22	29	14	2	60	12	0	2	3	0	46	4	9	0	5	47	15	0	7	0	35	87	24
g__norank_f__SB-5		0	0	0	0	0	0	0	0	0	0	0	0	0	0	0	0	0	0	0	0	0	0	0	0	0	2	0	0	0	0	0	0	0	0	0	0	0	0	0	0	0	0	0	0	0	0	0	0
g__norank_f__SC-I-84		0	0	44	0	0	0	0	0	0	10	0	0	0	0	0	0	0	0	0	0	0	0	0	0	0	0	0	0	0	0	0	0	0	0	0	0	5	0	0	0	0	0	0	0	0	0	7	0
g__norank_f__SG8-4		0	0	0	0	0	0	0	0	0	0	0	0	0	0	0	0	0	0	0	0	0	0	0	0	0	0	0	0	0	0	0	0	0	0	0	0	0	0	0	0	0	0	0	0	0	0	0	0
g__norank_f__SM2D12		0	0	0	0	0	0	0	0	0	0	0	0	0	0	0	0	0	0	0	0	0	0	0	0	0	0	0	0	0	4	0	0	0	0	0	0	0	0	0	0	0	0	0	0	0	2	0	0
g__norank_f__SR-FBR-L83		0	0	0	0	0	0	0	0	0	0	0	0	0	0	0	0	0	0	0	0	0	0	0	0	0	0	0	0	0	0	0	0	0	0	0	0	0	0	0	0	0	0	0	0	0	0	0	0
g__norank_f__ST-12K33		0	0	0	0	0	0	0	0	0	0	0	0	0	0	0	0	0	0	0	0	0	0	0	0	0	0	2	0	0	0	0	0	0	0	0	4	0	0	0	0	0	0	0	0	0	0	0	0
g__norank_f__Saccharimonadaceae		0	0	0	0	0	0	0	0	0	0	0	0	0	0	0	0	0	0	0	0	0	0	0	0	3	0	0	0	0	0	0	0	0	0	0	0	0	0	0	0	2	0	0	0	0	0	0	0
g__norank_f__Sandaracinaceae		0	0	15	0	0	0	0	0	0	3	0	0	0	0	0	0	0	0	4	0	0	0	0	0	0	0	0	0	0	0	3	0	0	0	0	0	0	0	0	0	0	0	0	0	0	0	0	0
g__norank_f__Saprospiraceae		0	0	3	0	0	5	0	0	0	8	0	0	0	0	0	0	0	0	0	0	0	0	0	0	0	0	0	0	0	2	0	0	0	0	2	9	2	0	0	0	3	0	0	0	0	0	0	0
g__norank_f__Sedimenticolaceae		0	0	0	0	0	0	0	0	0	0	0	0	0	0	0	0	0	0	0	0	0	0	0	0	0	0	0	0	0	0	0	0	0	0	0	0	0	0	0	0	0	0	0	0	0	0	0	0
g__norank_f__Selenomonadaceae		0	0	0	0	0	0	0	0	0	0	0	0	0	0	0	0	0	0	0	0	0	0	0	0	0	0	0	0	0	0	0	0	0	0	0	0	0	0	0	0	0	0	0	0	0	0	0	0
g__norank_f__Silvanigrellaceae		0	0	0	0	0	0	0	0	0	0	0	0	0	0	0	0	0	0	0	0	0	0	0	0	0	0	0	0	0	0	0	0	0	0	0	0	0	0	0	0	0	0	0	0	0	0	0	0
g__norank_f__Simkaniaceae		0	0	0	0	4	0	0	0	0	0	0	0	0	0	0	0	0	0	0	0	0	0	0	0	0	0	0	0	0	0	0	0	0	0	0	0	0	0	0	0	0	0	0	0	0	0	0	0
g__norank_f__Sneathiellaceae		0	0	0	0	0	0	0	0	0	0	0	0	0	0	0	0	0	0	0	0	0	0	0	0	0	0	0	0	0	0	0	0	0	0	0	0	0	0	0	0	0	0	0	0	0	0	0	0
g__norank_f__Solimonadaceae		0	0	0	0	0	0	0	0	0	0	0	0	0	0	0	0	0	0	0	0	0	0	0	0	0	0	0	0	0	0	0	3	0	0	0	0	0	0	0	0	0	0	0	0	0	0	8	0
g__norank_f__Solirubrobacteraceae		0	0	2	0	0	2	0	0	0	0	0	5	0	0	0	0	0	0	44	0	0	0	2	0	0	0	2	0	0	2	0	0	0	0	0	0	3	0	0	2	14	0	0	0	0	0	0	0
g__norank_f__Sphingobacteriaceae		0	0	0	0	0	2	0	0	0	0	0	17	0	0	0	2	0	0	8	0	10	0	0	0	0	0	0	0	0	0	0	0	34	0	0	2	0	0	0	0	0	0	0	5	0	0	0	0
g__norank_f__Sphingomonadaceae		0	0	0	0	0	0	0	0	0	0	0	0	0	0	0	0	0	0	0	0	0	0	0	0	0	0	0	0	0	0	0	0	0	0	0	0	3	0	0	0	0	0	0	0	0	0	0	0
g__norank_f__Spirochaetaceae		0	0	0	0	0	0	0	0	0	0	0	0	0	0	0	0	0	0	0	0	0	0	0	0	0	0	0	0	0	0	0	0	0	0	0	0	0	0	0	0	0	0	0	0	0	0	0	0
g__norank_f__Spirosomaceae		0	0	0	0	0	0	0	0	0	0	0	0	0	0	0	0	0	0	4	0	0	0	0	5	0	0	0	0	0	0	0	0	0	0	0	0	0	0	0	0	0	0	0	0	0	0	0	0
g__norank_f__Sporichthyaceae		0	0	0	0	0	0	0	0	0	0	0	0	0	0	0	0	0	0	0	0	0	0	0	0	0	0	0	0	0	0	0	0	0	0	0	0	0	0	0	0	0	0	0	0	0	0	0	5
g__norank_f__Sporomusaceae		0	0	5	0	0	0	0	0	0	0	0	0	0	0	0	0	0	0	0	0	0	0	0	0	0	0	0	0	0	0	0	0	0	0	0	0	0	0	0	0	0	0	0	0	0	0	0	0
g__norank_f__Stappiaceae		0	0	0	0	0	0	0	0	0	0	0	0	0	0	0	0	0	0	0	0	0	0	0	0	0	0	0	0	0	0	0	0	0	0	0	0	0	0	0	0	0	0	0	0	0	0	0	0
g__norank_f__Steroidobacteraceae		13	0	27	2	0	0	0	0	0	7	0	0	0	0	0	4	3	0	0	0	0	0	0	0	0	0	5	0	0	0	0	0	3	0	0	0	0	0	0	4	7	3	0	0	0	0	0	0
g__norank_f__Succinivibrionaceae		0	0	0	0	0	0	0	0	0	0	0	0	0	0	0	0	0	0	0	0	0	0	0	0	0	0	0	0	0	0	0	0	0	0	0	0	0	0	0	0	0	0	0	0	0	0	0	0
g__norank_f__Sutterellaceae		0	0	31	0	0	0	0	0	0	13	0	0	0	0	0	0	0	0	0	0	0	0	0	0	0	0	0	0	3	0	0	0	0	0	0	10	0	0	0	0	0	0	0	0	0	0	0	0
g__norank_f__Synergistaceae		0	0	0	0	0	0	0	0	0	0	0	0	0	0	0	0	0	0	0	0	0	0	0	0	0	0	0	0	0	0	0	0	0	0	0	0	2	0	0	0	0	0	0	0	0	0	0	0
g__norank_f__T34		0	0	3	0	0	0	0	0	0	0	0	0	2	0	0	0	0	0	0	0	0	0	0	0	0	0	0	0	0	0	0	0	0	0	0	0	0	0	0	0	0	0	0	0	0	0	0	0
g__norank_f__TRA3-20		0	2	8	0	0	0	0	0	0	0	0	0	0	0	0	0	0	0	0	0	0	0	0	3	0	2	0	0	0	0	4	0	0	0	0	4	4	0	0	0	3	0	0	0	0	0	0	0
g__norank_f__Thermoactinomycetaceae		0	0	0	0	0	0	0	0	0	0	0	0	0	0	0	0	0	0	6	0	0	0	0	0	0	0	0	0	0	0	0	0	0	0	0	0	0	0	0	0	0	0	0	0	0	0	0	0
g__norank_f__Thiotrichaceae		0	0	0	0	0	0	0	0	0	0	0	0	0	0	0	0	0	0	0	0	0	0	0	0	0	0	0	0	0	0	0	0	0	0	0	0	0	0	0	0	0	0	0	0	0	0	0	0
g__norank_f__UBA12409		0	0	0	0	0	0	0	0	0	0	0	0	0	0	2	0	0	0	0	0	0	0	0	0	0	0	0	0	0	0	0	0	0	0	0	0	0	0	0	0	0	0	0	0	0	0	0	0
g__norank_f__UCG-010		0	0	6	0	16	55	0	0	42	41	4	7	6	39	2	0	0	110	70	8	6	0	14	0	0	104	4	115	0	145	51	0	5	0	0	57	62	19	0	2	234	39	0	4	0	9	207	59
g__norank_f__UCG-011		0	0	0	0	0	0	0	0	0	4	0	0	0	0	0	0	0	0	0	0	0	0	0	0	0	0	0	0	0	0	0	0	0	0	0	0	0	0	0	0	0	0	0	0	0	0	0	0
g__norank_f__Veillonellaceae		0	0	0	0	0	0	0	0	0	0	0	0	0	0	0	0	0	0	0	0	0	0	0	0	0	0	0	0	0	0	0	0	0	0	0	0	0	0	0	0	0	0	0	0	0	0	0	0
g__norank_f__Vermiphilaceae		0	0	0	0	0	0	0	0	0	0	0	0	0	0	0	0	0	0	0	0	0	0	0	0	0	0	0	0	2	0	0	0	0	0	0	0	0	0	0	0	0	0	0	0	0	0	0	0
g__norank_f__Verrucomicrobiaceae		0	0	0	0	0	0	0	0	0	9	0	0	0	0	0	0	0	0	0	0	0	0	0	0	0	0	0	0	0	0	0	0	0	0	0	0	2	0	0	0	0	0	0	0	0	0	0	0
g__norank_f__Vicinamibacteraceae		0	0	20	0	0	0	0	0	6	4	0	0	0	0	6	0	0	9	0	0	0	0	0	0	0	0	0	0	0	8	0	0	0	0	0	2	18	4	0	0	3	0	0	0	0	16	10	0
g__norank_f__Victivallaceae		0	0	0	0	0	0	0	0	0	0	0	0	0	0	0	0	0	2	7	0	0	0	0	0	0	0	0	0	0	7	0	0	0	0	0	2	0	0	0	0	16	0	0	0	0	0	0	0
g__norank_f__W27		0	0	0	0	0	0	0	0	0	0	0	0	0	0	0	0	0	0	0	0	0	0	0	0	0	0	0	0	0	0	0	0	0	0	0	0	0	0	0	0	0	0	0	0	0	0	0	0
g__norank_f__WX65		0	0	0	0	0	0	0	0	0	0	0	0	0	0	0	0	0	0	0	0	0	0	0	0	0	0	0	0	0	0	0	0	0	0	0	0	0	0	0	0	0	0	0	0	0	0	0	0
g__norank_f__Weeksellaceae		0	0	0	0	0	0	0	0	0	0	5	0	0	0	0	0	0	0	7	0	12	0	0	0	2	2	0	3	0	0	0	0	4	0	0	0	0	0	0	0	0	49	0	0	0	0	7	0
g__norank_f__Xanthobacteraceae		4	0	0	0	0	0	0	0	2	3	0	0	0	0	0	0	0	0	0	0	0	0	0	0	0	0	0	0	0	0	0	0	0	0	0	10	0	0	0	0	0	0	0	0	0	0	0	0
g__norank_f__Xanthomonadaceae		0	0	19	22	17	8	16	0	0	0	3	83	0	12	0	6	20	7	9	2	62	12	17	0	3	21	8	7	0	0	7	2	60	0	15	12	10	9	0	26	5	0	0	16	0	4	468	12
g__norank_f__Z4MB62		0	0	0	0	0	0	0	0	0	3	0	0	0	0	0	0	0	0	0	0	0	0	0	0	0	0	0	0	0	0	0	0	0	0	0	0	0	0	0	0	0	0	0	0	0	0	0	0
g__norank_f__cvE6		0	0	0	0	0	0	0	0	0	0	0	0	0	0	0	0	0	0	0	0	0	0	0	0	0	0	0	0	0	0	0	0	0	0	0	0	0	0	0	0	0	0	0	0	0	0	0	0
g__norank_f__env.OPS_17		4	0	0	4	0	0	0	0	0	0	0	0	0	0	5	0	0	0	0	2	0	0	0	0	0	0	0	0	0	0	0	0	0	2	0	0	0	0	0	0	12	0	0	0	0	0	5	0
g__norank_f__gir-aah93h0		0	0	0	0	0	0	0	0	0	0	0	0	0	0	0	0	0	0	0	0	0	0	0	0	0	0	0	0	0	0	0	0	0	0	0	0	0	0	0	0	0	0	0	0	0	0	0	0
g__norank_f__norank_o__0319-6G20		0	0	9	0	0	0	0	0	0	9	0	0	0	0	0	0	0	7	0	0	0	0	0	0	0	0	0	0	0	5	0	0	0	0	0	6	0	0	0	0	0	0	0	5	0	0	0	0
g__norank_f__norank_o__0319-7L14		0	0	0	0	0	0	0	0	0	0	0	0	0	0	0	0	0	0	0	0	0	0	0	0	0	0	0	0	0	0	0	0	0	0	0	0	2	0	0	0	0	0	0	0	0	0	0	0
g__norank_f__norank_o__1-20		0	0	0	0	0	0	0	0	0	0	0	0	0	0	0	0	0	0	0	0	0	0	0	0	0	0	0	0	0	0	0	0	0	0	0	0	0	0	0	0	0	0	0	0	0	0	0	0
g__norank_f__norank_o__1013-28-CG33		0	0	0	0	0	0	0	0	0	0	0	0	0	0	0	0	0	0	0	0	0	0	0	0	0	0	0	0	0	0	0	0	0	0	0	0	0	0	0	0	0	0	0	15	0	0	0	0
g__norank_f__norank_o__11-24		0	0	0	0	0	0	0	0	0	0	0	0	0	0	0	0	0	0	0	0	0	0	0	0	0	0	2	0	0	0	0	0	0	0	0	0	0	0	0	0	5	0	0	0	0	0	0	0
g__norank_f__norank_o__211ds20		0	0	0	0	0	0	0	0	0	0	0	0	0	0	0	0	0	0	4	0	0	0	2	0	0	0	0	0	0	0	0	0	0	0	0	0	2	0	0	0	0	0	0	0	0	0	0	0
g__norank_f__norank_o__661239		0	0	0	0	0	0	0	0	0	0	0	0	0	0	0	0	0	0	0	0	0	0	0	0	0	0	0	0	0	0	0	0	0	0	0	0	0	0	0	0	0	0	0	0	0	0	0	0
g__norank_f__norank_o__ADurb.Bin180		0	0	0	0	0	0	0	0	0	0	0	0	0	0	0	0	0	0	0	0	0	0	0	0	0	0	0	0	0	0	0	0	0	0	0	0	0	0	0	0	0	0	0	0	0	0	0	0
g__norank_f__norank_o__AKIW659		0	0	0	0	0	0	0	0	0	0	0	0	0	0	0	0	0	0	0	0	0	0	0	0	0	0	0	0	0	0	0	0	0	0	0	0	0	0	0	0	0	0	0	0	0	0	0	0
g__norank_f__norank_o__AT-s2-59		0	0	0	0	0	0	0	0	0	0	0	0	0	0	0	0	0	0	0	0	0	0	0	0	0	0	0	0	0	0	0	0	0	0	0	0	0	0	0	0	0	0	0	0	0	0	0	0
g__norank_f__norank_o__Absconditabacteriales_SR1		0	0	0	0	0	0	2	0	0	0	0	0	0	0	0	0	0	0	0	0	0	0	0	0	0	0	0	0	0	14	0	0	0	0	0	0	0	5	0	0	9	0	0	0	0	0	0	10
g__norank_f__norank_o__Acidobacteriales		0	0	4	0	0	0	0	0	0	0	0	0	0	0	0	0	0	0	0	0	0	0	0	0	0	0	0	0	0	0	0	0	0	0	0	0	0	0	2	0	0	0	0	0	0	0	0	0
g__norank_f__norank_o__Actinomarinales		0	0	0	0	0	0	0	0	0	0	0	0	0	0	0	0	0	0	0	0	0	0	0	0	0	0	2	0	0	0	0	0	0	0	0	0	2	0	0	0	0	0	0	0	0	0	0	0
g__norank_f__norank_o__Aeromonadales		0	0	0	0	0	0	0	0	0	0	0	0	0	0	0	0	0	0	0	0	0	0	0	0	0	0	0	0	0	0	0	0	0	0	0	0	0	0	0	0	0	0	0	0	0	0	0	0
g__norank_f__norank_o__Aminicenantales		0	0	0	17	0	0	8	0	0	2	0	0	0	0	0	14	6	0	0	0	0	31	0	0	0	0	0	0	3	0	0	22	15	23	5	0	0	0	11	18	0	6	0	0	0	0	0	0
g__norank_f__norank_o__Ardenticatenales		0	0	0	0	0	0	0	0	0	0	0	0	0	0	0	0	0	0	0	0	0	0	0	0	0	2	0	0	0	2	0	0	0	0	0	0	0	0	0	0	0	0	0	0	0	3	0	0
g__norank_f__norank_o__Armatimonadales		0	0	0	0	0	0	0	0	2	0	0	0	0	0	0	0	0	0	0	0	0	0	0	0	0	0	0	0	0	0	0	0	0	0	0	0	0	0	0	0	0	2	0	0	0	0	0	0
g__norank_f__norank_o__Azospirillales		0	0	0	0	0	0	0	0	0	0	0	0	0	0	0	0	0	5	0	0	0	0	0	0	0	0	0	0	0	0	0	0	0	0	0	0	3	0	0	0	0	0	0	0	0	0	0	0
g__norank_f__norank_o__B12-WMSP1		0	0	0	0	0	0	0	0	0	0	0	0	0	0	0	0	0	0	0	0	0	0	0	0	0	0	0	0	0	0	0	0	0	0	0	0	0	0	0	0	0	0	0	0	0	0	0	0
g__norank_f__norank_o__B2M28		0	0	0	0	0	0	0	0	0	0	0	0	0	0	0	0	0	0	0	0	0	0	0	0	0	0	0	0	0	0	0	0	0	0	0	0	0	0	0	0	0	0	0	0	0	0	0	0
g__norank_f__norank_o__Babeliales		0	0	0	0	10	0	0	0	0	0	0	0	0	0	0	0	0	0	0	0	0	6	0	0	0	0	0	0	0	0	0	0	0	0	0	0	0	0	0	0	0	0	0	0	0	0	0	0
g__norank_f__norank_o__Bacteroidales		0	0	0	0	3	13	0	0	14	0	2	0	0	4	0	0	0	16	25	4	0	0	0	0	0	14	0	40	0	11	0	0	0	0	0	8	0	0	0	4	25	9	0	0	0	0	27	14
g__norank_f__norank_o__Bacteroidetes_VC2.1_Bac22		0	0	0	0	0	0	0	0	0	8	0	0	0	0	0	0	0	0	0	0	0	0	0	0	0	0	0	0	0	0	0	0	0	0	0	0	0	0	0	0	0	0	0	0	0	0	0	0
g__norank_f__norank_o__Blfdi19		0	0	0	0	0	0	0	0	0	0	0	0	0	0	0	0	0	0	0	3	0	0	0	0	0	0	0	0	2	0	0	0	0	0	0	0	0	0	0	0	0	0	0	0	0	0	0	0
g__norank_f__norank_o__Bradymonadales		0	0	0	0	10	0	0	0	0	0	0	0	0	0	0	0	0	0	0	0	0	0	0	0	0	0	0	0	0	0	3	0	0	0	0	4	0	0	0	0	3	0	0	0	0	0	0	0
g__norank_f__norank_o__Burkholderiales		0	0	0	0	0	0	0	0	0	0	0	0	0	0	0	0	0	0	0	0	0	0	0	0	0	0	0	0	0	0	0	0	0	0	0	0	0	0	0	0	0	0	0	0	0	0	0	0
g__norank_f__norank_o__C0119		0	0	0	0	0	0	0	0	0	0	0	0	0	0	0	0	0	0	0	0	0	0	0	0	0	0	0	0	0	0	0	0	0	0	0	0	0	0	0	0	9	0	0	0	0	0	0	0
g__norank_f__norank_o__C10-SB1A		0	0	0	0	0	0	0	0	0	0	0	0	0	0	0	0	0	0	0	0	0	0	0	0	0	0	0	0	0	0	2	0	0	0	0	0	0	0	0	0	0	0	0	0	0	0	0	0
g__norank_f__norank_o__CCD24		0	0	0	0	0	0	0	0	0	0	0	0	0	0	0	0	0	0	0	0	0	0	0	0	0	2	0	0	0	0	0	0	0	0	0	0	0	0	0	0	0	0	0	0	0	0	0	0
g__norank_f__norank_o__CCM19a		0	0	0	0	0	0	0	0	0	0	0	0	0	0	0	0	0	0	0	0	0	0	0	0	0	0	0	0	0	0	0	0	0	0	0	3	0	0	0	0	0	0	0	0	0	0	0	0
g__norank_f__norank_o__Candidatus_Adlerbacteria		0	0	0	0	0	0	0	0	0	0	0	0	0	0	0	0	0	0	0	0	0	0	0	0	0	0	0	0	0	0	0	0	0	0	0	0	0	0	0	0	0	0	0	0	0	0	0	0
g__norank_f__norank_o__Candidatus_Campbellbacteria		0	0	0	0	0	0	0	0	0	0	0	0	0	0	0	0	0	0	0	0	0	0	0	0	0	0	0	0	0	0	0	0	0	0	0	0	0	0	0	0	0	0	0	0	0	2	0	0
g__norank_f__norank_o__Candidatus_Collierbacteria		0	0	0	0	0	0	0	0	0	0	0	0	0	0	0	0	0	0	0	0	0	0	0	0	0	0	0	0	0	0	0	0	0	0	0	0	0	0	0	0	0	0	0	0	0	0	0	0
g__norank_f__norank_o__Candidatus_Falkowbacteria		0	0	0	0	0	0	0	0	0	0	0	0	0	0	0	0	0	0	0	0	0	0	0	0	0	0	0	0	0	0	0	0	0	0	0	0	0	0	0	0	0	0	0	0	0	0	0	0
g__norank_f__norank_o__Candidatus_Kaiserbacteria		0	0	0	0	0	0	0	0	0	0	0	0	0	0	0	0	0	0	0	2	0	0	0	0	2	0	0	0	3	0	0	0	0	0	0	0	0	0	0	0	0	0	0	0	0	0	3	0
g__norank_f__norank_o__Candidatus_Kerfeldbacteria		0	0	0	0	0	0	0	0	0	0	0	0	0	0	0	0	0	0	0	0	0	0	0	0	0	0	0	0	0	0	0	0	0	0	0	0	0	0	0	0	0	0	0	0	0	0	0	0
g__norank_f__norank_o__Candidatus_Moranbacteria		0	0	0	0	0	0	0	0	0	0	0	0	0	0	0	0	0	0	0	0	0	0	0	0	0	0	0	0	0	0	0	0	0	0	0	0	0	0	0	0	0	0	0	0	0	0	0	0
g__norank_f__norank_o__Candidatus_Pacebacteria		0	0	0	0	0	0	0	0	0	0	0	0	0	0	0	0	0	0	0	0	0	0	0	0	0	0	0	0	0	0	0	0	0	0	0	0	0	0	0	0	0	0	0	0	0	0	0	0
g__norank_f__norank_o__Candidatus_Peregrinibacteria		0	0	0	0	0	0	0	0	0	0	0	0	0	0	0	0	0	0	0	0	0	0	0	0	0	0	0	0	0	0	0	0	0	0	0	0	0	0	0	0	0	0	0	0	0	0	0	0
g__norank_f__norank_o__Candidatus_Peribacteria		0	0	0	0	0	0	0	0	0	0	0	0	0	0	0	0	0	0	0	0	0	0	0	0	0	0	0	0	0	0	0	0	0	0	0	0	0	0	0	0	0	0	0	0	0	0	0	0
g__norank_f__norank_o__Candidatus_Woesebacteria		0	0	0	0	0	0	0	0	0	0	0	0	0	0	0	0	0	0	0	0	0	0	0	0	0	0	0	0	0	0	0	0	0	0	0	0	0	0	0	0	0	0	0	0	0	0	0	0
g__norank_f__norank_o__Candidatus_Yanofskybacteria		0	0	0	0	0	0	0	0	0	0	0	0	0	0	0	0	0	0	0	0	0	0	0	0	0	0	0	0	0	0	0	0	0	0	0	0	0	0	0	0	0	0	0	0	0	0	0	0
g__norank_f__norank_o__Chitinophagales		0	0	0	0	0	0	0	0	0	0	0	0	0	0	0	0	0	9	0	0	0	0	0	0	0	0	3	0	0	0	0	0	0	0	3	0	4	0	0	0	3	0	0	0	3	5	50	3
g__norank_f__norank_o__Chloroplast		6	24	176	5	397	45	0	8	58	41	24	6	3	68	3	7	12	62	115	38	4	29	71	8	10	6	99	58	3	113	72	18	0	143	19	114	78	10	5	10	169	13	0	48	93	39	51	105
g__norank_f__norank_o__Chthonomonadales		0	0	8	0	0	0	0	0	0	0	0	0	0	0	0	0	0	0	0	0	0	0	0	0	0	0	0	0	0	0	0	0	0	0	0	0	0	0	0	0	0	0	0	0	0	0	0	0
g__norank_f__norank_o__Clostridia_UCG-014		0	0	19	0	52	322	0	0	76	77	11	9	28	49	6	0	0	62	66	31	7	0	71	0	11	36	148	72	0	97	85	0	7	0	0	58	46	21	0	9	95	46	0	6	7	37	457	104
g__norank_f__norank_o__Clostridia_vadinBB60_group		0	0	0	0	2	5	0	0	0	10	0	0	0	0	0	0	2	17	5	5	2	0	0	0	0	2	12	17	0	29	10	0	0	0	0	10	5	9	0	0	6	2	0	0	0	0	9	6
g__norank_f__norank_o__Coriobacteriales		0	0	0	0	2	0	0	0	0	0	0	0	0	0	0	0	0	0	0	0	0	0	8	0	0	0	0	2	0	0	0	0	0	0	0	0	2	0	0	0	0	0	0	0	0	0	0	0
g__norank_f__norank_o__Cyanobacteriales		0	0	0	0	0	0	0	0	0	0	0	0	0	0	0	0	0	0	0	0	0	0	0	0	0	0	0	0	0	0	0	0	0	0	0	0	0	0	0	0	0	0	0	0	0	0	0	0
g__norank_f__norank_o__DS-100		0	0	0	0	0	0	0	0	0	0	0	0	0	0	0	0	0	0	0	0	0	0	0	0	0	0	0	0	0	0	0	0	0	0	0	2	0	0	0	0	3	0	0	0	0	0	0	0
g__norank_f__norank_o__Dadabacteriales		0	0	0	0	0	0	0	0	0	0	0	0	0	0	0	0	0	0	0	0	0	0	0	0	0	0	0	0	0	0	0	0	0	0	0	0	0	0	0	0	0	0	0	0	0	0	0	0
g__norank_f__norank_o__Defluviicoccales		0	0	0	0	0	2	0	0	0	0	0	0	0	0	0	0	0	0	0	0	0	0	0	0	0	0	0	0	0	0	0	0	0	0	0	0	0	0	0	0	0	0	0	0	0	0	0	0
g__norank_f__norank_o__EC3		0	0	0	0	0	0	0	0	0	0	0	0	0	0	0	0	0	0	0	0	0	0	0	0	0	0	0	0	0	0	0	0	0	0	0	0	0	0	0	0	0	0	0	0	0	0	0	0
g__norank_f__norank_o__EPR3968-O8a-Bc78		0	0	0	0	0	0	0	0	0	0	0	0	0	0	0	0	0	0	0	0	0	0	0	0	0	0	0	0	0	0	0	0	0	0	0	0	0	0	0	0	0	0	0	0	0	0	0	0
g__norank_f__norank_o__Elev-1554		0	0	0	0	0	0	0	0	0	0	0	0	0	0	0	0	0	0	0	0	0	0	0	0	0	0	0	0	0	0	0	0	0	0	0	0	0	0	0	0	0	0	0	0	0	0	0	0
g__norank_f__norank_o__Elev-16S-1166		0	0	0	0	0	0	0	0	0	0	0	0	0	0	0	0	0	0	0	0	0	0	0	0	0	0	0	0	0	0	0	0	0	0	0	0	0	0	0	0	0	0	0	0	0	0	0	0
g__norank_f__norank_o__Elsterales		0	0	0	0	0	0	0	0	0	0	0	0	0	0	0	0	0	0	0	0	0	0	0	0	0	0	0	0	0	0	2	0	0	0	0	4	0	0	0	0	0	0	0	0	0	0	0	0
g__norank_f__norank_o__Fimbriimonadales		0	0	0	0	0	0	0	0	0	0	0	0	0	0	0	0	0	0	0	0	0	0	0	0	0	0	0	0	0	0	0	0	0	0	0	0	0	0	0	0	0	0	0	0	0	0	0	0
g__norank_f__norank_o__Frankiales		7	0	3	0	0	0	0	0	0	0	0	0	0	0	0	0	0	0	63	0	0	0	0	0	0	0	0	7	0	0	7	0	0	0	0	20	4	0	0	0	4	12	0	0	0	0	4	0
g__norank_f__norank_o__GIF9		0	0	0	0	0	0	0	0	0	0	0	0	0	0	0	0	0	0	0	0	0	0	0	0	0	0	0	0	0	0	0	0	0	0	0	0	0	0	0	0	0	0	0	0	0	0	0	0
g__norank_f__norank_o__Ga0077536		0	0	0	0	0	0	0	0	0	0	0	0	0	0	0	0	0	0	0	0	0	0	0	0	0	0	0	0	0	0	0	0	0	0	0	0	0	0	0	0	0	0	0	0	0	0	0	0
g__norank_f__norank_o__Gaiellales		0	0	40	0	0	0	0	0	0	6	0	4	0	0	3	0	0	0	3	2	0	2	0	3	0	0	0	0	7	7	0	0	0	0	0	6	5	2	0	0	3	3	0	0	0	2	0	0
g__norank_f__norank_o__Gastranaerophilales		0	0	8	0	2	4	0	0	4	6	11	0	0	4	0	0	0	14	15	0	0	0	8	0	7	0	0	21	0	40	0	0	0	0	0	27	2	0	0	2	29	0	0	0	0	0	121	16
g__norank_f__norank_o__IMCC26256		3	0	12	0	0	0	0	0	0	0	0	0	0	0	0	0	0	2	0	0	0	0	0	0	0	0	2	0	0	3	0	0	0	0	0	4	2	0	0	0	0	0	0	0	0	0	0	0
g__norank_f__norank_o__Izemoplasmatales		0	0	0	0	0	2	0	0	2	2	2	2	0	3	0	0	0	3	2	2	0	0	0	0	0	3	0	0	0	0	2	0	2	0	0	0	0	0	0	0	8	2	0	0	0	0	12	0
g__norank_f__norank_o__JG36-GS-52		0	0	0	0	0	0	0	0	0	0	0	0	0	0	0	0	0	0	0	0	0	0	0	0	0	0	0	0	0	0	0	0	0	0	0	0	0	0	0	0	0	0	0	0	0	0	0	0
g__norank_f__norank_o__JG36-TzT-191		0	0	0	0	0	0	0	0	0	0	0	0	0	0	0	0	0	0	0	0	0	0	0	0	0	0	0	0	0	0	0	0	0	0	0	0	0	0	0	0	0	0	0	0	0	0	0	0
g__norank_f__norank_o__JGI_0000069-P22		0	0	0	0	0	0	0	0	0	0	0	0	0	0	0	0	0	0	0	0	0	0	15	0	0	9	0	0	0	0	0	0	0	0	0	3	0	0	0	0	2	0	0	0	0	0	0	16
g__norank_f__norank_o__KF-JG30-C25		0	0	0	0	6	0	0	0	0	0	0	0	0	0	0	0	0	0	0	0	0	0	0	0	0	0	0	0	12	0	0	0	0	0	0	0	0	0	0	0	0	0	0	0	0	0	0	0
g__norank_f__norank_o__KI89A_clade		0	0	0	0	0	0	0	0	0	0	0	0	0	0	0	0	0	0	0	0	0	0	0	0	0	0	0	0	0	0	0	0	0	0	0	0	0	0	0	0	0	0	0	0	0	0	0	0
g__norank_f__norank_o__KIST-JJY010		0	0	0	0	0	0	0	0	0	0	0	0	0	0	0	0	0	0	0	0	0	0	0	0	0	0	0	0	0	0	0	0	0	0	0	0	0	0	0	0	3	0	0	0	0	0	0	0
g__norank_f__norank_o__Kapabacteriales		0	0	2	0	0	0	0	0	0	0	0	0	0	0	0	0	0	0	0	0	2	0	0	0	0	0	0	0	0	0	0	0	0	0	0	2	0	0	0	0	3	0	0	0	0	0	0	0
g__norank_f__norank_o__Lachnospirales		0	0	0	0	0	0	0	0	0	0	0	0	0	0	0	0	0	0	0	0	0	0	0	0	0	0	0	0	0	0	0	0	0	0	0	0	0	0	0	0	0	0	0	0	0	0	0	0
g__norank_f__norank_o__Lineage_IV		0	0	0	0	0	0	0	0	0	0	0	0	0	0	0	0	0	0	0	0	0	0	0	0	0	0	0	0	0	0	0	0	0	0	0	0	0	0	0	0	0	0	0	0	0	2	0	0
g__norank_f__norank_o__M55-D21		0	0	0	0	0	0	0	0	0	0	0	0	0	0	0	0	0	0	0	0	0	0	0	0	0	0	0	0	0	0	0	0	0	0	0	0	0	0	0	0	0	0	0	0	0	0	0	0
g__norank_f__norank_o__MA-28-I98C		0	0	0	0	0	0	0	0	0	0	0	0	0	0	0	0	0	0	0	0	0	0	0	0	0	0	0	0	0	0	0	0	0	0	0	0	0	0	0	0	0	0	0	0	0	0	0	0
g__norank_f__norank_o__MBA03		0	0	0	0	0	0	0	0	0	0	0	0	0	0	0	0	0	0	0	0	0	0	0	0	0	0	0	0	0	0	0	0	0	0	0	0	0	0	0	0	0	0	0	0	0	0	0	0
g__norank_f__norank_o__MBMPE27		0	0	0	0	0	0	0	0	0	0	0	0	0	0	0	0	0	0	0	0	0	0	0	0	0	0	0	0	0	0	0	0	0	0	0	0	0	0	0	0	0	0	0	0	0	0	0	0
g__norank_f__norank_o__MSB-5E12		0	0	0	0	0	0	0	0	0	0	0	0	0	0	0	0	0	0	0	0	0	0	0	0	0	0	0	0	0	0	0	0	0	0	0	0	0	0	0	0	0	0	0	0	0	0	0	0
g__norank_f__norank_o__MSBL5		0	0	0	0	0	0	0	0	0	0	0	0	0	0	0	0	0	0	0	0	0	0	0	0	0	0	0	0	0	0	0	0	0	0	0	0	0	0	0	0	0	0	0	0	0	0	0	0
g__norank_f__norank_o__Micavibrionales		0	0	6	0	3	0	0	0	4	0	0	0	0	0	3	0	0	0	0	2	0	0	0	0	0	0	0	0	0	0	0	0	0	0	0	0	0	0	0	0	0	0	0	0	0	0	21	0
g__norank_f__norank_o__Microtrichales		0	0	7	0	0	6	0	0	0	2	0	0	0	2	0	0	0	2	10	0	0	0	0	0	7	0	0	0	0	0	2	0	0	0	0	11	2	0	0	0	3	0	0	2	0	0	0	0
g__norank_f__norank_o__NRL2		0	0	0	0	0	0	0	0	0	0	0	0	0	0	0	0	0	0	0	0	0	0	0	0	0	0	0	0	0	0	0	0	0	0	0	0	0	0	0	0	0	0	0	0	0	0	0	0
g__norank_f__norank_o__OM182_clade		0	0	0	0	0	0	0	0	0	0	0	0	0	0	0	0	0	0	0	0	0	0	0	0	0	0	0	0	0	0	0	0	0	0	0	0	0	0	0	0	0	0	0	0	0	0	0	0
g__norank_f__norank_o__OPB41		0	0	21	0	0	0	0	0	0	0	0	0	0	0	0	0	0	0	0	0	0	0	0	0	0	0	0	0	0	0	0	0	0	0	0	0	0	0	0	0	0	0	0	0	0	0	0	0
g__norank_f__norank_o__Oligoflexales		0	0	0	0	0	0	0	0	0	0	0	0	0	0	0	0	0	0	0	0	0	0	0	0	0	0	0	0	0	0	0	0	0	0	0	0	0	0	0	0	0	0	0	0	0	3	0	0
g__norank_f__norank_o__Omnitrophales		0	0	0	0	0	0	0	0	0	0	0	0	0	0	0	0	0	0	0	0	0	0	0	0	0	0	0	0	0	0	0	0	0	0	0	0	0	0	0	0	0	0	0	0	0	0	0	0
g__norank_f__norank_o__Opitutales		0	0	0	0	0	0	0	0	0	0	0	0	0	0	0	0	0	0	0	0	0	0	0	0	0	0	0	0	0	0	0	0	0	0	0	0	0	0	0	0	0	0	0	0	0	0	0	0
g__norank_f__norank_o__Oscillospirales		0	0	0	0	0	0	0	0	0	0	0	0	0	0	0	0	0	0	0	0	0	0	0	0	0	0	0	0	0	0	0	0	0	0	0	2	0	0	0	0	0	0	0	0	0	0	0	0
g__norank_f__norank_o__PB19		0	0	0	0	0	0	0	0	0	7	0	0	0	0	0	0	0	0	0	0	0	0	0	0	0	0	0	0	0	0	0	0	0	0	0	0	0	0	0	0	0	0	0	0	0	0	0	0
g__norank_f__norank_o__PLTA13		0	0	0	0	0	0	0	0	2	0	0	0	0	0	0	0	0	0	0	0	0	0	0	0	0	0	0	0	2	0	0	0	0	0	0	0	0	0	0	0	0	0	0	0	0	0	0	0
g__norank_f__norank_o__PeM15		4	15	6	0	7	0	0	0	0	7	0	0	0	0	3	0	0	0	4	0	0	3	0	8	0	3	0	0	7	0	0	2	0	0	0	0	8	4	0	0	0	0	0	0	0	2	0	0
g__norank_f__norank_o__Peptostreptococcales-Tissierellales		0	0	0	0	0	0	0	0	0	7	0	0	0	0	0	0	0	0	0	0	0	0	0	0	0	0	0	0	0	0	0	0	0	0	0	0	0	0	0	0	0	0	0	0	0	0	0	0
g__norank_f__norank_o__Polyangiales		0	0	0	0	0	0	0	0	0	0	0	0	0	0	0	0	0	0	0	0	0	0	0	0	0	0	0	0	0	0	0	0	0	0	0	0	0	0	0	0	0	0	0	0	0	0	0	0
g__norank_f__norank_o__Proteinivoracales		0	0	0	0	0	0	0	0	0	0	0	0	0	0	0	0	0	0	0	0	0	0	0	0	0	0	0	0	0	0	0	0	0	0	0	0	0	0	0	0	0	0	0	0	0	0	0	0
g__norank_f__norank_o__R7C24		0	0	4	0	0	0	0	0	0	0	0	0	0	0	0	0	0	0	5	0	0	0	0	0	0	0	0	0	0	0	0	0	0	0	0	3	2	0	0	0	0	0	0	0	0	0	0	0
g__norank_f__norank_o__RBG-13-54-9		0	0	8	0	0	0	0	0	0	0	0	0	0	0	0	0	0	0	0	0	0	0	0	0	0	0	0	0	0	0	0	0	0	0	0	0	0	0	0	0	0	0	0	0	0	0	0	0
g__norank_f__norank_o__RF39		0	0	6	0	9	29	0	0	13	13	5	0	8	10	0	0	0	22	26	6	0	0	22	0	5	35	8	12	0	19	0	0	0	0	0	8	8	5	0	2	20	4	0	0	0	3	63	5
g__norank_f__norank_o__Rhizobiales		0	0	0	0	0	0	0	0	0	0	0	0	0	0	0	0	0	0	4	0	0	0	0	10	4	0	0	0	0	0	0	0	0	0	0	2	4	0	0	0	15	2	0	0	0	0	3	3
g__norank_f__norank_o__Rhodospirillales		0	0	0	0	3	0	0	0	6	4	2	0	0	7	0	0	0	11	3	0	0	3	0	0	0	0	2	5	0	0	9	0	0	0	0	3	4	0	0	0	14	0	0	0	0	0	66	4
g__norank_f__norank_o__Rickettsiales		0	0	0	0	0	2	0	0	0	0	3	0	0	0	0	0	0	0	0	2	0	0	0	0	0	0	0	0	0	0	0	0	0	0	0	0	0	0	0	0	5	0	0	9	0	0	0	0
g__norank_f__norank_o__Rokubacteriales		0	0	4	0	0	0	0	0	0	0	0	0	0	0	0	0	0	0	0	0	0	0	0	0	0	2	6	0	0	0	0	0	0	0	0	3	0	0	0	0	0	0	0	0	0	2	0	0
g__norank_f__norank_o__S-BQ2-57_soil_group		0	0	0	0	0	0	0	0	0	0	0	0	0	0	0	0	0	0	0	0	0	0	0	0	0	0	0	0	0	0	0	0	0	0	0	0	0	0	0	0	0	0	0	7	0	0	0	0
g__norank_f__norank_o__S085		0	0	0	0	0	0	0	0	0	3	4	0	0	0	0	0	0	0	0	0	0	0	0	3	0	0	0	0	0	0	0	0	0	0	0	4	2	0	0	0	14	0	0	0	0	0	2	0
g__norank_f__norank_o__SAR202_clade		0	0	0	0	0	0	0	0	0	0	0	0	0	0	0	0	0	0	0	0	0	0	0	0	0	0	0	0	0	0	0	0	0	0	0	0	0	0	0	0	0	0	0	0	0	0	0	0
g__norank_f__norank_o__SBR1031		3	0	19	6	0	0	2	0	0	6	0	0	0	0	0	2	3	0	0	0	0	11	0	0	0	0	0	0	0	0	0	6	8	6	2	2	0	0	2	0	7	0	0	0	0	0	0	2
g__norank_f__norank_o__SJA-15		0	0	16	0	0	0	0	0	0	0	0	0	0	0	0	0	0	0	0	0	0	0	0	0	0	0	0	0	0	3	0	0	0	0	0	0	0	0	0	0	0	0	0	0	0	0	0	0
g__norank_f__norank_o__SM1A07		0	0	0	0	0	0	0	0	0	0	0	0	0	0	0	0	0	0	0	0	0	0	0	0	0	0	0	0	0	0	0	0	0	0	0	0	0	0	0	0	0	0	0	0	0	0	0	0
g__norank_f__norank_o__SZB30		0	0	0	0	0	0	0	0	0	0	0	0	0	0	0	0	0	0	0	0	0	0	0	0	0	0	0	0	0	0	0	0	0	0	0	0	0	0	0	0	0	0	0	0	0	0	0	0
g__norank_f__norank_o__Saccharimonadales		50	9	42	42	3	38	5	0	34	8	6	11	0	61	13	4	9	89	27	6	30	47	33	9	0	44	80	21	2	69	35	17	19	34	28	72	62	11	25	13	177	25	5	22	31	89	2224	97
g__norank_f__norank_o__SepB-3		0	0	0	0	0	0	0	0	0	0	0	0	0	0	0	0	0	0	0	0	0	0	0	0	0	0	0	0	0	0	0	0	0	0	0	0	0	0	0	0	0	0	0	0	0	0	0	0
g__norank_f__norank_o__Subgroup_15		0	0	0	0	0	0	0	0	0	0	0	0	0	0	0	0	0	0	0	0	0	0	0	0	0	0	0	0	0	0	0	0	0	0	0	0	0	0	0	0	0	0	0	0	0	0	0	0
g__norank_f__norank_o__Subgroup_17		0	0	11	0	0	0	0	0	0	2	0	0	0	0	0	0	0	0	0	2	0	0	0	0	0	5	0	0	0	2	0	0	0	0	0	3	0	0	0	0	0	0	0	0	0	0	0	0
g__norank_f__norank_o__Subgroup_2		0	0	0	0	0	0	0	0	0	0	0	0	0	0	0	0	0	0	0	0	0	0	0	0	0	0	0	0	7	0	0	0	0	0	0	0	0	0	0	0	0	0	0	0	0	0	0	0
g__norank_f__norank_o__Subgroup_7		14	0	38	0	0	0	0	0	0	8	0	0	2	2	0	0	0	0	0	0	0	2	0	7	0	0	0	0	0	0	2	0	0	0	0	8	0	0	0	0	13	2	0	0	0	0	0	0
g__norank_f__norank_o__Subgroup_9		0	0	0	0	0	0	0	0	0	0	0	0	0	0	0	0	0	0	0	0	0	0	0	0	0	0	0	0	0	0	0	0	0	0	0	0	0	0	0	0	0	0	0	0	0	4	0	0
g__norank_f__norank_o__Sva1033		0	0	0	0	0	0	0	0	0	0	0	0	0	0	0	0	0	0	0	0	0	0	0	0	0	0	0	0	0	0	0	0	0	0	0	0	0	0	0	0	0	0	0	0	0	0	0	0
g__norank_f__norank_o__Syntrophales		0	0	0	0	0	0	0	0	0	0	0	0	0	0	0	0	0	0	0	0	0	0	0	0	0	0	0	0	0	0	0	0	0	0	0	0	0	0	0	0	0	0	0	0	0	0	0	0
g__norank_f__norank_o__Syntrophobacterales		7	0	0	0	3	0	0	0	0	0	0	0	0	0	0	0	0	0	0	0	0	0	0	0	0	0	0	0	0	0	0	0	0	0	0	0	0	0	0	0	0	0	0	0	0	0	0	0
g__norank_f__norank_o__Tepidisphaerales		0	0	0	0	0	0	0	0	0	0	0	0	0	0	0	0	0	0	0	0	0	0	0	0	0	0	0	0	0	0	0	0	0	0	0	0	0	0	0	0	0	0	0	0	0	0	0	0
g__norank_f__norank_o__Thalassobaculales		0	0	0	0	0	0	0	0	0	0	0	0	0	0	0	0	0	0	0	0	0	0	0	0	0	0	0	0	0	0	3	0	0	0	0	0	0	0	0	0	0	0	0	0	0	0	0	0
g__norank_f__norank_o__UASB-TL25		0	0	0	0	0	0	0	0	0	0	0	0	0	0	0	0	0	0	0	0	0	0	0	0	0	0	0	0	0	0	0	0	0	0	0	0	0	0	0	0	0	0	0	0	0	0	0	0
g__norank_f__norank_o__Veillonellales-Selenomonadales		0	0	0	0	0	0	0	0	0	0	0	0	0	0	0	0	0	0	0	0	0	0	0	0	0	0	0	0	0	0	0	0	0	0	0	0	0	0	0	0	0	0	0	0	0	0	0	0
g__norank_f__norank_o__Vicinamibacterales		2	0	29	0	0	0	0	0	2	4	0	0	0	0	0	0	0	10	2	0	0	0	0	0	0	4	4	3	0	7	5	0	0	0	0	12	18	0	0	0	5	2	0	0	0	9	0	0
g__norank_f__norank_o__WCHB1-41		0	0	0	0	0	2	0	0	5	0	2	0	0	0	0	0	0	9	8	5	2	0	2	0	0	2	3	18	0	7	2	0	0	0	0	6	5	3	0	0	5	0	0	0	0	2	36	0
g__norank_f__norank_o__WD260		0	0	0	0	0	0	0	0	0	0	0	0	0	0	0	0	0	0	0	0	0	0	0	0	0	0	0	0	0	0	0	0	0	0	0	0	0	0	0	0	0	0	0	0	0	0	0	0
g__norank_f__norank_o__Xanthomonadales		0	0	0	0	0	0	0	0	0	0	0	0	0	0	0	0	0	0	0	0	0	0	0	0	0	0	0	0	0	0	0	0	0	0	0	0	0	0	0	0	0	0	0	0	0	0	0	0
g__norank_f__norank_o__Zavarziniales		0	0	0	0	0	0	0	0	0	0	0	0	0	0	0	0	0	0	0	0	0	0	0	0	0	0	0	0	0	0	0	0	0	0	0	0	0	0	0	0	0	0	0	0	0	0	0	0
g__norank_f__norank_o__eub62A3		0	0	0	0	0	0	0	0	0	0	0	0	0	0	0	0	0	0	0	0	0	0	0	0	0	0	0	0	0	0	0	0	0	0	0	0	0	0	0	0	0	0	0	0	0	0	0	0
g__norank_f__norank_o__mle1-27		0	0	0	0	0	0	0	0	0	0	0	0	0	0	0	0	0	0	0	0	0	0	0	0	0	0	0	0	0	0	0	0	0	0	0	6	0	0	0	0	0	0	0	0	0	0	0	0
g__norank_f__norank_o__norank		0	0	0	0	0	0	0	0	0	0	0	0	0	0	0	0	0	0	0	0	0	0	0	0	0	0	0	0	0	0	0	0	0	0	0	0	0	0	0	0	0	0	0	0	0	0	0	0
g__norank_f__norank_o__norank_c__4-29-1		0	2	4	0	0	0	0	0	0	0	0	0	0	0	0	0	0	0	0	0	0	0	0	0	0	0	0	0	0	0	0	0	0	0	0	0	2	0	0	0	0	0	0	7	0	0	0	0
g__norank_f__norank_o__norank_c__AD3		0	0	0	0	0	0	0	0	0	0	0	0	0	0	0	0	0	0	0	0	0	0	0	0	0	0	0	0	0	0	0	0	0	0	0	0	0	0	0	0	0	0	0	0	0	0	0	0
g__norank_f__norank_o__norank_c__AKAU4049		0	0	0	0	0	0	0	0	0	0	0	0	0	0	0	0	0	0	0	0	0	0	0	0	0	0	0	0	0	0	0	0	0	0	0	0	0	0	0	0	0	0	0	0	0	0	0	0
g__norank_f__norank_o__norank_c__AT-s3-28		0	0	0	0	0	0	0	0	0	0	0	0	0	0	0	0	0	0	0	0	0	0	0	0	0	0	0	0	0	0	0	0	0	0	0	0	0	0	0	0	0	0	0	0	0	0	0	0
g__norank_f__norank_o__norank_c__Acidimicrobiia		0	0	3	0	2	0	0	0	5	0	0	0	0	0	0	0	0	0	0	0	0	0	0	0	0	0	0	0	0	0	0	0	0	0	0	0	3	0	0	0	0	5	0	0	0	0	0	0
g__norank_f__norank_o__norank_c__Alphaproteobacteria		0	0	4	0	0	0	0	0	0	0	0	0	0	0	0	0	0	0	0	0	0	0	0	0	0	0	0	0	0	0	0	0	0	0	0	0	0	0	0	0	0	0	0	0	0	0	0	0
g__norank_f__norank_o__norank_c__Anaerolineae		0	0	0	0	0	0	0	0	0	0	0	0	0	0	0	0	0	0	0	0	0	0	0	0	0	0	0	0	0	0	0	0	0	0	0	0	0	0	0	0	0	0	0	0	0	0	0	0
g__norank_f__norank_o__norank_c__BD2-11_terrestrial_group		0	0	0	0	0	0	0	0	0	0	0	0	0	0	0	0	0	0	0	0	0	0	0	5	0	0	0	0	0	0	0	0	0	0	0	0	0	0	0	0	0	0	0	0	0	0	0	0
g__norank_f__norank_o__norank_c__BD7-11		0	0	0	0	0	0	0	0	0	0	0	0	0	0	0	0	0	0	0	0	0	0	0	0	0	0	0	0	0	0	0	0	0	0	0	0	0	0	0	0	0	0	0	0	0	0	0	0
g__norank_f__norank_o__norank_c__BRH-c20a		0	0	0	0	0	0	0	0	0	0	0	0	0	0	0	0	0	0	0	0	0	0	0	0	0	0	0	0	0	0	0	0	0	0	0	0	0	0	0	0	0	0	0	0	0	0	0	0
g__norank_f__norank_o__norank_c__Berkelbacteria		0	0	0	0	0	0	0	0	0	0	0	0	0	0	0	0	0	0	0	0	0	0	0	0	0	0	0	0	0	0	0	0	0	0	0	0	0	0	0	0	0	3	0	0	0	0	0	0
g__norank_f__norank_o__norank_c__CPR2		0	0	0	0	0	0	0	0	0	0	0	0	0	0	0	0	0	0	0	0	0	0	0	0	0	0	0	0	0	0	0	0	0	0	0	0	0	0	0	0	0	0	0	0	0	0	0	0
g__norank_f__norank_o__norank_c__Clostridia		0	4	2	0	5	6	0	0	7	0	0	0	0	0	0	0	0	5	2	0	0	0	5	0	0	0	2	0	0	6	7	0	4	0	0	2	0	0	0	0	10	0	0	0	0	0	18	5
g__norank_f__norank_o__norank_c__D8A-2		0	0	0	0	0	0	0	0	0	0	0	0	0	0	0	0	0	0	0	0	0	0	0	0	0	0	0	0	0	0	0	0	0	0	0	0	0	0	0	0	0	0	0	0	0	0	0	0
g__norank_f__norank_o__norank_c__DG-56		0	0	0	0	0	0	0	0	0	0	0	0	0	0	0	0	0	0	0	0	0	0	0	0	0	0	0	0	0	0	0	0	0	0	0	0	0	0	0	0	0	0	0	0	0	0	0	0
g__norank_f__norank_o__norank_c__Dojkabacteria		0	0	9	0	0	3	0	0	0	0	0	0	0	0	0	0	0	0	0	0	0	0	0	0	0	0	0	0	0	0	0	0	0	0	0	0	0	0	0	0	0	0	0	0	0	0	0	0
g__norank_f__norank_o__norank_c__Gitt-GS-136		0	4	2	0	0	0	0	0	0	0	0	0	0	0	0	0	0	0	0	0	0	0	0	0	0	0	0	3	0	3	0	0	0	0	0	4	0	0	0	0	0	0	0	0	0	4	6	0
g__norank_f__norank_o__norank_c__Gracilibacteria		0	0	0	0	0	0	0	0	0	0	0	0	0	0	0	0	0	33	0	0	0	0	42	0	0	21	0	4	0	33	0	0	0	0	0	0	0	4	0	0	9	0	0	0	0	3	13	24
g__norank_f__norank_o__norank_c__JG30-KF-CM66		0	0	0	0	4	0	0	0	0	0	0	0	0	0	0	0	0	0	0	0	0	0	0	0	0	0	0	3	5	0	0	0	0	0	0	2	0	0	0	0	0	0	0	0	0	2	0	0
g__norank_f__norank_o__norank_c__KD4-96		6	2	67	0	0	0	0	0	0	11	0	0	0	0	4	0	0	3	0	0	0	0	0	2	0	0	3	0	0	4	0	0	0	7	0	0	6	0	0	0	32	0	0	0	0	0	0	0
g__norank_f__norank_o__norank_c__Lineage_IIa		0	0	0	0	0	0	0	0	0	0	0	0	0	0	0	0	0	0	0	0	0	0	0	0	0	0	0	0	0	0	0	0	0	0	0	0	0	0	0	0	0	0	0	0	0	0	0	0
g__norank_f__norank_o__norank_c__MB-A2-108		0	0	15	0	0	0	0	0	4	2	6	0	0	0	0	0	0	0	0	0	0	0	0	0	0	0	0	0	0	2	0	0	0	0	0	2	0	0	0	0	0	0	0	5	0	2	0	3
g__norank_f__norank_o__norank_c__Microgenomatia		0	0	0	0	0	0	0	0	0	0	0	0	0	0	0	0	0	0	0	0	0	0	0	0	0	0	0	0	0	0	0	0	0	0	0	0	0	0	0	0	0	0	0	0	0	0	0	0
g__norank_f__norank_o__norank_c__OLB14		0	0	0	0	0	0	0	0	0	8	0	0	0	0	0	0	0	0	0	0	0	0	0	0	0	0	0	0	0	0	0	0	0	0	0	0	0	0	0	0	0	0	0	0	0	0	0	0
g__norank_f__norank_o__norank_c__OM190		0	0	0	0	3	0	0	0	0	0	0	0	0	0	0	0	0	0	0	0	0	0	0	0	0	0	0	0	0	0	0	0	0	0	0	0	0	0	0	0	0	0	0	0	0	0	0	0
g__norank_f__norank_o__norank_c__P9X2b3D02		0	0	0	0	0	0	0	0	0	0	0	0	0	0	0	0	0	0	0	0	0	0	0	0	0	0	0	0	0	0	0	0	0	0	0	0	0	0	0	0	0	0	0	0	0	0	0	0
g__norank_f__norank_o__norank_c__PAUC43f_marine_benthic_group		0	0	0	0	0	0	0	0	0	0	0	0	0	0	0	0	0	0	0	0	0	0	0	0	0	0	0	0	0	0	0	0	0	0	0	0	0	0	0	0	0	0	0	0	0	0	0	0
g__norank_f__norank_o__norank_c__Parcubacteria		0	0	0	0	0	0	0	0	0	0	0	0	0	0	0	0	0	0	0	0	0	0	0	0	0	0	0	0	0	0	0	0	0	0	0	2	0	0	0	0	0	0	0	0	0	0	0	0
g__norank_f__norank_o__norank_c__Pla4_lineage		0	0	5	0	0	0	0	0	0	0	0	0	0	0	0	0	0	0	0	0	0	0	0	0	0	0	0	0	0	0	0	0	0	0	0	0	0	0	0	0	0	0	0	0	0	0	0	0
g__norank_f__norank_o__norank_c__Planctomycetes		0	0	0	0	0	0	0	0	0	0	0	0	0	0	0	0	0	0	0	0	0	0	0	0	0	0	0	0	0	0	0	0	0	0	0	0	0	0	0	0	7	0	0	0	0	0	0	0
g__norank_f__norank_o__norank_c__S0134_terrestrial_group		0	0	0	0	5	0	0	0	0	0	0	0	0	0	0	0	0	0	0	0	0	0	0	0	0	2	0	0	0	0	0	0	0	0	0	0	2	0	0	0	0	0	0	0	0	0	0	0
g__norank_f__norank_o__norank_c__SHA-26		0	0	0	0	0	0	0	0	0	0	0	0	0	0	0	0	0	0	0	0	0	0	0	0	0	0	0	0	0	0	0	0	0	0	0	0	0	0	0	0	0	0	0	0	0	0	0	0
g__norank_f__norank_o__norank_c__SJA-28		0	0	0	0	0	0	0	0	0	0	0	0	0	0	0	0	0	0	0	0	0	0	0	0	0	0	0	0	0	0	0	0	0	0	0	0	0	0	0	0	6	0	0	0	0	0	0	0
g__norank_f__norank_o__norank_c__Sericytochromatia		0	0	2	0	0	0	0	0	9	0	0	0	0	0	4	0	0	2	0	0	0	0	0	0	3	0	0	0	0	0	0	0	0	0	0	2	0	0	0	0	0	0	0	0	7	0	19	0
g__norank_f__norank_o__norank_c__Subgroup_11		0	0	0	0	0	0	0	0	0	0	0	0	0	0	0	0	0	0	0	0	0	0	0	0	0	0	0	0	0	0	0	0	0	0	0	0	0	0	0	0	0	0	0	0	0	0	0	0
g__norank_f__norank_o__norank_c__Subgroup_18		0	0	0	0	0	0	0	0	0	0	0	0	0	0	0	0	0	0	0	0	0	0	0	0	0	0	0	0	0	0	0	0	0	0	0	0	0	0	0	0	0	0	0	0	0	0	0	0
g__norank_f__norank_o__norank_c__Subgroup_19		0	0	0	0	0	0	0	0	0	0	0	0	0	0	0	0	0	0	0	0	0	0	0	0	0	0	0	0	0	0	0	0	0	0	0	0	0	0	0	0	0	0	0	0	0	0	0	0
g__norank_f__norank_o__norank_c__Subgroup_21		0	0	0	0	0	0	0	0	0	0	0	0	0	0	0	0	0	0	0	0	0	3	0	0	0	0	0	0	0	0	0	0	0	0	0	0	0	0	0	0	0	0	0	0	0	0	0	0
g__norank_f__norank_o__norank_c__Subgroup_22		0	0	5	0	0	0	0	0	0	0	0	0	0	0	0	0	0	0	0	0	0	0	0	4	0	0	0	0	0	0	0	0	0	0	0	2	0	0	0	0	0	0	0	0	0	0	0	0
g__norank_f__norank_o__norank_c__Subgroup_25		0	0	0	0	0	0	0	0	0	0	0	0	0	0	0	0	0	0	0	0	0	0	0	0	0	0	0	0	0	0	5	0	0	0	0	0	0	0	0	0	0	0	0	0	0	0	0	0
g__norank_f__norank_o__norank_c__Subgroup_5		0	0	0	0	0	0	0	0	0	0	0	0	0	0	0	0	0	0	0	0	0	0	0	0	0	0	0	0	0	0	0	0	0	0	0	0	0	0	0	0	0	0	0	0	0	0	0	0
g__norank_f__norank_o__norank_c__Sumerlaeia		0	0	0	0	0	0	0	0	0	0	0	0	0	0	0	0	0	0	0	0	0	0	0	0	0	0	0	0	0	0	0	0	0	0	0	0	0	0	0	0	0	0	0	0	0	0	0	0
g__norank_f__norank_o__norank_c__TK10		0	0	9	0	0	5	0	0	0	0	0	0	0	0	0	0	0	0	0	0	0	0	0	3	3	2	0	0	0	0	0	0	0	0	0	0	0	0	0	0	0	0	0	0	0	2	0	2
g__norank_f__norank_o__norank_c__Thermodesulfovibrionia		44	0	15	0	14	0	0	3	0	0	0	0	0	0	0	0	0	0	0	0	0	0	0	3	4	0	4	7	0	0	0	0	0	0	0	0	7	2	0	0	0	0	0	3	0	2	0	0
g__norank_f__norank_o__norank_c__Thermoleophilia		0	0	0	0	0	0	0	0	0	0	0	0	0	0	0	0	0	0	0	0	0	0	0	0	0	0	0	0	0	0	0	0	0	0	0	5	0	0	0	0	0	0	0	0	0	0	0	0
g__norank_f__norank_o__norank_c__WWE3		0	0	0	0	0	0	0	0	0	0	0	0	0	0	0	0	0	0	0	0	0	0	0	0	0	0	0	0	0	0	0	0	0	0	0	0	0	0	0	0	0	0	0	0	0	0	0	0
g__norank_f__norank_o__norank_c__bacteriap25		0	0	0	0	0	0	0	0	0	0	0	0	0	0	0	0	0	0	0	0	0	0	0	0	0	0	0	0	0	0	0	0	0	0	0	0	16	0	0	0	0	0	0	0	0	0	0	0
g__norank_f__norank_o__norank_c__c5LKS83		0	0	0	3	0	0	0	0	0	0	7	0	0	0	0	3	3	0	0	0	0	0	0	0	0	0	0	0	0	0	0	3	0	0	5	0	0	0	0	4	0	2	0	0	0	0	0	0
g__norank_f__norank_o__norank_c__norank_p__Armatimonadota		0	0	15	0	0	0	0	0	0	0	0	0	0	0	0	0	0	0	0	0	0	0	0	0	0	0	0	0	0	0	0	0	0	0	0	3	3	0	0	0	0	0	0	0	0	0	0	0
g__norank_f__norank_o__norank_c__norank_p__Desulfobacterota		0	0	5	0	3	0	0	0	0	0	0	0	0	0	0	0	0	0	0	0	0	0	0	0	0	0	0	0	0	0	0	0	0	0	0	0	0	4	0	0	0	0	0	0	0	0	0	0
g__norank_f__norank_o__norank_c__norank_p__Firmicutes		0	0	0	0	0	0	0	0	0	0	0	0	0	0	0	0	0	0	0	0	0	0	0	0	0	0	0	0	0	0	0	0	0	0	0	5	0	0	0	0	0	0	0	0	0	0	0	0
g__norank_f__norank_o__norank_c__norank_p__Latescibacterota		0	0	4	0	0	0	0	0	0	0	0	0	0	0	0	0	0	0	0	0	0	0	0	0	0	0	0	0	0	2	0	0	0	0	0	3	0	0	0	0	0	0	0	0	0	2	0	0
g__norank_f__norank_o__norank_c__norank_p__MBNT15		0	0	0	0	5	0	0	0	0	0	0	0	0	0	0	0	0	0	0	0	0	0	0	0	0	0	0	0	0	0	0	0	0	0	0	0	0	2	0	0	0	0	0	0	0	0	0	0
g__norank_f__norank_o__norank_c__norank_p__Margulisbacteria		0	0	0	0	0	0	0	0	0	0	0	0	0	0	0	0	0	0	0	0	0	0	0	0	0	0	0	0	0	0	0	0	0	0	0	0	0	0	0	0	0	0	0	0	0	0	0	0
g__norank_f__norank_o__norank_c__norank_p__NB1-j		11	0	0	0	0	0	0	0	0	0	0	0	0	0	0	0	0	0	0	0	0	0	0	2	0	8	0	0	0	0	0	0	0	0	0	5	0	0	0	0	0	0	0	0	0	3	0	0
g__norank_f__norank_o__norank_c__norank_p__Patescibacteria		0	0	0	0	0	0	0	0	0	0	0	0	0	0	0	0	0	0	2	0	0	0	0	0	0	0	0	0	0	0	0	0	0	0	0	0	0	0	0	0	0	0	0	0	0	0	0	0
g__norank_f__norank_o__norank_c__norank_p__Poribacteria		0	0	0	0	0	0	0	0	0	0	0	0	0	0	0	0	0	0	0	0	0	0	0	0	0	0	0	0	0	0	0	0	0	0	0	0	0	0	0	0	0	0	0	0	0	0	0	0
g__norank_f__norank_o__norank_c__norank_p__RCP2-54		0	0	0	0	0	0	0	0	0	0	0	0	0	0	0	0	0	0	0	0	0	0	0	0	0	0	0	0	0	0	0	0	0	0	0	0	0	0	0	0	0	0	0	0	0	0	0	0
g__norank_f__norank_o__norank_c__norank_p__Rs-K70_termite_group		0	0	0	0	0	0	0	0	0	0	0	0	0	0	0	0	0	0	0	0	0	0	0	0	0	0	0	0	0	0	0	0	0	0	0	0	0	0	0	0	0	0	0	0	0	0	0	0
g__norank_f__norank_o__norank_c__norank_p__SAR324_cladeMarine_group_B		0	0	0	0	0	0	0	0	0	2	0	0	0	0	0	0	0	0	0	0	0	0	0	0	0	0	0	0	0	0	0	0	0	0	0	0	0	0	0	0	0	0	0	0	0	0	0	0
g__norank_f__norank_o__norank_c__norank_p__Sva0485		7	0	7	0	5	0	0	0	0	0	0	0	0	0	0	0	0	0	0	0	0	0	0	0	0	0	0	2	0	0	0	0	0	0	0	2	0	0	0	0	0	0	0	0	0	0	0	0
g__norank_f__norank_o__norank_c__norank_p__WPS-2		0	0	0	0	0	0	0	0	0	0	0	0	0	0	0	0	2	0	2	0	0	0	0	0	0	0	2	0	0	0	0	0	0	0	0	2	0	0	0	0	0	0	0	0	0	0	0	0
g__norank_f__norank_o__norank_c__norank_p__WS2		0	0	0	0	0	0	0	0	0	0	0	0	0	0	0	0	0	0	0	0	0	0	0	0	0	0	0	0	0	0	0	0	0	0	0	0	0	0	0	0	0	0	0	0	0	0	0	0
g__norank_f__norank_o__norank_c__norank_p__WS4		0	0	0	0	0	0	0	0	0	0	0	0	0	0	0	0	0	0	0	0	0	0	0	0	0	0	0	0	0	0	0	0	0	0	0	0	0	0	0	0	0	0	0	0	0	0	0	0
g__norank_f__norank_o__norank_c__vadinHA49		0	0	0	0	0	0	0	0	0	0	0	0	0	0	0	0	0	0	0	0	0	0	0	0	0	0	0	0	0	0	0	0	0	0	0	0	0	0	0	0	0	0	0	0	0	0	0	0
g__norank_f__p-251-o5		0	0	0	5	0	15	0	0	17	0	0	0	0	2	0	0	0	13	41	11	0	0	0	0	0	9	6	60	0	16	12	0	0	0	0	12	15	12	0	0	14	8	0	0	0	0	30	24
g__norank_f__p-2534-18B5_gut_group		0	0	0	0	0	3	0	0	0	0	0	0	0	0	0	0	0	0	0	0	0	0	0	0	0	0	0	4	0	0	0	0	0	0	0	0	0	0	0	0	0	0	0	0	0	0	0	0
g__norank_f__unclassified		0	0	0	0	9	0	0	0	0	0	3	0	0	0	0	0	0	0	0	0	0	0	0	0	0	0	0	0	0	0	0	0	0	0	0	0	0	0	0	0	0	0	0	0	0	0	0	0
g__norank_f__unclassified_o__Oxyphotobacteria_Incertae_Sedis		0	0	0	0	0	0	0	0	0	4	0	0	0	0	0	0	0	0	0	0	0	0	0	0	0	0	0	0	0	0	0	0	0	0	0	0	0	0	0	0	0	0	0	0	0	0	0	0
g__norank_f__vadinBE97		0	0	0	0	0	0	0	0	9	0	0	0	0	0	0	0	0	2	0	3	0	0	0	0	0	0	0	8	0	2	0	0	0	0	0	0	0	0	0	0	5	0	0	0	0	0	0	5
g__oc32		0	0	0	0	0	0	0	0	0	0	0	0	0	0	0	0	0	0	0	0	0	0	0	0	0	0	0	0	0	0	0	0	0	0	0	0	0	0	0	0	0	0	0	0	0	0	0	0
g__possible_genus_04		0	0	0	0	0	0	0	0	0	0	0	0	0	0	0	0	0	0	0	0	0	0	0	0	0	0	0	0	0	0	0	0	0	0	0	0	0	0	0	0	0	0	0	0	0	0	0	0
g__unclassified_c__Acidimicrobiia		0	0	0	0	0	0	0	0	0	0	0	0	0	0	5	0	0	0	0	0	0	0	2	0	0	0	0	0	0	0	0	0	0	0	0	0	8	0	0	0	0	0	0	0	0	0	0	0
g__unclassified_c__Acidobacteriae		5	0	0	0	0	0	0	0	0	0	0	0	0	0	0	0	0	0	0	0	0	0	0	0	0	0	0	0	4	0	0	0	0	0	0	0	0	0	0	0	0	0	0	0	0	0	0	0
g__unclassified_c__Actinobacteria		0	0	0	0	0	0	0	0	2	5	0	0	0	0	0	0	0	0	16	0	2	0	0	0	0	0	3	4	0	3	0	0	0	0	0	15	0	0	0	0	0	0	0	0	0	0	0	5
g__unclassified_c__Alphaproteobacteria		0	0	11	0	2	0	0	0	0	0	0	0	0	0	0	0	0	0	3	0	0	0	0	0	0	0	0	0	0	0	0	0	0	0	0	0	0	0	0	0	0	0	0	0	0	0	9	0
g__unclassified_c__Anaerolineae		7	0	0	0	0	0	0	0	0	0	0	0	0	0	0	0	0	0	0	0	0	0	0	2	0	0	0	0	0	0	0	0	0	0	0	0	0	0	0	0	0	0	0	2	0	0	0	0
g__unclassified_c__Bacilli		0	0	0	0	4	0	0	0	0	0	0	4	0	0	0	0	0	0	0	0	0	0	0	0	0	0	0	0	0	0	0	0	0	0	0	0	0	0	0	0	9	0	0	0	0	0	0	0
g__unclassified_c__Bacteroidia		0	0	4	0	0	0	0	0	0	0	0	0	0	0	4	0	2	0	3	0	0	0	0	0	0	2	0	0	0	0	0	0	0	0	0	0	3	0	0	0	0	0	0	0	0	0	10	0
g__unclassified_c__Blastocatellia		0	0	0	0	0	0	0	0	0	0	0	0	0	0	0	0	0	0	0	0	0	0	0	0	0	0	0	0	0	0	0	0	0	0	0	0	0	0	0	0	5	0	0	0	0	0	0	0
g__unclassified_c__Clostridia		0	0	9	0	3	31	3	0	14	25	0	2	2	13	0	0	0	38	40	3	0	0	12	0	0	11	16	11	0	4	5	0	7	0	3	25	30	9	0	4	40	6	0	0	0	10	107	41
g__unclassified_c__Cyanobacteriia		0	0	0	0	0	0	0	0	0	0	0	0	0	0	0	0	0	0	0	0	0	0	0	0	0	0	0	0	0	0	0	0	0	0	0	0	0	0	0	0	0	0	0	0	0	0	0	0
g__unclassified_c__Desulfuromonadia		0	0	3	0	0	0	0	0	0	0	0	0	0	0	0	0	0	0	0	0	0	0	0	0	0	0	0	0	0	0	0	0	0	0	0	0	0	0	0	0	0	0	0	0	0	0	0	0
g__unclassified_c__Gammaproteobacteria		15	0	3	0	0	0	0	0	0	4	0	0	0	0	0	0	0	0	0	0	3	0	2	0	0	5	2	3	0	0	0	2	0	0	0	4	7	19	0	0	0	0	0	0	0	16	0	0
g__unclassified_c__Gracilibacteria		0	0	0	0	0	0	0	0	0	0	0	0	0	0	0	0	0	0	0	0	0	0	0	0	0	2	0	0	0	0	0	0	0	0	0	0	0	0	0	0	0	0	0	0	0	0	0	0
g__unclassified_c__Negativicutes		0	0	0	0	0	0	0	0	0	0	0	0	0	0	0	0	0	0	0	0	0	0	0	0	0	0	0	2	0	0	0	0	0	0	0	0	0	0	0	0	0	0	0	0	0	0	0	0
g__unclassified_c__Parcubacteria		0	0	0	0	0	0	0	0	0	0	0	0	0	0	0	0	0	0	0	0	0	0	0	0	0	0	0	0	0	0	0	0	0	0	0	0	0	0	0	0	0	0	0	0	0	0	0	0
g__unclassified_c__Polyangia		0	0	0	0	0	0	0	0	0	0	0	0	0	0	0	0	0	0	0	0	0	0	0	0	0	0	0	0	0	0	0	0	0	0	0	0	0	0	0	0	0	0	0	0	0	0	0	0
g__unclassified_f__Acetobacteraceae		0	0	0	0	0	0	0	0	0	0	0	0	0	0	0	0	0	0	0	0	0	0	0	0	0	0	0	0	0	0	0	0	0	0	0	0	4	0	0	0	2	0	0	6	0	0	0	0
g__unclassified_f__Acidobacteriaceae_Subgroup_1		0	0	0	0	0	0	0	0	0	0	0	0	0	0	0	0	0	0	0	0	0	0	0	0	0	0	2	0	0	0	0	0	0	0	0	0	0	0	0	0	0	0	0	0	0	0	0	0
g__unclassified_f__Aerococcaceae		0	0	0	0	0	6	53	0	0	0	0	128	0	0	0	5	30	0	0	0	123	10	0	0	0	0	22	0	0	9	0	0	50	0	18	0	0	22	37	43	0	0	0	9	0	12	4	0
g__unclassified_f__Alcaligenaceae		0	0	6	0	7	6	0	0	6	0	0	9	0	0	3	0	0	4	45	2	0	0	3	0	4	0	0	4	0	0	4	0	0	0	0	7	2	0	0	0	4	0	0	0	0	6	0	0
g__unclassified_f__Alteromonadaceae		0	0	0	0	0	0	0	0	0	0	0	0	0	0	0	0	0	0	0	0	0	0	0	0	0	0	0	0	0	0	0	0	0	0	0	0	0	0	0	0	0	0	0	0	0	0	0	0
g__unclassified_f__Anaerovoracaceae		0	0	0	0	3	8	0	0	2	0	0	0	0	4	4	0	0	0	6	0	0	0	0	0	0	3	4	0	0	0	2	0	0	0	0	6	0	0	0	0	14	2	0	0	0	3	18	5
g__unclassified_f__Atopobiaceae		0	0	0	0	0	0	0	0	0	0	0	3	0	0	0	0	0	8	0	0	0	0	0	0	0	2	0	4	0	3	2	0	0	0	0	0	0	0	0	0	0	0	0	0	0	0	0	0
g__unclassified_f__Bacillaceae		0	0	2	25	4	11	46	0	2	0	0	238	0	4	0	0	8	8	10	3	199	4	0	0	2	66	8	14	0	24	7	0	48	0	80	0	3	0	2	30	11	16	0	0	0	0	159	22
g__unclassified_f__Beijerinckiaceae		0	0	5	0	0	2	0	0	0	0	0	0	0	0	0	0	0	0	4	0	0	2	3	0	0	2	0	0	0	0	0	0	0	0	0	6	0	0	0	0	4	0	0	0	0	0	22	0
g__unclassified_f__Beutenbergiaceae		0	0	0	0	0	0	0	0	0	0	0	0	0	0	0	0	0	0	0	0	0	0	0	0	0	0	0	0	0	0	0	0	0	0	0	0	0	0	0	0	0	0	0	0	0	0	0	0
g__unclassified_f__Blastocatellaceae		0	5	0	0	0	0	0	0	0	0	3	0	0	0	0	0	0	5	0	0	0	0	0	3	0	0	3	0	2	0	0	0	0	0	0	3	0	0	0	2	0	0	0	0	0	0	2	4
g__unclassified_f__Bogoriellaceae		0	0	0	0	0	0	0	0	0	0	0	0	0	0	0	0	0	0	0	0	0	0	0	0	0	0	0	0	0	0	0	0	0	0	0	0	0	0	0	0	0	0	0	0	0	0	0	0
g__unclassified_f__Burkholderiaceae		0	0	0	0	0	0	0	0	0	0	0	0	0	0	0	0	0	0	0	0	0	0	0	0	0	0	0	0	0	0	0	0	0	0	0	0	0	0	0	0	0	0	0	0	0	0	0	0
g__unclassified_f__Butyricicoccaceae		0	0	0	0	0	0	0	0	0	0	0	0	0	0	0	0	0	0	0	2	0	0	0	0	0	0	0	0	0	0	0	0	0	0	0	0	0	2	0	0	0	0	0	0	0	0	0	0
g__unclassified_f__Caldilineaceae		0	0	0	0	0	0	0	0	0	0	0	0	0	0	0	0	0	0	0	0	0	0	0	0	0	0	0	0	0	0	0	0	0	0	0	0	0	0	0	0	0	0	0	0	0	0	0	0
g__unclassified_f__Caloramatoraceae		0	0	0	0	0	0	0	0	0	0	0	0	0	0	0	0	0	0	0	0	0	0	0	0	0	0	0	0	0	0	0	0	0	0	0	0	0	0	0	0	0	0	0	0	0	0	0	0
g__unclassified_f__Cardiobacteriaceae		0	0	0	0	0	0	0	0	0	0	0	4	0	0	0	0	0	0	0	0	4	0	0	0	0	2	0	9	0	34	0	0	0	0	13	0	0	10	0	0	0	0	0	0	0	0	0	5
g__unclassified_f__Carnobacteriaceae		0	0	0	0	7	4	0	0	0	0	0	0	2	3	0	0	0	4	0	0	0	0	0	0	0	0	0	4	0	0	0	0	0	0	0	10	6	0	0	0	5	0	0	3	0	0	0	3
g__unclassified_f__Caulobacteraceae		0	0	0	0	2	0	0	0	0	0	0	0	17	0	0	0	0	0	0	0	4	0	0	0	0	0	0	0	0	0	0	0	0	0	0	0	0	0	0	0	0	0	0	0	0	0	0	3
g__unclassified_f__Cellulomonadaceae		0	0	0	0	13	0	0	0	0	0	0	0	0	0	0	0	0	0	0	0	0	0	0	0	0	0	0	0	0	0	0	0	0	0	0	0	0	0	0	0	0	0	0	0	0	12	0	0
g__unclassified_f__Chitinophagaceae		0	0	10	0	0	0	0	0	0	0	0	0	0	0	0	0	0	0	0	0	0	0	0	0	3	0	2	2	5	0	3	0	0	0	0	6	4	0	0	0	0	7	0	0	0	0	0	0
g__unclassified_f__Chlamydiaceae		0	0	0	0	0	0	0	0	0	0	0	0	0	0	0	0	0	0	0	0	0	0	0	0	0	0	0	0	0	0	0	0	0	0	0	0	0	0	0	0	0	0	0	0	0	0	0	0
g__unclassified_f__Chloroflexaceae		0	0	0	0	0	0	0	0	0	0	0	0	0	0	0	0	0	0	0	0	0	0	0	0	0	0	0	0	0	0	0	0	0	0	0	0	0	0	0	0	0	0	0	0	0	0	0	0
g__unclassified_f__Christensenellaceae		0	0	0	0	0	0	0	0	0	0	0	0	0	0	0	0	0	0	0	0	0	0	0	0	0	0	0	0	0	0	0	0	0	0	0	0	0	0	0	0	0	0	0	0	0	0	4	0
g__unclassified_f__Chromatiaceae		0	0	0	0	0	0	0	0	0	0	0	0	0	0	0	0	0	0	0	0	0	0	0	0	0	0	0	0	0	0	0	0	0	0	0	0	0	0	0	0	0	0	0	0	0	0	0	0
g__unclassified_f__Chthoniobacteraceae		0	0	0	0	0	0	0	0	0	0	0	0	0	0	0	0	0	0	0	0	0	0	0	0	0	0	0	0	0	0	0	0	0	0	0	0	0	0	0	0	0	0	0	0	0	0	0	0
g__unclassified_f__Clostridiaceae		0	0	3	0	0	0	0	0	0	0	0	0	0	0	0	0	0	0	0	0	0	0	0	0	0	0	0	0	0	0	0	0	0	0	0	0	0	0	0	0	0	0	0	0	0	0	0	0
g__unclassified_f__Comamonadaceae		11	0	23	0	34	177	2	0	23	0	3	3	0	61	6	10	0	117	55	0	9	8	102	0	0	83	19	38	0	78	38	14	8	32	13	155	142	0	8	0	22	19	0	0	234	60	159	33
g__unclassified_f__Coriobacteriaceae		0	0	0	0	0	0	0	0	0	0	0	0	0	0	0	0	0	0	0	0	0	0	0	0	0	0	0	0	0	0	0	0	0	0	0	0	0	0	0	0	0	0	0	0	0	0	0	0
g__unclassified_f__Corynebacteriaceae		0	0	0	0	0	0	0	0	0	0	0	0	0	0	0	0	0	0	0	0	0	0	0	0	0	0	0	0	0	0	0	0	0	0	0	0	0	0	0	0	0	0	0	0	0	0	0	0
g__unclassified_f__Crocinitomicaceae		0	0	0	0	0	0	0	0	0	0	0	0	0	0	0	0	0	0	0	0	0	0	0	0	0	0	0	0	0	0	0	0	0	0	0	0	0	0	0	0	4	0	0	0	0	0	0	0
g__unclassified_f__Cyanobiaceae		0	0	0	0	0	0	0	0	0	0	0	0	0	0	0	0	0	0	0	0	0	0	0	0	0	0	0	0	0	0	0	0	0	0	0	0	0	0	0	0	0	0	0	0	0	0	0	0
g__unclassified_f__Cyclobacteriaceae		0	0	0	15	4	8	0	0	0	0	0	62	0	0	0	0	0	9	46	0	15	0	5	0	0	0	0	8	0	0	2	0	6	0	0	20	0	0	0	0	27	0	0	0	0	0	0	0
g__unclassified_f__Defluviitaleaceae		0	0	0	0	0	0	0	0	0	0	0	0	0	0	0	0	0	0	0	0	0	0	0	0	0	0	0	0	0	0	0	0	0	0	0	6	0	0	0	0	0	0	0	0	0	0	0	0
g__unclassified_f__Demequinaceae		3	0	0	0	0	0	0	0	0	0	0	0	0	0	0	0	0	0	0	0	0	0	0	0	0	0	0	0	0	0	0	0	0	0	0	0	0	0	0	0	0	0	0	0	0	0	0	0
g__unclassified_f__Dermatophilaceae		0	0	0	0	0	0	0	0	0	0	0	0	2	0	0	0	0	0	0	0	0	0	0	0	0	0	0	0	0	0	0	0	0	0	0	0	0	0	0	0	0	0	0	0	0	0	0	0
g__unclassified_f__Desulfocapsaceae		0	0	0	3	0	0	0	0	0	0	0	0	0	0	0	0	0	0	0	0	0	0	0	0	0	0	0	0	0	0	0	0	0	0	0	0	0	0	0	0	0	0	0	0	0	0	0	0
g__unclassified_f__Desulfosarcinaceae		0	0	0	0	0	0	0	0	0	0	0	0	0	0	0	0	0	0	0	0	0	0	0	0	0	0	0	0	0	0	0	0	0	0	0	0	0	0	0	0	0	0	0	0	0	0	0	0
g__unclassified_f__Desulfovibrionaceae		0	0	0	0	0	0	0	0	0	0	0	0	0	0	0	0	0	0	0	0	0	0	0	0	0	0	0	0	0	2	0	0	0	0	0	0	0	0	0	0	0	0	0	0	0	0	0	0
g__unclassified_f__Devosiaceae		0	0	5	0	0	0	0	0	0	0	0	0	0	0	0	0	0	0	8	0	0	0	0	0	0	0	0	0	0	0	0	0	0	0	0	4	0	0	0	0	0	0	0	0	0	0	0	0
g__unclassified_f__Eggerthellaceae		0	0	0	0	0	0	0	0	4	13	0	0	0	0	0	0	0	3	0	5	0	0	13	0	0	0	0	3	0	0	4	0	0	0	0	0	0	0	0	2	3	0	0	0	0	3	11	16
g__unclassified_f__Enterobacteriaceae		13	16	0	0	0	25	0	0	10	14	5	0	0	21	9	0	0	0	0	0	6	0	7	5	11	0	0	7	9	8	0	2	0	5	0	0	10	21	0	0	13	0	0	9	6	13	0	0
g__unclassified_f__Erwiniaceae		0	0	0	0	0	0	0	0	0	0	0	0	0	0	0	0	0	0	0	0	0	0	0	0	0	0	0	0	0	0	0	0	0	0	0	0	0	0	0	0	0	0	0	0	0	0	108	0
g__unclassified_f__Erysipelatoclostridiaceae		0	0	0	0	0	0	0	0	0	0	0	0	0	0	0	0	0	0	0	0	0	0	0	0	0	0	0	0	0	0	0	0	0	0	0	0	0	0	0	0	0	0	0	0	0	0	0	0
g__unclassified_f__Erysipelotrichaceae		0	0	0	0	0	0	0	0	3	2	0	0	0	0	0	0	0	0	2	0	0	0	0	0	0	2	0	0	0	2	4	0	0	0	0	0	0	0	0	0	0	0	0	0	0	0	4	0
g__unclassified_f__Flavobacteriaceae		0	0	0	5	0	0	31	0	0	0	0	125	0	0	0	0	16	6	2	0	149	6	0	0	0	0	0	0	0	6	2	6	100	0	19	3	0	0	0	38	0	0	0	0	0	0	13	2
g__unclassified_f__Gallionellaceae		4	0	0	0	0	0	0	0	0	0	0	0	0	0	0	0	0	0	0	0	0	0	0	0	0	0	2	0	0	0	0	0	0	0	0	0	0	0	0	0	0	0	0	0	0	0	0	0
g__unclassified_f__Geminicoccaceae		0	0	0	0	0	0	0	0	0	0	0	0	0	0	0	0	0	0	0	0	0	0	0	0	0	0	0	0	0	0	0	0	0	0	0	0	0	0	0	0	0	0	0	0	0	0	0	0
g__unclassified_f__Gemmatimonadaceae		0	0	0	0	3	0	0	0	0	0	0	0	0	0	0	0	0	3	54	2	0	0	0	0	0	0	6	3	0	0	0	0	0	0	0	3	0	0	0	0	0	0	0	0	0	0	0	0
g__unclassified_f__Geobacteraceae		0	0	6	0	0	0	0	0	0	0	0	0	0	0	0	0	0	0	0	0	0	0	0	0	0	0	0	0	0	0	0	0	0	0	0	0	0	0	0	0	0	0	0	0	0	0	0	0
g__unclassified_f__Geodermatophilaceae		0	0	0	0	0	0	0	0	0	0	0	0	0	0	0	0	0	0	0	0	0	0	0	0	0	0	0	0	0	0	0	0	0	0	0	0	0	3	0	0	0	0	0	0	0	0	8	0
g__unclassified_f__Gracilibacteraceae		0	0	0	0	0	0	0	0	0	0	0	0	0	0	0	0	0	0	0	0	0	0	0	0	0	0	0	0	0	0	0	0	0	0	0	2	0	0	0	0	0	0	0	0	0	0	0	0
g__unclassified_f__Halieaceae		0	0	0	0	0	0	0	0	0	0	0	0	0	0	0	0	0	0	0	0	0	0	0	0	0	0	0	0	0	0	0	0	0	0	0	0	0	0	0	0	0	0	0	4	0	0	0	0
g__unclassified_f__Holophagaceae		0	0	0	0	0	0	0	0	0	0	0	0	0	0	0	0	0	0	0	0	0	0	0	0	0	0	0	0	0	0	0	0	0	0	0	0	0	0	0	0	0	0	0	0	0	0	0	0
g__unclassified_f__Hungateiclostridiaceae		0	2	0	0	2	0	0	2	0	3	0	2	0	0	0	0	0	7	0	0	0	0	4	0	0	8	0	9	0	11	0	0	0	0	0	2	2	0	0	0	13	5	0	0	0	0	16	3
g__unclassified_f__Hyphomicrobiaceae		0	0	0	0	0	0	0	0	0	0	0	0	0	0	0	0	0	0	0	0	0	0	0	0	0	0	0	0	0	0	0	0	0	0	0	0	0	0	0	0	0	0	0	2	0	0	0	0
g__unclassified_f__Ilumatobacteraceae		0	0	0	0	0	0	0	0	0	0	0	0	0	0	0	0	0	0	0	0	0	0	0	0	0	0	0	0	0	0	0	0	0	0	0	0	0	0	0	0	0	0	0	0	0	0	0	0
g__unclassified_f__Intrasporangiaceae		0	0	6	3	0	8	0	0	9	0	0	0	0	0	3	3	0	5	3	9	0	4	0	0	0	0	12	0	0	0	7	0	0	0	0	36	15	0	0	3	0	14	0	0	0	24	7	0
g__unclassified_f__Isosphaeraceae		0	0	7	0	0	0	0	0	0	0	0	0	0	0	0	0	0	0	0	0	0	0	0	0	0	0	0	0	0	0	0	0	0	0	0	0	0	0	0	0	0	0	0	0	0	0	0	0
g__unclassified_f__Kineosporiaceae		0	0	0	0	0	2	0	0	0	10	0	0	0	0	0	0	0	0	0	2	0	0	0	0	0	0	6	0	0	7	0	0	0	0	0	9	15	0	0	0	0	8	0	0	0	10	0	0
g__unclassified_f__Ktedonobacteraceae		0	0	0	0	0	0	0	0	0	0	0	0	0	0	0	0	0	0	0	0	0	0	0	0	0	0	0	0	0	0	0	0	0	0	0	0	0	0	0	0	0	0	0	0	0	0	0	0
g__unclassified_f__Lachnospiraceae		7	11	54	3	22	291	6	0	62	174	2	30	67	77	19	0	5	207	192	80	39	5	157	0	2	350	251	286	4	313	197	0	17	0	0	407	103	34	0	12	292	84	0	10	2	154	644	276
g__unclassified_f__Longimicrobiaceae		0	0	0	0	0	0	0	0	0	0	0	0	0	0	0	0	0	0	0	0	0	0	0	0	0	0	0	0	0	0	0	0	0	0	0	0	0	0	0	0	0	0	0	0	0	0	0	0
g__unclassified_f__Magnetospirillaceae		0	0	0	0	0	0	0	0	0	0	0	0	0	0	0	0	0	0	0	0	0	0	0	0	0	0	0	0	0	0	0	0	0	0	0	0	0	0	0	0	0	0	0	0	0	0	0	0
g__unclassified_f__Marinifilaceae		0	0	0	0	0	0	0	0	0	0	0	0	0	0	0	0	0	0	0	0	0	0	0	0	0	0	0	0	0	0	0	0	0	0	0	0	0	0	0	0	6	0	0	0	0	0	0	0
g__unclassified_f__Marinilabiliaceae		0	0	0	0	0	0	0	0	0	0	0	0	0	0	0	0	0	0	0	0	0	0	0	0	0	0	0	3	0	0	0	0	0	0	0	0	0	0	0	0	0	0	0	0	0	0	0	0
g__unclassified_f__Methyloligellaceae		0	0	0	0	0	0	0	0	0	3	0	0	0	0	0	0	0	0	0	0	0	0	0	0	0	0	0	0	0	0	0	0	0	0	0	0	0	0	0	0	0	0	0	0	0	0	0	0
g__unclassified_f__Methylomonadaceae		7	0	0	0	0	0	0	0	0	0	0	0	0	0	3	0	0	0	0	0	0	0	0	0	0	0	0	0	0	0	0	0	0	0	0	0	0	0	0	0	0	0	0	0	0	0	0	0
g__unclassified_f__Methylophilaceae		31	0	9	0	45	2	0	0	0	0	0	0	0	0	0	0	0	0	0	0	0	0	0	0	3	0	0	0	3	0	0	0	0	0	0	0	0	13	0	0	0	0	0	27	0	0	0	4
g__unclassified_f__Microbacteriaceae		0	0	23	0	27	144	30	0	9	14	0	173	0	0	0	0	12	28	75	9	125	30	0	3	12	19	54	46	0	24	5	0	32	0	13	61	144	8	0	65	20	26	0	0	0	42	23	82
g__unclassified_f__Micrococcaceae		0	5	203	107	7	103	420	2	32	46	0	1662	5	37	0	38	163	48	176	38	1239	135	113	0	75	73	137	269	0	120	19	20	94	0	250	164	252	126	37	192	110	76	6	4	0	118	357	150
g__unclassified_f__Micromonosporaceae		0	0	12	0	3	0	0	0	0	0	0	0	0	0	0	0	0	0	0	3	0	0	0	13	3	0	0	0	0	3	0	0	0	0	0	4	5	0	0	0	0	0	0	0	0	0	0	0
g__unclassified_f__Microscillaceae		0	0	0	0	0	0	0	0	0	0	0	0	0	0	0	0	0	0	0	0	0	0	0	0	0	0	0	0	0	0	0	0	0	0	0	0	0	0	0	0	0	0	0	0	0	0	0	0
g__unclassified_f__Moraxellaceae		0	0	0	0	0	0	0	0	0	0	0	0	0	0	0	0	0	0	0	0	0	0	0	0	0	0	0	0	0	10	0	0	0	0	0	0	0	0	0	0	7	0	0	0	0	0	0	0
g__unclassified_f__Myxococcaceae		0	0	0	0	0	0	0	0	0	3	0	0	0	0	0	0	0	0	0	0	0	0	3	0	0	0	0	0	0	0	0	0	0	0	0	2	2	0	0	0	0	0	0	0	0	0	0	0
g__unclassified_f__Nannocystaceae		0	0	0	0	0	0	0	0	0	0	0	0	0	0	0	0	0	0	0	0	0	0	0	0	0	0	0	0	0	0	0	0	0	0	0	0	0	0	0	0	0	0	0	0	0	0	0	0
g__unclassified_f__Neisseriaceae		0	0	0	14	0	0	0	0	0	0	0	14	4	54	0	0	0	14	0	0	7	0	0	0	2	3	0	0	0	163	0	0	2	0	0	3	6	0	0	0	0	0	0	0	0	16	2	0
g__unclassified_f__Nitriliruptoraceae		0	0	0	0	0	0	0	0	0	0	0	0	0	0	0	0	0	0	2	0	0	0	0	0	0	0	0	0	0	0	0	0	0	0	0	0	0	0	0	0	0	0	0	0	0	0	0	0
g__unclassified_f__Nitrosomonadaceae		0	0	0	0	0	0	0	0	0	0	0	0	0	0	0	0	0	0	0	0	0	0	0	0	0	0	0	0	0	0	0	0	0	0	0	0	0	0	0	0	0	0	0	0	0	0	0	0
g__unclassified_f__Nocardiaceae		0	0	0	0	0	0	0	0	0	0	0	0	0	0	0	0	0	0	0	0	0	0	0	0	0	0	0	0	0	0	0	0	0	0	0	0	2	0	0	0	0	0	0	0	0	0	0	0
g__unclassified_f__Nocardioidaceae		3	3	14	0	0	11	0	0	0	0	0	0	0	0	0	0	0	0	10	9	0	0	0	0	0	0	0	25	0	0	0	0	0	0	0	0	0	0	0	0	0	0	0	0	0	0	0	0
g__unclassified_f__Nocardiopsaceae		0	0	0	0	0	0	0	0	0	0	0	0	0	0	0	0	0	0	0	0	0	0	0	0	0	0	0	0	0	0	0	0	0	0	0	0	0	0	0	0	0	0	0	0	0	0	0	0
g__unclassified_f__Nostocaceae		0	0	0	0	0	0	0	0	0	0	0	0	0	0	0	0	0	0	0	0	0	0	0	0	0	0	0	0	0	0	0	0	0	0	0	0	0	0	0	0	0	0	0	0	0	0	0	0
g__unclassified_f__Oscillospiraceae		0	0	12	0	16	28	0	0	44	14	0	4	4	16	5	0	0	74	26	9	9	0	19	0	2	54	5	37	0	28	38	0	3	0	0	42	22	0	0	3	36	8	0	3	0	12	164	41
g__unclassified_f__Oxalobacteraceae		4	9	9	18	7	0	0	0	0	0	0	0	4	0	14	6	9	0	9	0	0	0	2	0	9	0	0	2	4	0	3	7	13	10	3	17	8	6	6	16	0	0	0	0	0	0	4	0
g__unclassified_f__Paenibacillaceae		0	0	0	0	2	0	0	0	0	0	0	0	0	0	0	0	0	0	0	0	0	0	0	0	0	0	0	0	0	0	0	0	0	0	0	0	0	0	0	0	0	0	0	0	0	0	0	0
g__unclassified_f__Paludibacteraceae		0	0	0	0	0	0	0	0	0	0	0	0	0	0	0	0	0	0	0	0	0	0	0	0	0	0	0	0	0	0	0	0	0	0	0	0	0	0	0	0	0	0	0	0	0	0	0	0
g__unclassified_f__Paracaedibacteraceae		0	0	0	0	0	0	0	0	0	0	0	0	0	0	0	0	0	0	0	0	0	0	0	0	0	0	0	0	0	0	0	0	0	0	0	0	0	0	0	0	0	0	0	0	0	0	0	0
g__unclassified_f__Parachlamydiaceae		0	0	0	0	0	0	0	0	0	0	0	0	0	0	0	0	0	0	0	0	0	0	0	0	0	0	0	0	0	0	0	0	0	0	0	0	0	0	0	0	0	0	0	0	0	0	0	0
g__unclassified_f__Pasteurellaceae		0	0	0	0	0	0	5	0	0	366	10	26	2	647	0	0	0	3	0	0	4	0	510	0	3	341	0	8	0	220	0	0	0	0	0	15	0	20	0	0	64	0	0	0	0	6	9	154
g__unclassified_f__Peptococcaceae		0	0	0	0	0	0	0	0	0	0	0	0	0	0	0	0	0	0	0	0	0	0	0	0	0	0	0	0	0	0	0	0	0	0	0	0	0	0	0	0	0	0	0	0	0	0	0	0
g__unclassified_f__Peptostreptococcaceae		19	0	273	11	371	492	67	28	269	162	49	86	36	282	72	30	43	559	323	163	126	35	843	25	153	250	405	545	10	595	313	10	148	10	74	594	438	196	13	125	192	354	14	104	39	194	763	497
g__unclassified_f__Phycisphaeraceae		0	0	0	0	0	0	0	0	0	0	0	0	0	0	0	0	0	0	0	0	0	0	0	0	0	0	0	0	0	0	0	0	0	0	0	0	0	0	0	0	0	0	0	0	0	0	0	0
g__unclassified_f__Planococcaceae		0	0	67	9	79	198	9	0	57	80	16	511	0	57	16	17	22	208	120	23	327	153	77	0	0	263	93	142	0	82	69	0	79	0	44	375	689	264	0	63	47	293	0	12	0	64	208	158
g__unclassified_f__Polyangiaceae		0	0	0	0	0	0	0	0	0	0	0	0	0	0	0	0	0	0	0	0	0	0	0	0	0	0	0	0	0	0	0	0	0	0	0	0	0	0	0	0	0	0	0	0	0	0	0	0
g__unclassified_f__Prevotellaceae		0	0	0	0	0	4	0	0	0	0	0	0	0	0	0	0	0	3	10	0	0	0	8	0	0	0	7	23	0	3	0	0	0	0	0	5	0	0	0	0	5	0	0	0	0	3	11	0
g__unclassified_f__Promicromonosporaceae		0	0	0	0	0	0	0	0	0	0	0	0	0	0	0	0	0	0	15	0	0	0	0	0	0	0	0	0	0	0	16	0	0	0	0	0	0	0	0	0	0	0	0	0	0	0	6	9
g__unclassified_f__Propionibacteriaceae		0	0	0	0	0	0	0	0	0	0	0	10	0	0	0	0	2	0	0	0	9	7	0	0	0	0	0	10	0	2	0	0	4	0	0	10	0	0	0	5	0	0	0	0	0	0	0	0
g__unclassified_f__Pseudomonadaceae		0	0	0	0	0	0	0	0	0	0	0	0	0	0	0	0	0	0	0	0	0	0	0	0	0	0	0	0	0	0	0	0	0	0	0	0	0	0	0	0	0	0	0	0	0	0	0	0
g__unclassified_f__Pseudonocardiaceae		0	0	0	0	0	0	0	0	0	0	0	0	0	0	0	0	0	0	0	0	0	0	0	0	0	3	0	0	0	0	0	0	0	0	0	0	0	0	0	0	0	0	0	0	0	0	0	0
g__unclassified_f__Rhizobiaceae		0	0	25	0	106	74	10	0	24	30	2	77	0	56	2	5	29	58	758	0	42	32	25	7	18	30	62	47	0	10	25	2	58	0	9	77	26	13	9	36	32	34	0	60	5	55	17	0
g__unclassified_f__Rhodanobacteraceae		0	0	0	0	0	0	0	0	2	0	0	0	0	0	0	0	0	0	0	0	0	0	0	0	0	0	0	0	0	0	0	0	0	0	0	0	0	0	0	0	0	0	0	0	0	0	0	0
g__unclassified_f__Rhodobacteraceae		0	0	11	0	6	0	0	0	3	0	2	0	0	0	0	0	0	5	7	0	18	0	9	0	0	6	0	0	3	3	7	7	2	3	0	10	18	0	0	0	6	3	0	0	3	0	40	0
g__unclassified_f__Rhodocyclaceae		0	0	8	2	0	0	0	0	0	0	0	7	0	0	0	0	0	0	0	0	10	0	0	0	6	0	0	0	0	0	0	0	10	0	0	0	0	0	0	3	0	0	0	0	0	0	0	0
g__unclassified_f__Rhodospirillaceae		0	0	3	0	0	0	0	0	0	0	2	0	0	0	0	0	0	0	0	0	0	0	0	0	0	0	0	0	0	0	0	0	0	0	0	0	0	0	0	0	0	0	0	0	0	0	0	0
g__unclassified_f__Rhodothermaceae		0	0	0	0	0	0	0	0	0	0	0	0	0	0	0	0	0	0	0	0	0	0	0	0	0	0	0	0	0	0	0	0	0	0	0	0	0	0	0	0	0	0	0	0	0	0	0	0
g__unclassified_f__Rickettsiaceae		0	0	0	0	0	0	0	0	0	0	0	0	0	0	0	0	0	0	0	0	0	0	0	0	0	0	0	0	0	0	0	0	0	0	0	0	0	0	0	0	0	0	0	0	0	0	0	0
g__unclassified_f__Rikenellaceae		0	0	0	0	0	0	0	0	0	0	0	0	0	0	0	0	0	0	0	0	0	0	0	0	0	0	0	2	0	0	3	0	0	0	0	0	0	0	0	0	6	0	0	0	0	0	0	0
g__unclassified_f__Rubritaleaceae		0	0	0	0	0	0	0	0	0	0	0	0	0	0	0	0	0	0	0	0	0	0	0	0	0	0	0	0	0	0	0	0	0	0	0	0	0	0	0	0	0	0	0	0	0	0	0	0
g__unclassified_f__Ruminococcaceae		0	0	0	0	2	12	0	0	0	22	0	2	0	5	0	0	0	0	13	0	0	0	4	0	0	0	2	9	0	10	2	0	0	0	0	5	0	5	0	3	5	0	0	0	0	5	10	4
g__unclassified_f__Saccharimonadaceae		0	0	0	0	4	6	11	0	0	3	0	43	0	0	0	9	0	0	0	0	7	25	0	0	0	0	0	0	0	0	0	0	17	0	0	7	0	2	6	8	13	0	0	0	0	0	0	0
g__unclassified_f__Saccharospirillaceae		0	0	0	0	0	0	0	0	0	0	0	0	0	0	0	0	0	0	0	0	0	0	0	0	0	0	0	0	0	0	0	0	0	0	0	0	0	0	0	0	0	0	0	0	0	0	0	0
g__unclassified_f__Salisediminibacteriaceae		0	0	0	0	0	0	0	0	0	0	0	0	0	0	0	0	0	0	0	0	0	0	0	0	0	0	0	0	0	0	0	0	0	0	0	0	0	0	0	0	0	0	0	0	0	0	0	0
g__unclassified_f__Sandaracinaceae		0	0	0	0	0	0	0	0	0	0	0	0	0	0	0	0	0	0	0	0	0	0	0	0	0	0	0	0	0	0	0	0	0	0	0	0	0	0	0	0	0	0	0	0	0	0	0	0
g__unclassified_f__Selenomonadaceae		0	0	0	0	0	0	0	0	0	0	0	0	0	0	0	0	0	0	0	0	0	0	0	0	0	0	0	0	0	0	0	0	0	0	0	0	0	0	0	0	0	2	0	0	0	0	0	0
g__unclassified_f__Silvanigrellaceae		0	0	0	0	0	0	0	0	0	0	0	0	0	0	0	0	0	0	0	0	0	0	0	0	0	0	0	0	0	0	0	0	0	0	0	0	0	0	0	0	0	0	0	0	0	0	0	0
g__unclassified_f__Solirubrobacteraceae		0	0	2	0	0	0	0	0	0	0	0	0	0	0	0	0	0	0	0	0	0	0	0	0	0	0	0	0	0	0	0	0	0	0	0	0	0	0	0	0	10	2	0	0	0	0	3	0
g__unclassified_f__Sphingobacteriaceae		0	0	0	0	0	0	0	0	7	0	0	3	0	0	2	0	0	4	0	0	0	0	0	0	0	0	0	0	0	0	7	0	9	0	0	4	4	0	0	0	0	0	0	0	0	0	15	0
g__unclassified_f__Sphingomonadaceae		3	8	0	0	0	12	0	0	9	8	0	18	14	0	3	0	0	10	84	0	0	3	0	12	0	6	11	0	0	5	11	0	17	0	0	27	22	0	0	2	24	0	0	7	0	9	10	7
g__unclassified_f__Spirochaetaceae		0	0	0	0	0	0	0	0	0	0	0	0	0	0	0	0	0	0	0	0	0	0	0	0	0	0	0	0	0	0	0	0	0	0	0	0	0	0	0	0	0	0	0	0	0	0	0	0
g__unclassified_f__Sporichthyaceae		0	0	6	0	0	0	0	0	0	0	0	0	0	0	0	0	0	0	0	0	0	0	0	0	0	0	0	0	0	0	0	0	0	0	0	0	0	0	0	0	0	0	0	0	0	0	0	0
g__unclassified_f__Sporomusaceae		0	0	0	0	0	0	0	0	0	0	0	0	0	0	0	0	0	0	0	0	0	0	0	0	0	0	0	0	0	0	0	0	0	0	0	0	0	0	0	0	0	0	0	0	0	0	0	0
g__unclassified_f__Streptomycetaceae		0	0	0	0	0	0	0	0	0	0	0	0	0	0	0	0	0	0	0	0	0	0	0	0	0	0	0	0	0	0	0	0	0	0	0	0	0	0	0	0	0	0	0	0	0	0	0	0
g__unclassified_f__Streptosporangiaceae		0	0	0	0	0	0	0	0	0	0	0	0	0	0	0	0	0	0	0	0	0	0	0	0	0	0	0	0	0	0	0	0	0	0	0	0	0	0	0	0	0	0	0	0	0	0	0	0
g__unclassified_f__Succinivibrionaceae		0	0	0	0	0	0	0	0	0	0	0	0	0	0	0	0	0	0	0	0	0	0	0	0	0	0	0	0	0	0	0	0	0	0	0	0	0	0	0	0	0	0	0	0	0	0	0	0
g__unclassified_f__Syntrophobacteraceae		0	0	0	0	0	0	0	0	0	0	0	0	0	0	0	0	0	0	0	0	0	0	0	0	0	0	0	0	0	0	0	0	0	0	0	0	0	0	0	0	0	0	0	5	0	0	0	0
g__unclassified_f__Syntrophomonadaceae		0	0	0	0	0	0	0	0	0	0	0	0	0	0	0	0	0	0	0	0	0	0	0	0	0	0	0	0	0	0	0	0	0	0	0	0	0	0	0	0	7	0	0	0	0	0	0	0
g__unclassified_f__Tannerellaceae		0	0	0	0	0	0	0	0	0	0	0	0	0	0	0	0	0	0	0	0	0	0	0	0	0	0	0	0	0	0	0	0	0	0	0	0	0	0	0	0	0	0	0	0	0	0	0	0
g__unclassified_f__Thermoactinomycetaceae		0	0	0	0	0	0	0	0	0	0	0	0	0	0	0	0	0	0	0	0	0	0	0	0	0	0	0	0	0	0	0	0	0	0	0	0	0	0	0	0	0	0	0	0	0	0	0	0
g__unclassified_f__Thermomonosporaceae		0	0	0	0	0	0	0	0	0	0	0	0	0	0	0	0	0	0	0	0	0	0	0	0	0	0	0	0	0	0	0	0	0	0	0	0	0	0	0	0	0	0	0	0	0	0	0	0
g__unclassified_f__Thermotaleaceae		0	0	0	0	0	0	0	0	0	0	0	0	0	0	0	0	0	0	0	0	0	0	0	0	0	0	0	0	0	0	0	0	0	0	0	0	0	0	0	0	0	0	0	0	0	0	0	0
g__unclassified_f__Vicinamibacteraceae		0	0	5	0	0	0	0	0	0	0	0	0	0	0	0	0	0	0	0	0	0	0	0	0	0	0	0	0	0	0	0	0	0	0	0	0	0	0	0	0	0	0	0	0	0	0	0	0
g__unclassified_f__Weeksellaceae		0	0	0	0	0	0	0	0	4	74	0	5	0	63	0	3	0	44	0	0	0	0	66	0	0	34	0	0	3	15	0	0	0	0	0	0	0	53	0	0	19	0	0	0	0	2	6	32
g__unclassified_f__Xanthobacteraceae		0	0	13	58	0	718	15	0	184	6	0	4	0	409	10	142	98	383	143	2	39	98	229	2	0	414	434	248	0	78	468	250	109	151	372	799	919	0	160	78	269	46	16	0	232	698	99	331
g__unclassified_f__Xanthomonadaceae		0	0	25	0	3	0	0	0	0	0	0	0	0	0	0	0	0	0	0	0	0	0	0	0	0	0	0	0	0	0	0	0	0	0	0	0	0	0	0	0	0	0	0	0	0	0	0	0
g__unclassified_f__Yersiniaceae		0	0	0	0	0	0	0	0	0	0	0	0	0	0	0	0	0	0	0	0	0	0	0	0	0	0	0	0	0	0	0	0	0	0	0	0	0	0	0	0	0	0	0	0	0	0	0	0
g__unclassified_f__norank_o__Peptostreptococcales-Tissierellales		0	0	0	0	0	0	18	0	0	0	0	36	0	0	0	0	0	0	0	0	24	0	0	0	0	3	0	0	0	0	0	7	0	0	3	0	0	0	8	24	0	0	0	0	0	2	0	0
g__unclassified_k__norank_d__Bacteria		448	154	813	21052	305	70	2	86	1068	185	82	48	90	187	57	12774	14802	2143	2041	81	101	546	273	938	201	12	357	86	125	140	2815	2620	1164	1876	68	146	152	307	1768	79	457	150	4	944	541	374	59	77
g__unclassified_o__Acidobacteriales		0	0	3	0	0	0	0	0	0	0	0	0	0	0	0	0	0	0	0	0	0	0	0	0	0	0	0	0	0	0	0	0	0	0	0	0	0	0	0	0	0	0	0	0	0	0	0	0
g__unclassified_o__Aeromonadales		0	0	0	0	0	0	0	0	0	0	0	0	0	0	0	0	0	0	0	0	0	0	0	0	0	0	0	0	0	3	0	0	0	0	0	0	0	0	0	0	0	0	0	0	0	0	0	0
g__unclassified_o__Alphaproteobacteria_Incertae_Sedis		0	0	0	0	0	0	0	0	0	0	0	0	0	0	0	0	0	0	0	0	0	0	0	0	0	0	0	0	0	0	0	0	0	0	0	0	3	0	0	0	0	0	0	0	0	0	0	0
g__unclassified_o__Alteromonadales		0	0	0	0	0	0	0	0	0	0	0	0	0	0	0	0	0	0	0	0	0	0	0	2	0	0	0	0	0	0	0	0	0	0	0	0	0	0	0	0	0	0	0	0	0	0	0	0
g__unclassified_o__Babeliales		0	0	0	0	0	0	0	0	0	0	0	0	0	0	0	0	0	0	0	0	0	0	0	0	0	0	0	0	0	0	0	0	0	0	0	0	2	0	0	0	0	0	0	0	0	0	0	0
g__unclassified_o__Bacillales		0	0	9	0	0	0	0	0	0	0	0	0	0	0	0	0	0	0	0	0	0	0	0	0	0	0	0	0	0	0	0	0	0	0	0	0	0	0	0	0	0	0	0	0	0	0	0	0
g__unclassified_o__Bacteroidales		0	0	3	0	0	0	0	0	0	0	0	0	0	0	0	0	0	6	3	0	0	0	0	0	0	4	0	0	0	0	0	0	4	0	0	0	5	0	0	0	13	0	0	0	0	0	0	0
g__unclassified_o__Bradymonadales		0	0	0	0	0	6	0	0	0	3	0	4	0	0	0	0	0	0	0	0	0	0	0	0	0	0	0	0	0	0	0	0	0	0	0	0	0	0	0	0	0	0	0	0	0	0	0	0
g__unclassified_o__Burkholderiales		14	0	4	0	9	0	0	0	0	0	0	0	0	0	0	0	0	0	0	0	0	0	0	0	0	0	2	3	8	0	0	0	0	0	0	0	0	0	0	0	0	0	0	8	0	0	0	0
g__unclassified_o__Cellvibrionales		0	0	0	0	0	0	0	0	0	0	0	0	0	0	0	0	0	0	0	0	0	0	0	0	0	0	0	0	0	0	0	0	0	0	0	0	0	0	0	0	0	0	0	0	0	0	0	0
g__unclassified_o__Chitinophagales		0	0	7	0	0	0	0	0	0	0	0	0	0	0	0	0	0	0	0	0	0	0	0	0	0	0	0	2	0	0	0	0	0	0	0	0	0	0	0	0	0	0	0	0	0	0	0	0
g__unclassified_o__Chlamydiales		0	0	0	0	0	0	0	0	0	0	0	0	0	0	0	0	0	0	0	0	0	0	0	0	0	0	0	0	0	0	0	0	0	0	0	0	0	0	0	0	0	0	0	0	0	0	0	0
g__unclassified_o__Chthoniobacterales		0	0	0	0	0	0	0	0	0	0	0	0	0	0	0	0	0	0	0	0	0	0	0	0	0	0	0	0	0	0	2	0	0	0	0	0	0	0	0	0	0	0	0	0	0	0	0	0
g__unclassified_o__Clostridiales		0	0	0	0	0	0	0	0	0	0	0	0	0	0	0	0	0	0	0	0	0	0	0	0	0	0	0	0	0	0	0	0	0	0	0	0	0	0	0	0	0	0	0	0	0	0	0	0
g__unclassified_o__Coriobacteriales		0	0	0	0	0	0	0	0	0	0	0	0	0	0	0	0	0	0	0	0	0	0	0	0	0	0	0	0	0	3	0	0	0	0	0	0	0	0	0	0	4	0	0	0	0	0	2	0
g__unclassified_o__Cyanobacteriales		0	0	5	0	0	0	0	0	0	0	0	0	0	0	0	0	0	0	0	0	0	0	0	0	0	0	0	0	0	0	0	0	0	0	0	0	0	0	0	0	0	0	0	0	0	0	0	0
g__unclassified_o__Enterobacterales		0	0	0	0	10	15	0	0	0	0	0	0	0	0	0	0	0	15	0	0	0	0	0	0	0	0	0	25	0	27	7	0	0	0	0	26	210	0	0	0	9	16	0	0	0	0	14	0
g__unclassified_o__Erysipelotrichales		0	0	0	0	0	0	0	0	0	0	0	0	0	0	0	0	0	0	0	0	0	0	0	0	0	2	0	0	0	0	0	0	0	0	0	0	0	0	0	0	0	0	0	0	0	0	0	0
g__unclassified_o__Flavobacteriales		0	0	0	0	0	0	0	0	0	0	0	0	0	0	0	0	0	0	0	0	0	0	0	0	0	0	0	0	0	0	0	0	0	0	0	0	0	0	0	0	0	0	0	0	0	0	0	0
g__unclassified_o__Frankiales		0	0	0	0	2	0	0	0	0	0	0	0	0	0	0	0	0	0	0	0	0	0	0	0	0	0	0	0	0	0	0	0	0	0	0	0	0	0	0	2	3	4	0	0	0	0	0	0
g__unclassified_o__Gaiellales		0	0	0	0	0	0	0	0	0	0	0	0	0	0	0	0	0	0	0	0	0	0	0	0	0	0	0	0	0	0	0	0	0	0	0	0	0	0	0	0	0	0	0	0	0	0	0	0
g__unclassified_o__Kallotenuales		0	0	0	0	0	0	0	0	0	0	0	0	0	0	0	0	0	0	0	0	0	0	0	0	0	0	0	0	0	0	0	0	0	0	0	0	0	0	0	0	0	0	0	0	0	0	0	0
g__unclassified_o__Lachnospirales		0	0	0	0	0	0	0	0	0	0	0	0	0	0	0	0	0	2	0	0	0	0	0	0	0	0	0	0	0	0	0	0	0	0	0	0	0	0	0	0	0	0	0	0	0	0	0	0
g__unclassified_o__Lactobacillales		0	0	8	0	4	2	21	0	0	0	0	29	0	2	0	0	17	73	7	0	23	7	18	0	8	42	0	18	0	70	2	0	20	0	17	10	4	0	0	3	7	0	0	0	0	0	10	15
g__unclassified_o__Micavibrionales		0	0	0	0	0	2	0	0	0	0	0	0	0	0	0	0	0	0	0	0	0	0	0	0	0	0	2	0	0	0	0	0	0	0	0	0	0	0	0	0	0	0	0	0	0	0	8	0
g__unclassified_o__Micrococcales		0	0	5	17	4	0	41	0	3	0	6	173	0	30	0	0	40	0	16	3	84	7	3	2	3	2	19	30	0	5	0	5	26	0	23	0	18	0	13	46	8	15	0	0	0	10	43	12
g__unclassified_o__Microtrichales		0	0	0	0	3	0	0	0	0	0	0	0	0	0	0	0	0	0	0	0	0	0	0	0	0	0	0	0	0	0	0	0	0	0	0	0	13	0	0	0	0	0	0	0	0	2	0	3
g__unclassified_o__Myxococcales		0	0	0	0	0	0	0	0	0	0	0	0	0	0	0	0	0	0	0	0	0	0	0	0	0	0	0	0	0	0	0	0	0	0	0	0	0	0	0	0	0	0	0	0	0	0	0	0
g__unclassified_o__Opitutales		0	0	0	0	0	0	0	0	0	0	0	0	0	0	0	0	0	0	0	0	0	0	0	0	0	0	0	0	0	0	0	0	0	0	0	0	0	0	0	0	0	0	0	0	0	0	0	0
g__unclassified_o__Oscillospirales		0	0	0	0	0	12	0	0	2	4	0	2	0	6	0	0	0	7	0	0	3	0	2	0	0	0	0	10	0	0	0	0	0	0	0	2	0	2	0	0	4	0	0	3	0	0	98	0
g__unclassified_o__Oxyphotobacteria_Incertae_Sedis		0	0	14	0	0	0	0	0	0	4	0	0	0	0	0	0	0	0	0	0	0	0	0	0	0	0	0	0	0	0	0	0	0	0	0	0	0	0	0	0	0	0	0	0	0	0	0	0
g__unclassified_o__Peptostreptococcales-Tissierellales		0	0	0	0	0	0	0	0	0	0	0	0	0	0	0	0	0	0	0	0	0	0	0	0	0	0	0	0	0	0	0	0	0	0	0	0	0	0	0	0	0	0	0	0	0	0	0	0
g__unclassified_o__Polyangiales		0	0	0	0	0	0	0	0	0	0	0	0	0	0	0	0	0	0	0	0	0	0	0	0	0	0	0	0	0	0	0	0	0	0	0	0	0	0	0	0	0	0	0	0	0	0	0	0
g__unclassified_o__Rhizobiales		0	0	19	0	0	0	0	0	0	0	0	0	0	0	0	0	0	0	0	0	0	0	0	0	0	0	0	0	0	0	0	0	0	0	0	0	0	0	0	0	0	0	0	0	0	0	0	0
g__unclassified_o__Rickettsiales		0	0	0	0	0	0	0	0	0	0	0	0	0	0	0	0	0	0	0	0	0	0	0	0	0	0	0	0	0	0	0	0	0	0	0	0	0	0	0	0	0	0	0	0	0	0	0	0
g__unclassified_o__SBR1031		0	0	0	0	0	0	0	0	0	0	0	0	0	0	0	0	0	0	0	0	0	0	0	0	0	0	0	0	0	0	0	0	0	0	0	0	0	0	0	0	0	0	0	0	0	0	0	0
g__unclassified_o__Saccharimonadales		0	0	17	0	5	6	0	3	3	0	0	25	0	0	0	0	0	4	0	2	6	23	4	0	0	0	0	5	0	0	49	0	5	0	0	39	0	2	0	10	0	0	0	0	6	13	40	17
g__unclassified_o__Solirubrobacterales		0	0	0	0	0	0	0	0	0	0	0	0	0	0	0	0	0	0	0	0	0	0	0	0	0	0	0	0	0	0	0	0	0	0	0	0	4	0	0	0	0	0	0	0	0	0	0	0
g__unclassified_o__Xanthomonadales		0	0	0	0	0	0	0	0	0	0	0	0	0	0	0	0	0	0	0	0	0	0	4	0	0	0	0	0	0	0	0	0	0	0	0	0	0	0	0	0	0	0	0	0	0	0	0	0
g__unclassified_o__norank_c__Clostridia		0	0	0	0	0	0	0	0	0	0	0	0	0	0	0	0	0	0	0	0	0	0	0	0	0	0	0	0	0	0	0	0	0	0	0	0	0	0	0	0	0	0	0	0	0	0	0	0
g__unclassified_o__norank_c__Desulfuromonadia		0	0	0	0	0	0	0	0	0	0	0	0	0	0	0	0	0	0	0	0	0	0	0	0	0	0	0	0	0	0	0	0	0	0	0	0	0	0	0	0	0	0	0	0	0	0	0	0
g__unclassified_p__Actinobacteriota		0	0	6	0	0	0	0	0	0	6	0	0	0	0	0	0	0	0	0	0	0	0	0	0	0	0	0	0	0	0	0	0	0	0	0	0	0	0	0	0	0	0	0	0	0	0	0	0
g__unclassified_p__Chloroflexi		10	0	0	0	0	0	0	0	0	0	0	0	0	0	0	0	0	0	0	0	0	0	0	0	0	0	0	0	0	0	0	0	0	0	0	0	0	0	0	0	0	0	0	0	0	0	0	0
g__unclassified_p__Desulfobacterota		0	0	0	0	0	0	0	0	0	0	0	0	0	0	0	0	0	0	0	0	0	0	0	0	0	0	0	0	0	0	0	0	0	0	0	0	0	0	0	0	0	0	0	0	0	0	0	0
g__unclassified_p__Firmicutes		0	0	0	0	0	0	0	0	0	0	0	0	0	0	0	0	0	0	0	0	0	0	0	0	0	0	0	0	0	0	0	0	0	0	0	0	0	0	0	0	0	0	0	0	0	0	0	0
g__unclassified_p__Gemmatimonadota		0	0	0	0	0	0	0	0	0	0	0	0	0	0	0	0	0	0	0	0	0	0	0	0	0	0	0	0	0	0	0	0	0	0	0	0	0	0	0	0	0	0	0	0	0	0	0	0
g__unclassified_p__Patescibacteria		0	0	0	0	0	0	0	0	0	0	0	0	0	0	0	0	0	0	0	0	0	0	0	0	0	0	0	0	0	0	0	0	0	0	0	0	0	0	0	0	0	0	0	0	0	0	0	0
g__unclassified_p__Proteobacteria		0	0	0	28	0	0	0	0	0	0	0	0	0	0	0	6	11	0	0	0	0	0	0	2	0	0	0	0	0	0	6	0	0	0	0	0	0	0	0	0	0	0	0	0	0	0	0	0
g__unclassified_p__Verrucomicrobiota		0	0	0	0	0	0	0	0	0	0	0	0	0	0	0	0	0	0	0	0	0	0	0	0	0	0	0	0	0	0	0	0	0	0	0	0	0	0	0	0	0	0	0	0	0	0	0	0
g__wb1-A12		0	0	0	0	0	0	0	0	0	0	0	0	0	0	0	0	0	0	0	0	0	0	0	0	0	0	0	0	0	0	0	0	0	0	0	0	0	0	0	0	0	0	0	0	0	0	0	0
g__wb1-P19		0	0	0	0	0	2	0	0	0	0	0	0	0	0	0	0	0	0	0	0	0	0	0	0	0	0	0	0	0	0	0	0	0	0	0	0	0	0	0	0	0	0	0	0	0	0	0	0
[truncated: 70 more columns]
